# Supplementary material for: Loci and natural alleles for cadmium-mediated growth responses revealed by a genome wide association study and transcriptome analysis in rice
Source: BMC Plant Biol. 2021 Aug 13;21:374. doi: 10.1186/s12870-021-03145-9 (PMC8362254; doi:10.1186/s12870-021-03145-9)
Supplement: Supplementary file 13 — Additional file 13: Table S1. Information about 188 accessions utilized in our study. [file 12870_2021_3145_MOESM13_ESM.xlsx]

## Sheet: Table S1
Table S1 Information about 188 accessions utilized in our study.
Accession	Variety name	Origin	Subgroup	G/N										Cd stress condition										Normal condition
				SRL	RA	SA	RV	RD	MRL	PH	SW	RW		SRL	RA	SA	RV	RD	MRL	PH	SW	RW		SRL	RA	SA	RV	RD	MRL	PH	SW	RW
B054	80050YR72136-43	Australia	Tropical japonica	0.333	0.3578	0.3573	0.3444	1.024	0.61	0.76	0.3518	0.3752		249.845	8.857	26.2408	0.2617	0.3	16.75	25.85	0.07845	0.02645		749.72	24.756	73.4361	0.7599	0.293	27.25	33.9	0.223	0.0705
B110	HUANGPINUO	China	Temperate japonica	0.498	0.5454	0.5425	0.5493	0.896	1.08	0.67	0.7487	0.7127		274.675	8.07645	23.641	0.20265	0.251	17.5	23.75	0.1007	0.0196		551.45	14.8075	43.5758	0.3689	0.28	16.15	35.6	0.1345	0.0275
B162	HUANGKEZAONIANRI	China	Temperate japonica	0.518	0.5794	0.5668	0.5592	0.885	0.88	0.79	0.7727	0.6992		354.406	12.6283	37.6302	0.40445	0.3035	22.25	27.15	0.18005	0.0458		683.77	21.7946	66.386	0.7233	0.343	25.25	34.55	0.233	0.0655
B163	LIUSHIZAO	China	Indica	0.736	0.7709	0.7682	0.7399	1.003	0.99	0.79	0.6486	0.6305		368.968	11.9581	35.2851	0.3373	0.292	18.8	31.85	0.1015	0.02995		501.09	15.5112	45.933	0.4559	0.291	19	40.3	0.1565	0.0475
B166	JIANGHUARICE	North Korea	Temperate japonica	0.755	0.7534	0.75	0.7715	1.019	0.9	0.65	0.9189	0.7551		223.343	7.11045	20.7784	0.1847	0.269	16.5	18.4	0.068	0.0185		295.77	9.4378	27.7051	0.2394	0.264	18.3	28.3	0.074	0.0245
B001	BLACK_LABEL	North Korea	Temperate japonica	0.585	0.5489	0.5546	0.5112	0.967	0.95	0.62	0.638	0.5403		161.132	5.42705	16.0828	0.1598	0.3075	14.75	17.85	0.0654	0.0181		275.59	9.8877	28.9974	0.3126	0.318	15.55	28.9	0.1025	0.0335
B002	SANSUI_KAM	Japan	Temperate japonica	0.548	0.5295	0.5225	0.4775	0.902	0.81	0.88	1.0918	0.6467		260.596	8.10245	23.6969	0.20405	0.2435	15.5	20.2	0.113	0.0194		475.21	15.3008	45.3532	0.4273	0.27	19.25	23	0.1035	0.03
B003	ZAOSHENGBAI	Japan	Temperate japonica	0.591	0.5441	0.5448	0.4978	1.086	0.69	0.67	0.5524	0.5313		258.24	8.2692	24.5972	0.2289	0.302	15.85	19.65	0.07595	0.02205		436.79	15.199	45.1493	0.4598	0.278	23	29.3	0.1375	0.0415
B004	QIUGUANGTENGXI104	Japan	Temperate japonica	0.673	0.6466	0.638	0.6202	1.012	0.88	0.7	0.8725	0.6403		300.784	8.95945	26.0455	0.21495	0.254	17.75	20.1	0.10645	0.02145		446.69	13.857	40.8239	0.3466	0.251	20.25	28.8	0.122	0.0335
B005	WANSHI	Japan	Temperate japonica	0.627	0.5942	0.5889	0.5616	0.939	0.79	0.63	0.7703	0.4682		241.723	6.9995	20.4334	0.17235	0.2375	15	19.25	0.0855	0.01545		385.49	11.7797	34.6983	0.3069	0.253	19.1	30.35	0.111	0.033
B169	LOW_YU	Japan	Temperate japonica	0.623	0.6199	0.6158	0.6069	1.045	0.81	0.72	0.7615	0.6152		239.22	7.78115	22.8859	0.20805	0.2685	16.4	24.4	0.0929	0.0203		383.93	12.5519	37.164	0.3428	0.257	20.25	33.7	0.122	0.033
B010	MALAY_RED	Malaysia	Indica	0.649	0.6651	0.6512	0.5945	0.997	1.02	0.87	0.7685	0.6953		340.401	12.1971	35.9276	0.3596	0.299	21.35	23.15	0.14025	0.03685		524.86	18.3391	55.1693	0.6049	0.3	21	26.5	0.1825	0.053
B013	SRI_LANKA1	Sri Lanka	Indica	0.644	0.5907	0.5752	0.5025	0.985	0.7	0.73	0.5639	0.59		241.138	7.44855	21.5546	0.18065	0.267	14.75	23.5	0.08515	0.02065		374.16	12.6087	37.4706	0.3595	0.271	21	32	0.151	0.035
B170	RED90	Russa	Temperate japonica	0.56	0.5317	0.5253	0.4736	0.864	0.98	0.7	0.8968	0.5987		283.823	9.2481	27.2741	0.2484	0.255	22.75	24.5	0.1112	0.02335		506.51	17.3949	51.9243	0.5245	0.295	23.3	34.8	0.124	0.039
B028	IR10179-23-1-3	IRRI	Indica	0.464	0.4547	0.4406	0.3968	0.918	0.68	0.74	0.6545	0.4654		226.39	6.9954	20.2913	0.1774	0.2755	11.65	21.5	0.09065	0.01815		487.95	15.3841	46.0565	0.4471	0.3	17.2	29.25	0.1385	0.039
B029	DUMAI	India	Indica	0.634	0.5567	0.5427	0.4349	0.881	0.75	0.79	0.701	0.533		268.408	7.733	22.3335	0.1771	0.245	16.55	31.25	0.1076	0.02425		423.4	13.8911	41.1526	0.4072	0.278	22	39.65	0.1535	0.0455
B035	AMERICAN_RICE	USA	Indica	0.557	0.5101	0.5042	0.4479	0.842	0.85	0.67	0.9102	0.484		298.639	9.3346	27.693	0.24045	0.256	20	22.15	0.14245	0.02565		536.63	18.2985	54.9272	0.5368	0.304	23.5	33	0.1565	0.053
B039	IRAT10	Cote d Ivoire	Intermediate type	0.545	0.4747	0.4656	0.3805	0.871	0.85	0.7	0.5018	0.3519		152.532	4.40775	12.8061	0.10505	0.27	12.75	18.6	0.0567	0.0095		279.89	9.2856	27.5033	0.2761	0.31	15	26.5	0.113	0.027
B040	K24	Uganda	Indica	0.604	0.5787	0.5716	0.5338	0.969	0.87	0.67	0.5795	0.5821		207.996	6.87035	20.1715	0.19025	0.278	17.75	22	0.0765	0.0195		344.11	11.8716	35.2894	0.3564	0.287	20.5	33	0.132	0.0335
B181	71011	Australia	Indica	0.798	0.762	0.7622	0.7415	1.009	0.85	0.71	0.7611	0.8159		314.911	10.3102	30.412	0.28905	0.2885	17.75	21.6	0.1115	0.02815		394.6	13.531	39.8995	0.3898	0.286	20.8	30.25	0.1465	0.0345
B045	GONGCHENGXIANG	Japan	Temperate japonica	0.857	0.9772	0.992	1.14	1.2	0.9	0.67	0.8632	0.8188		209.143	6.7269	19.6513	0.1686	0.282	14.5	16.5	0.04575	0.0131		243.98	6.8838	19.8094	0.1479	0.235	16.05	24.5	0.053	0.016
B046	AKITA_KOMACHI	Japan	Temperate japonica	0.53	0.5324	0.5212	0.4998	1.096	0.83	0.68	0.8725	0.5205		257.579	8.5543	24.8743	0.2227	0.285	17.1	20.5	0.1047	0.019		486.44	16.0684	47.7262	0.4456	0.26	20.55	30.1	0.12	0.0365
B047	ZHENFU8	Japan	Intermediate type	0.581	0.5784	0.5753	0.5595	1.044	0.85	0.7	0.7738	0.5452		228.899	7.3433	21.6404	0.1929	0.282	15	19.1	0.0828	0.0169		393.96	12.6948	37.6145	0.3448	0.27	17.55	27.1	0.107	0.031
B187	RP1570-44-1	India	Indica	0.597	0.6149	0.5996	0.5225	0.996	0.82	0.83	0.7244	0.5849		273.051	8.2397	23.7789	0.202	0.269	17.25	25	0.0996	0.02135		457.59	13.3995	39.6547	0.3866	0.27	21	30.25	0.1375	0.0365
B051	GZ1368-5-4	Egypt	Indica	0.665	0.6165	0.6071	0.5478	0.981	1.03	0.81	1.1613	0.7		256.367	7.52285	21.9932	0.1904	0.265	19.3	22.5	0.13935	0.01925		385.66	12.2033	36.227	0.3476	0.27	18.8	27.8	0.12	0.0275
B055	YR196	Australia	japonica	0.675	0.6399	0.6297	0.564	0.867	0.81	0.99	1.082	0.925		250.191	7.7969	22.7222	0.19925	0.2515	16.8	24.4	0.099	0.0222		370.7	12.1844	36.0843	0.3533	0.29	20.85	24.65	0.0915	0.024
B057	XIUSHUI115	China	Temperate japonica	0.527	0.5174	0.5201	0.5205	1.245	0.74	0.65	0.6782	0.6053		216.249	6.5152	19.2617	0.17115	0.3	17.55	17.5	0.07765	0.01725		410.6	12.5927	37.0356	0.3288	0.241	23.75	27.1	0.1145	0.0285
B058	ERJIUNAN1	China	Indica	0.679	0.6777	0.6676	0.6042	0.925	0.86	0.81	0.7139	0.7483		303.671	10.8467	32.2833	0.32965	0.3015	20.75	26.5	0.14385	0.0333		447.56	16.0057	48.3565	0.5456	0.326	24.25	32.65	0.2015	0.0445
B059	NANJING11	China	Indica	0.515	0.5391	0.5353	0.5164	0.938	0.87	0.74	0.7396	0.6614		236.501	7.96025	23.6575	0.2284	0.2805	16.9	23.15	0.1102	0.02315		458.92	14.7653	44.1968	0.4423	0.299	19.5	31.3	0.149	0.035
B060	AIJIAONANTE	China	Indica	0.499	0.4943	0.4792	0.3806	0.93	0.7	0.66	0.5532	0.5862		424.335	13.7777	40.743	0.3776	0.279	17.55	27	0.1325	0.03605		851.07	27.8707	85.0315	0.992	0.3	25	40.75	0.2395	0.0615
B063	GUICHAO2	China	Indica	0.551	0.5679	0.5592	0.5197	0.965	0.8	0.76	0.9463	0.6069		205.12	6.05205	17.5773	0.14345	0.25	13.25	24.25	0.11545	0.0176		372.16	10.6572	31.4325	0.276	0.259	16.6	32	0.122	0.029
B196	TAITUNG_UPLAND328	China	japonica	0.578	0.6797	0.6971	0.8216	1.366	0.87	0.75	0.7685	0.6807		204.947	7.3074	22.0726	0.2575	0.392	17.1	19.1	0.06455	0.0194		354.43	10.7517	31.6613	0.3134	0.287	19.6	25.6	0.084	0.0285
B064	XIANGZAOXIAN7	China	Indica	0.574	0.5866	0.5732	0.539	0.974	0.61	0.73	0.7631	0.5463		206.656	6.16055	17.8175	0.15005	0.263	11.8	21.15	0.07745	0.01475		360.01	10.5019	31.0827	0.2784	0.27	19.25	29	0.1015	0.027
B200	JINYOU1	China	Indica	0.597	0.5751	0.5785	0.5541	1.024	1.06	0.76	0.768	0.5922		271.614	7.9199	23.7262	0.2294	0.297	14.25	20.75	0.08755	0.01895		455.23	13.7709	41.0154	0.414	0.29	13.4	27.45	0.114	0.032
B201	CHENGNONGSHUIJINGMI	China	Indica	0.596	0.6085	0.6013	0.5688	0.965	0.91	0.74	0.708	0.652		225.793	7.3024	21.4555	0.20625	0.303	12.5	26.15	0.11505	0.02445		378.56	12.001	35.6807	0.3626	0.314	13.8	35.5	0.1625	0.0375
B202	BAOXIE123B	China	Indica	0.51	0.4995	0.4921	0.444	0.932	0.88	0.69	0.6394	0.6476		226.561	7.13065	20.8837	0.18795	0.261	14.35	23.75	0.0844	0.0204		443.93	14.2755	42.4413	0.4233	0.28	16.35	34.6	0.132	0.0315
B067	FUNINGZIPIJINGZI	China	Indica	0.579	0.5166	0.5078	0.4418	0.865	0.99	0.72	0.6354	0.5776		263.03	8.90375	26.3718	0.25505	0.268	20	23.6	0.0969	0.02455		454.37	17.2358	51.9361	0.5773	0.31	20.3	33	0.1525	0.0425
B070	LAOGUANGTOU83	China	Temperate japonica	0.76	0.8388	0.8463	0.9472	1.148	0.79	0.63	0.7632	0.9363		350.915	11.9905	36.1151	0.41535	0.334	17.25	27.3	0.13165	0.0426		461.51	14.2947	42.672	0.4385	0.291	21.85	43.25	0.1725	0.0455
B071	MUXIQIU	China	Temperate japonica	0.696	0.7076	0.6999	0.6667	0.909	0.91	0.71	0.8239	0.7939		424.768	12.5705	37.2163	0.3498	0.28	17	27.85	0.15655	0.03255		610.62	17.7657	53.1726	0.5247	0.308	18.75	39	0.19	0.041
B072	QIUQIANBAI	China	Indica	0.676	0.6789	0.6706	0.6235	1.058	0.9	0.78	0.9058	0.6865		354.062	11.3829	33.5486	0.31525	0.294	17	37.35	0.202	0.03295		523.76	16.7664	50.0243	0.5056	0.278	18.8	48.05	0.223	0.048
B207	AIHECHI	China	Indica	0.646	0.6079	0.6004	0.5428	0.961	0.61	0.65	0.5471	0.4727		292.875	8.4788	24.9416	0.215	0.272	14.65	26.25	0.06675	0.0156		453.56	13.9477	41.5399	0.3961	0.283	24	40.65	0.122	0.033
B210	NANXIONGZAOYOUZHAN	China	Indica	0.624	0.6254	0.6135	0.5345	0.916	0.64	0.76	0.6285	0.6068		392.156	12.2457	36.0792	0.3206	0.285	15.75	33.8	0.13355	0.03125		628.28	19.5794	58.805	0.5998	0.311	24.65	44.25	0.2125	0.0515
B082	QIYUEXIAN	China	Indica	0.768	0.7698	0.7721	0.7754	1.124	0.98	0.79	0.7383	0.6941		204.273	5.9481	17.2626	0.144	0.281	16	20	0.055	0.0118		266.14	7.7268	22.3583	0.1857	0.25	16.4	25.4	0.0745	0.017
B083	DONGTINGWANXIAN/3702	China	Indica	0.657	0.6809	0.6854	0.6433	1.004	0.78	0.81	0.7175	0.737		155.662	4.6276	13.5061	0.10485	0.236	11.6	19.55	0.04305	0.00995		237.06	6.796	19.7051	0.163	0.235	14.85	24	0.06	0.0135
B213	LIUYEZHAN	China	Indica	0.597	0.5631	0.555	0.4917	0.919	0.8	0.64	0.7048	0.5973		389.055	12.4678	36.7685	0.333	0.2785	18.65	34.6	0.17795	0.03345		651.49	22.1397	66.2481	0.6772	0.303	23.25	53.95	0.2525	0.056
B084	BAWANGBIAN1	China	Intermediate type	0.654	0.6535	0.6542	0.6634	1.053	0.73	0.73	0.8218	0.7265		336.18	10.7716	32.1386	0.3116	0.297	16	24.5	0.12985	0.03015		514.05	16.4821	49.127	0.4697	0.282	22	33.6	0.158	0.0415
B085	XUGUNUO	China	Indica	0.469	0.4787	0.4744	0.4583	1.16	0.72	0.78	0.773	0.6045		205.142	6.2152	18.1652	0.1537	0.2785	14.65	20.9	0.063	0.0133		437.73	12.9833	38.2881	0.3354	0.24	20.25	26.8	0.0815	0.022
B088	SANBANGQISHILUO	China	Indica	0.525	0.5346	0.5295	0.5331	1.133	0.82	0.7	0.5836	0.5286		164.255	5.0339	14.6034	0.1191	0.2605	13.3	18.95	0.04435	0.00925		312.57	9.4161	27.577	0.2234	0.23	16.3	27.2	0.076	0.0175
B091	XIAOHONGGU	China	Indica	0.362	0.3234	0.3148	0.2605	0.934	0.62	0.59	0.4156	0.2529		237.51	7.39145	21.517	0.196	0.284	13.25	22.25	0.11055	0.0177		656.91	22.8532	68.3571	0.7523	0.304	21.5	37.7	0.266	0.07
B092	GONGJU73	China	Indica	0.392	0.379	0.3707	0.325	1.052	0.62	0.61	0.4546	NA		278.396	9.5379	28.2533	0.2866	0.323	14.5	22.5	0.0966	3		709.98	25.1645	76.217	0.8819	0.307	23.4	36.6	0.2125	0.0655
B225	GUANTUIBAIHE1	China	Temperate japonica	0.695	0.6516	0.6442	0.5657	0.931	1.07	0.68	0.6714	0.5954		340.936	10.7157	31.7985	0.3127	0.2615	21.25	26.25	0.12655	0.03215		490.79	16.4443	49.3577	0.5528	0.281	19.8	38.5	0.1885	0.054
B104	JIABALA	China	Indica	0.555	0.5361	0.5305	0.4769	0.919	0.92	0.65	0.5391	0.5496		311.812	10.8315	32.1437	0.32025	0.2765	19.35	24.05	0.11995	0.03435		561.55	20.2056	60.5919	0.6715	0.301	21	36.9	0.2225	0.0625
B112	LIUSHA1	China	Indica	0.635	0.6169	0.613	0.607	1.108	0.91	0.71	0.6742	0.7115		158.247	4.778	13.9475	0.11855	0.266	13.75	17.6	0.04045	0.00925		249.39	7.7447	22.7526	0.1953	0.24	15.1	24.9	0.06	0.013
B113	CHENWAN3	China	Indica	0.656	0.6143	0.6066	0.5371	1.004	0.6	0.64	0.573	0.5306		213.922	6.53515	19.1519	0.16635	0.258	12.6	18.1	0.0785	0.01645		326.01	10.6381	31.5735	0.3097	0.257	21.05	28.5	0.137	0.031
B114	CHENGDUAI3	China	Indica	0.626	0.6641	0.6633	0.6512	0.975	0.81	0.66	0.4918	0.6288		373.302	12.0212	35.5727	0.3417	0.275	17.6	22.9	0.09885	0.0327		596.55	18.1014	53.6331	0.5247	0.282	21.7	34.7	0.201	0.052
B115	AIMAKANG	China	Indica	0.739	0.728	0.726	0.6613	1.02	1.04	0.77	0.6592	0.7333		331.822	10.7302	31.6749	0.2897	0.2805	20.1	26	0.12295	0.0341		449.16	14.7402	43.6321	0.4381	0.275	19.25	33.6	0.1865	0.0465
B116	SHUFU101	China	Indica	0.718	0.7222	0.722	0.6935	1.04	0.81	0.75	0.6927	0.6227		464.864	16.0192	47.8712	0.5201	0.315	16.8	27.3	0.18565	0.0411		647.6	22.18	66.3	0.75	0.303	20.8	36.3	0.268	0.066
B119	GUANGLUAI15-1	China	Indica	0.586	0.5507	0.5452	0.4764	0.955	0.83	0.66	0.6833	0.5817		403.853	13.0797	38.5749	0.35255	0.2865	22.25	23.4	0.1592	0.03665		689.42	23.75	70.75	0.74	0.3	26.75	35.3	0.233	0.063
B232	XIANGAIZAO10	China	Indica	0.75	0.6613	0.6591	0.5884	0.927	0.79	0.78	0.7551	0.6383		339.647	11.6007	34.6649	0.3479	0.294	18.25	26.5	0.13705	0.03415		452.98	17.5419	52.5976	0.5913	0.317	23	34.15	0.1815	0.0535
B233	XIANGWANXIAN1	China	Indica	0.514	0.4876	0.4827	0.4267	0.968	0.85	0.64	0.6128	0.5099		307.281	10.3303	30.5776	0.2972	0.2905	18.5	23.5	0.1247	0.0283		598.08	21.1843	63.3406	0.6965	0.3	21.75	36.7	0.2035	0.0555
B234	AITUOGU151	China	Indica	0.543	0.5269	0.5202	0.4818	1.057	0.77	0.66	0.6193	0.5085		354.692	11.5325	34.1104	0.32505	0.295	19.35	23.8	0.13345	0.03305		653.2	21.8872	65.5719	0.6746	0.279	25.05	36.2	0.2155	0.065
B238	MOMI	China	Indica	0.662	0.6409	0.6382	0.6053	1.022	0.83	0.66	0.8266	0.7416		354.963	11.2087	33.012	0.2966	0.276	19.05	32.6	0.1587	0.033		536.58	17.49	51.73	0.49	0.27	22.85	49.2	0.192	0.0445
B124	JING87-304	China	Intermediate type	0.646	0.6585	0.6573	0.6636	1.059	0.78	0.74	0.784	0.6591		256.824	8.35765	24.7019	0.22395	0.2775	18.25	21.75	0.1129	0.02175		397.71	12.6925	37.5781	0.3375	0.262	23.25	29.35	0.144	0.033
B125	XIANGWANXIAN3	China	Indica	0.465	0.4097	0.3983	0.3218	0.868	0.91	0.72	0.541	0.3292		219.786	6.3042	18.2472	0.1511	0.2525	15.85	24.65	0.1055	0.0158		472.37	15.3866	45.815	0.4695	0.291	17.35	34.2	0.195	0.048
B239	ZHENXIAN232	China	Indica	0.495	0.4519	0.4441	0.361	0.855	0.79	0.67	0.6364	0.4496		319.332	10.4967	30.9242	0.2852	0.278	19.4	21.35	0.13715	0.03035		644.95	23.23	69.63	0.79	0.325	24.5	31.8	0.2155	0.0675
B126	ZAOXIAN240	China	Indica	0.551	0.5478	0.5459	0.4869	0.955	0.61	0.73	0.5965	0.5079		362.143	11.0554	32.5076	0.2873	0.255	15.1	25.15	0.1193	0.02565		656.81	20.18	59.55	0.59	0.267	24.65	34.5	0.2	0.0505
B127	DANGYU5	China	Indica	0.724	0.6873	0.6851	0.6151	0.967	0.73	0.78	0.8693	0.5797		305.32	8.779	25.893	0.2181	0.264	13.25	24.7	0.14865	0.02		421.65	12.7727	37.796	0.3546	0.273	18.25	31.7	0.171	0.0345
B240	ZHENGDAO5	China	Temperate japonica	0.652	0.636	0.6293	0.6245	1	0.88	0.61	0.8364	0.6481		278.417	8.96485	26.3863	0.2393	0.27	15.65	22.8	0.1401	0.02625		427.09	14.096	41.9268	0.3832	0.27	17.75	37.65	0.1675	0.0405
B131	AIZAIZHAN	China	Indica	0.77	0.7249	0.7259	0.6873	1.103	1	0.69	0.7404	0.7635		450.236	13.6676	40.8096	0.37095	0.289	22.5	34.35	0.1577	0.0397		584.83	18.8542	56.216	0.5397	0.262	22.45	49.7	0.213	0.052
B132	XIAOBAIMI	China	Indica	0.686	0.6023	0.596	0.4986	0.95	1.05	0.64	0.7167	0.6778		274.969	7.6055	22.268	0.17355	0.247	19.25	30	0.08815	0.02135		400.89	12.6268	37.3597	0.3481	0.26	18.4	46.8	0.123	0.0315
B138	GU154	China	Indica	0.431	0.4485	0.4432	0.4111	1.004	0.63	0.73	0.569	0.4573		230.035	6.81795	20.0986	0.17585	0.268	13.75	22.75	0.0953	0.01875		533.75	15.2005	45.351	0.4278	0.267	21.75	31.3	0.1675	0.041
B242	GUI630	China	Indica	0.53	0.4703	0.4612	0.3989	0.845	0.61	0.65	0.5523	0.389		250.382	8.3398	24.5583	0.2453	0.294	13.1	25.1	0.10605	0.02295		472.8	17.7326	53.2497	0.6149	0.348	21.5	38.7	0.192	0.059
B145	TEQINGXUANHUI	China	Indica	0.476	0.4963	0.4848	0.4348	1	0.8	0.69	0.7146	0.4289		310.647	10.2999	30.4787	0.2903	0.31	17.5	25.8	0.1497	0.02745		652.26	20.7547	62.8748	0.6677	0.31	22	37.5	0.2095	0.064
B247	JINNANTEB	China	Indica	0.56	0.5099	0.4997	0.4235	0.878	0.86	0.66	0.6524	0.6644		343.293	10.7469	31.6902	0.28075	0.2635	17.1	21.9	0.1158	0.03355		612.55	21.0769	63.4226	0.663	0.3	20	33	0.1775	0.0505
B248	ZHUZHENB	China	Indica	0.644	0.6293	0.6208	0.5656	0.891	0.91	0.75	0.6163	0.6257		322.971	11.3943	33.8396	0.33905	0.2825	20.2	22.75	0.1137	0.03285		501.79	18.1057	54.511	0.5995	0.317	22.25	30.25	0.1845	0.0525
B249	CHAOYANG1B	China	Indica	0.821	0.773	0.7739	0.7017	0.958	0.78	0.69	0.8241	0.7886		328.475	10.5276	31.1523	0.27695	0.272	15.25	21.4	0.1199	0.03115		400.07	13.62	40.2532	0.3947	0.284	19.5	30.9	0.1455	0.0395
B150	L301B	China	Indica	0.897	0.8983	0.8993	0.8577	1.136	0.84	0.84	1.009	0.8338		392.165	12.9675	38.436	0.3611	0.31	17.8	29.5	0.17455	0.03335		437.14	14.4362	42.7378	0.421	0.273	21.25	34.95	0.173	0.04
B152	ZAOSHUNONGHU6B	China	Intermediate type	0.789	0.8157	0.8205	0.8578	1.157	0.88	0.71	0.9743	0.8757		325.496	10.3997	30.7305	0.27605	0.2765	16.5	20.75	0.10425	0.03065		412.39	12.7492	37.4541	0.3218	0.239	18.75	29.25	0.107	0.035
B153	QINGSIAI16B	China	Indica	0.54	0.4846	0.4733	0.393	0.806	0.95	0.83	0.7265	0.6509		186.149	6.1421	18.0064	0.1625	0.266	18	20.5	0.0781	0.01725		344.54	12.6737	38.0454	0.4135	0.33	19	24.6	0.1075	0.0265
B252	XIANGAIB	China	Indica	0.675	0.6552	0.6562	0.6007	1.037	0.77	0.69	0.7364	0.6636		273.214	7.87605	23.301	0.20105	0.251	16.5	20.25	0.1042	0.0219		404.59	12.0201	35.5074	0.3347	0.242	21.3	29.3	0.1415	0.033
B254	JINGHUB	China	Indica	0.583	0.5313	0.5227	0.4222	0.836	0.93	0.64	0.6021	0.4873		219.95	7.21445	21.2492	0.18725	0.2785	14.7	20.1	0.0855	0.0173		377.51	13.5776	40.6527	0.4435	0.333	15.8	31.2	0.142	0.0355
B255	DIANRUI409B	China	Indica	0.627	0.6019	0.5986	0.5617	0.948	1.06	0.73	0.6685	0.7058		345.189	11.7012	34.5844	0.3314	0.274	23.25	27.55	0.11865	0.0367		550.43	19.44	57.78	0.59	0.289	21.85	37.9	0.1775	0.052
B155	BAOXIE7B	China	Indica	0.734	0.7386	0.7383	0.7154	1.055	1.11	0.76	0.745	0.7778		173.665	5.5453	16.3363	0.14645	0.2955	19.75	20.9	0.05625	0.014		236.45	7.5077	22.1275	0.2047	0.28	17.8	27.45	0.0755	0.018
B156	GZHENSHAN97B	China	Indica	0.647	0.6533	0.6448	0.6141	0.929	0.86	0.86	0.5463	0.6254		376.634	14.2544	42.4768	0.45295	0.314	19.75	25.5	0.13985	0.0419		582.07	21.8193	65.8715	0.7376	0.338	23	29.7	0.256	0.067
B157	88B	China	Indica	0.591	0.5333	0.5255	0.4541	1.005	0.97	0.61	0.6649	0.5122		432.369	13.8614	40.6529	0.3678	0.2845	19	36.55	0.23305	0.042		731.41	25.99	77.36	0.81	0.283	19.5	60	0.3505	0.082
B258	XINGGUO	China	Temperate japonica	0.508	0.5336	0.5302	0.5031	1.094	0.8	0.61	0.6014	0.6988		419.68	16.044	48.5408	0.5635	0.3675	17	32.7	0.1735	0.0594		825.48	30.07	91.56	1.12	0.336	21.15	53.75	0.2885	0.085
B160	SHUIYUAN300LI	China	Temperate japonica	0.71	0.6938	0.687	0.6552	1.019	1.05	0.68	0.8869	0.5864		356.788	11.6235	34.4404	0.3171	0.2975	21.25	21.55	0.12505	0.0258		502.54	16.753	50.135	0.484	0.292	20.25	31.55	0.141	0.044
B161	YELICANGHUA	China	Temperate japonica	0.597	0.5597	0.5507	0.4876	0.871	0.71	0.66	0.7272	0.6044		316.783	11.4448	34.0827	0.3664	0.305	17.9	26.4	0.1498	0.0408		530.23	20.4487	61.8865	0.7515	0.35	25.25	40	0.206	0.0675
B168	TAKEHARA	Japan	Temperate japonica	0.675	0.6514	0.6543	0.6234	1.006	0.93	0.69	0.7132	0.5396		351.474	11.0695	33.0208	0.3077	0.315	19.15	24.25	0.1298	0.0286		520.72	16.993	50.4691	0.4936	0.313	20.5	35	0.182	0.053
B012	2037/RAJAHAMSAL	India	Indica	0.611	0.5419	0.5369	0.4548	0.974	0.99	0.62	0.9171	0.5676		337.834	9.84025	29.1066	0.2508	0.2775	20.25	28.75	0.1582	0.02895		553.18	18.1594	54.2161	0.5515	0.285	20.5	46.15	0.1725	0.051
B171	RINGO	Italy	Temperate japonica	0.526	0.5142	0.5097	0.4923	0.952	0.73	0.7	0.8598	0.464		267.848	7.86285	22.9944	0.18755	0.2465	15.3	21.5	0.1135	0.0174		509.41	15.2919	45.1153	0.381	0.259	21	30.8	0.132	0.0375
B019	BREDA_A-75	Mexico	Indica	0.601	0.5403	0.5369	0.4441	0.96	0.78	0.72	0.6677	0.5174		316.788	10.9025	32.3507	0.3242	0.309	18.1	29	0.1893	0.03415		526.79	20.18	60.26	0.73	0.322	23.25	40.3	0.2835	0.066
B027	C894-21	Philippines	Indica	0.627	0.6056	0.5928	0.5373	0.949	0.91	0.71	0.766	0.675		320.319	10.2277	30.2401	0.29425	0.297	16.25	27.9	0.1352	0.0297		510.6	16.8872	51.0117	0.5476	0.313	17.8	39.5	0.1765	0.044
B030	JAIBATTEY	India	Indica	0.556	0.513	0.5081	0.419	0.922	0.86	0.66	0.7856	0.4856		373.152	11.2388	33.3794	0.3059	0.272	17.85	31.5	0.1968	0.03375		670.86	21.91	65.69	0.73	0.295	20.75	47.9	0.2505	0.0695
B176	BRC25-146-2-1	Bangladesh	Indica	1.123	1.0413	1.0291	1.03	1.162	1.08	0.71	0.7263	0.6854		219.664	6.7022	19.3807	0.1749	0.273	16.75	22.1	0.06065	0.01405		195.58	6.4362	18.8334	0.1698	0.235	15.5	31	0.0835	0.0205
B036	JIJUCAS_CLARO	Brizil	Temperate japonica	0.593	0.615	0.6028	0.5508	1.057	0.7	0.66	0.7543	0.5392		444.834	17.5767	52.4707	0.6169	0.372	18.25	32.65	0.1999	0.0523		749.67	28.58	87.05	1.12	0.352	26.25	49.1	0.265	0.097
B038	NABATED_A_SMAR	Egypt	Temperate japonica	0.639	0.6165	0.6154	0.5925	1.058	0.73	0.74	0.7293	0.5731		380.875	12.2931	36.5424	0.3851	0.311	15.4	21.15	0.1196	0.03095		595.72	19.94	59.38	0.65	0.294	21	28.5	0.164	0.054
B053	80A97YR303-304-1-3	Australia	Tropical japonica	0.475	0.4603	0.4572	0.4285	0.922	0.86	0.6	0.5003	0.4184		267.57	9.0812	26.7576	0.26565	0.295	22.25	23.7	0.09155	0.02385		562.83	19.73	58.52	0.62	0.32	26	39.8	0.183	0.057
B193	C.MEDIO7	Cuba	Indica	0.816	0.7802	0.7849	0.7651	1.034	1.18	0.76	0.7509	0.7185		175.123	4.55265	13.2951	0.10735	0.2585	14.3	15.7	0.0428	0.0097		214.66	5.8356	16.9383	0.1403	0.25	12.1	20.65	0.057	0.0135
B194	ECIA179-S13	Cuba	Indica	0.45	0.4036	0.3897	0.3137	0.878	1.06	0.69	0.4741	0.3367		173.887	5.0728	14.5163	0.119	0.267	15.7	19.7	0.0512	0.0101		386.28	12.5698	37.2524	0.3794	0.304	14.75	28.65	0.108	0.03
B056	TIEGANWU	China	Temperate japonica	0.305	0.2809	0.2773	0.2561	1.034	0.77	0.56	0.3937	0.2548		211.985	6.2434	18.2618	0.169	0.308	17.7	23.7	0.1126	0.0158		694.86	22.23	65.85	0.66	0.298	23.05	42.4	0.286	0.062
B075	JINBAOYIN	China	Indica	0.69	0.6204	0.6282	0.5701	1.119	1.01	0.6	0.6215	0.5725		584.517	18.0398	54.174	0.5074	0.31	25.25	32.4	0.2135	0.04265		847.17	29.08	86.24	0.89	0.277	25	54.3	0.3435	0.0745
B236	JINDAO1	China	Temperate japonica	1.002	0.9728	0.9789	0.9754	1.044	1.01	0.75	0.9326	0.7		311.086	9.31	27.4776	0.2536	0.282	18.1	25.25	0.1217	0.02065		310.54	9.57	28.07	0.26	0.27	18	33.75	0.1305	0.0295
B147	BAIKEHANHE	China	Indica	0.382	0.3179	0.3113	0.2515	0.962	0.98	0.56	0.465	0.321		310.423	9.59215	28.1398	0.2465	0.2875	22	27.7	0.15135	0.02825		813.65	30.17	90.39	0.98	0.299	22.5	49.55	0.3255	0.088
B264	SANBAILI	China	Indica	0.296	0.257	0.2516	0.1913	0.903	0.68	0.58	0.3391	0.2084		227.891	6.79995	19.9413	0.16835	0.279	14.25	29.35	0.0936	0.01605		769.52	26.46	79.26	0.88	0.309	21	51	0.276	0.077
B018	US_RICE_YELLOW_SHELL	USA	Tropical japonica	0.602	0.6131	0.6013	0.5656	0.989	0.87	0.69	0.7019	0.5851		222.783	6.8483	19.9281	0.181	0.277	18.2	27.9	0.0916	0.0196		370.02	11.17	33.14	0.32	0.28	21	40.65	0.1305	0.0335
B023	AUTUMN_KOREA	North Korea	Temperate japonica	0.501	0.4335	0.427	0.3444	0.941	0.85	0.6	0.5713	0.4252		324.017	9.9745	29.3758	0.2583	0.286	20.2	24.35	0.0977	0.02615		646.4	23.01	68.79	0.75	0.304	23.75	40.7	0.171	0.0615
B024	SIAM_ROSE_RED	Thailand	Indica	0.551	0.5263	0.5212	0.4352	0.961	0.93	0.7	0.4925	0.4712		362.427	11.548	34.1114	0.3177	0.292	18.35	35.1	0.14825	0.02945		657.55	21.94	65.45	0.73	0.304	19.75	50.1	0.301	0.0625
B043	YR83-23-11	Australia	Tropical japonica	0.558	0.5055	0.4985	0.4602	1.123	0.67	0.74	0.7038	0.4929		235.389	7.3385	21.6066	0.2107	0.301	19.5	27.6	0.12105	0.0207		421.6	14.5159	43.3436	0.4578	0.268	29.3	37.5	0.172	0.042
B188	IRAT36	Cote d Ivoire	Tropical japonica	0.573	0.5296	0.5307	0.4651	1.025	0.78	0.67	0.6059	0.513		313.625	10.02	30.0186	0.293	0.325	15.15	37.4	0.15935	0.03155		547.66	18.92	56.56	0.63	0.317	19.5	55.6	0.263	0.0615
B052	J34	Madgascar	Indica	0.523	0.4383	0.4295	0.3478	1.117	1.02	0.62	0.6411	0.4146		291.611	8.8805	26.101	0.233	0.306	18.7	33.1	0.1247	0.0199		557.87	20.26	60.77	0.67	0.274	18.25	53.25	0.1945	0.048
B198	JIEFANGXIAN	China	Indica	0.612	0.5502	0.5482	0.4708	0.936	0.99	0.71	0.6317	0.5563		462.685	14.1961	42.4422	0.4096	0.3005	22.5	32.3	0.19205	0.0445		755.44	25.8	77.42	0.87	0.321	22.75	45.35	0.304	0.08
B076	MINBEIWANXIAN	China	Indica	0.507	0.4861	0.4814	0.4318	1.038	0.9	0.62	0.5355	0.5007		360.422	11.8467	34.9669	0.32815	0.2885	17.75	34	0.1818	0.03455		710.24	24.37	72.63	0.76	0.278	19.75	54.85	0.3395	0.069
B208	LUCAIHAO	China	Indica	0.501	0.4685	0.4657	0.4042	0.927	0.77	0.62	0.4243	0.3864		317.644	11.0562	32.7307	0.3274	0.29	18.5	29.75	0.12135	0.02975		633.45	23.6	70.29	0.81	0.313	24.1	47.7	0.286	0.077
B097	JIXUENUO	China	Indica	0.538	0.4665	0.4608	0.385	0.884	0.99	0.59	0.4723	0.3937		352.135	10.0813	29.5905	0.25025	0.26	21.25	29.6	0.1457	0.0248		654.96	21.61	64.22	0.65	0.294	21.5	49.85	0.3085	0.063
B101	YANGKENUO	China	japonica	0.703	0.689	0.6854	0.6935	1.016	1.21	0.62	0.981	0.7716		223.513	7.6665	22.7281	0.2285	0.2945	22.75	23.8	0.14715	0.02585		317.99	11.1265	33.1615	0.3295	0.29	18.8	38.65	0.15	0.0335
B102	MAGUZI	China	Temperate japonica	0.907	0.8936	0.909	0.9635	1.168	0.83	0.74	0.8025	0.7246		344.096	10.9201	33.1448	0.3536	0.34	18.25	27	0.11035	0.025		379.58	12.2201	36.4648	0.367	0.291	22	36.6	0.1375	0.0345
B263	WEIGUO	China	Temperate japonica	0.753	0.8024	0.8067	0.8998	1.25	0.93	0.61	0.8642	0.7615		251.213	7.6041	22.2807	0.194	0.285	17.9	19.8	0.0808	0.01485		333.4	9.4769	27.6193	0.2156	0.228	19.25	32.7	0.0935	0.0195
B269	YUEFU	Japan	Temperate japonica	0.652	0.5728	0.5667	0.4857	1.037	0.76	0.71	0.7117	0.5436		345.348	9.94705	29.7247	0.29455	0.2945	24	27.25	0.1516	0.0299		529.3	17.3651	52.4537	0.6064	0.284	31.5	38.15	0.213	0.055
B008	BAXIANG	Vietnam	Temperate japonica	0.488	0.4437	0.4396	0.4057	0.95	0.54	0.59	0.3757	0.436		323.25	9.1798	26.7895	0.215	0.249	13.6	27.75	0.13075	0.0218		662.52	20.69	60.94	0.53	0.262	25.15	47.2	0.348	0.05
B011	CO22	India	Indica	0.496	0.4951	0.4896	0.4925	1.286	0.81	0.77	0.6777	0.3917		174.911	4.98035	14.482	0.1182	0.27	18.15	27.9	0.0654	0.0094		352.44	10.06	29.58	0.24	0.21	22.5	36.15	0.0965	0.024
B014	UZI_ROTH215	Russa	japonica	0.797	0.7171	0.711	0.6058	0.904	0.92	0.48	0.4755	0.5485		281.248	8.2351	23.9815	0.1947	0.246	17.75	23.5	0.0718	0.0181		352.9	11.4834	33.7271	0.3214	0.272	19.3	48.65	0.151	0.033
B020	GUINEA_RICE	Guinea	Intermediate type	0.626	0.6298	0.6318	0.6458	1.053	0.89	0.67	0.7487	0.7059		260.554	8.2383	24.5462	0.2631	0.3105	17.9	26.5	0.09995	0.024		416.53	13.0813	38.8509	0.4074	0.295	20.2	39.5	0.1335	0.034
B031	NGATSIN	India	Indica	0.578	0.5251	0.521	0.4611	1.007	0.93	0.59	0.5715	0.4829		380.594	11.3944	33.7373	0.2997	0.275	20.55	30.5	0.1583	0.02825		657.9	21.7	64.76	0.65	0.273	22	51.4	0.277	0.0585
B190	ITA221	Nigeria	Tropical japonica	0.644	0.6308	0.6251	0.6015	1.032	0.73	0.63	0.4502	0.46		199.48	6.2132	18.1386	0.1573	0.259	17.4	23.75	0.0529	0.01265		309.99	9.8498	29.0173	0.2615	0.251	23.8	37.7	0.1175	0.0275
B199	HONGMISANDANBAI	China	Temperate japonica	0.51	0.5034	0.4991	0.4585	1.006	0.65	0.57	0.487	0.5231		291.572	8.1496	23.7076	0.19255	0.2455	15.5	24.75	0.09545	0.017		571.22	16.19	47.5	0.42	0.244	23.8	43.55	0.196	0.0325
B066	GUANGKEXIANGNUO	China	Temperate japonica	0.911	0.9898	1.0301	1.1892	1.368	0.77	0.65	0.5773	0.6161		540.88	17.1932	52.6714	0.5827	0.346	18	31.5	0.168	0.03635		593.48	17.37	51.13	0.49	0.253	23.3	48.3	0.291	0.059
B077	YIZHIXIANG	China	Temperate japonica	0.486	0.498	0.4912	0.4617	1.038	0.99	0.6	0.6227	0.5322		318.832	9.6006	28.121	0.2401	0.27	15.85	32.8	0.1342	0.02315		656.34	19.28	57.25	0.52	0.26	16	54.9	0.2155	0.0435
B081	HEIDU4	China	Indica	0.518	0.4675	0.4598	0.3845	0.968	0.94	0.64	0.4587	0.4024		326.822	9.71035	28.4002	0.24225	0.273	19.75	26.75	0.11605	0.02495		630.87	20.77	61.77	0.63	0.282	21	41.8	0.253	0.062
B214	XUANENCHANGTANQINGZHAN	China	Indica	0.476	0.5064	0.5131	0.5304	1.18	0.83	0.66	0.4985	0.5281		411.245	12.2346	36.7878	0.3554	0.314	18.25	34	0.1523	0.03195		863.85	24.16	71.7	0.67	0.266	22	51.9	0.3055	0.0605
B215	HONGQI5	China	Temperate japonica	0.723	0.7198	0.71	0.6763	1.06	0.88	0.58	0.9184	0.7243		240.089	8.4165	24.8367	0.2457	0.3	19	24.1	0.1396	0.0268		332.15	11.693	34.9794	0.3633	0.283	21.5	41.5	0.152	0.037
IRIS_313-8065	IRIS_313-8065		Temperate japonica	0.528	0.5733	0.5706	0.5644	1.031	0.8	0.71	0.6479	0.7191		231.952	7.9279	23.6258	0.24775	0.335	18.8	29.5	0.09265	0.02445		439.07	13.8278	41.4041	0.439	0.325	23.6	41.6	0.143	0.034
IRIS_313-9996	IRIS_313-9996		Tropical japonica	0.601	0.5821	0.5787	0.5066	0.884	0.8	0.6	0.5811	0.4442		201.714	5.9446	17.3555	0.1376	0.244	12.75	14.5	0.0491	0.00955		335.49	10.2121	29.9882	0.2716	0.276	15.85	24.2	0.0845	0.0215
IRIS_313-8665	IRIS_313-8665		Temperate japonica	0.469	0.4623	0.4582	0.4121	0.983	0.97	0.65	0.5109	0.5259		350.431	11.2928	33.0786	0.2885	0.281	20.05	23.7	0.1548	0.0305		747.9	24.43	72.2	0.7	0.286	20.75	36.25	0.303	0.058
IRIS_313-10242	IRIS_313-10242		Temperate japonica	0.577	0.5272	0.5207	0.4578	0.982	0.71	0.65	0.5715	0.5024		267.197	9.45205	28.0499	0.2944	0.331	15.2	31	0.11545	0.03115		462.9	17.9296	53.8738	0.6431	0.337	21.5	48	0.202	0.062
IRIS_313-11585	IRIS_313-11585		Temperate japonica	0.651	0.693	0.689	0.6925	1.03	1.21	0.72	0.6744	0.7078		222.666	7.1927	21.1263	0.1995	0.2605	18.1	21.55	0.07655	0.01805		341.99	10.3786	30.6602	0.2881	0.253	15	30.1	0.1135	0.0255
IRIS_313-8204	IRIS_313-8204		Temperate japonica	0.971	1.0854	1.0843	1.1657	1.097	1.15	0.7	1.2641	1.1927		324.391	10.1447	29.8604	0.2743	0.293	19.5	21.5	0.10555	0.02445		334.15	9.3461	27.5399	0.2353	0.267	17	30.9	0.0835	0.0205
IRIS_313-8135	IRIS_313-8135		Tropical japonica	0.492	0.4773	0.481	0.4465	1.133	0.79	0.56	0.8333	0.5567		234.672	6.8069	20.0849	0.172	0.282	15.5	25	0.1175	0.0167		476.97	14.2607	41.7585	0.3852	0.249	19.5	44.5	0.141	0.03
IRIS_313-8064	IRIS_313-8064		Japonica	0.657	0.6559	0.6527	0.6412	1.12	1	0.71	0.9583	0.8091		138.983	3.69715	10.6984	0.0806	0.242	16.75	20.2	0.04935	0.0089		211.65	5.637	16.3916	0.1257	0.216	16.75	28.65	0.0515	0.011
IRIS_313-8061	IRIS_313-8061		Japonica	0.702	0.6952	0.6873	0.6744	1.099	0.92	0.75	1.0868	0.9891		241.959	7.7136	22.7989	0.2142	0.278	16.1	25.15	0.1027	0.02275		344.85	11.095	33.1693	0.3176	0.253	17.5	33.4	0.0945	0.023
IRIS_313-8057	IRIS_313-8057		Japonica	0.601	0.5922	0.594	0.6073	1.268	0.85	0.71	0.7627	0.8358		266.192	8.4391	25.0574	0.24205	0.322	21.75	24.25	0.1083	0.028		443.04	14.2513	42.1818	0.3986	0.254	25.5	34.1	0.142	0.0335
B167	EARLY_CHONGJIN	North Korea	Temperate japonica	0.474	0.5236	0.5251	0.5143	0.934	0.99	0.65	0.5635	0.614		356.601	11.4404	33.9141	0.30855	0.2765	19.25	25.75	0.1265	0.0307		751.67	21.85	64.58	0.6	0.296	19.5	39.85	0.2245	0.05
CX220	IRAT109	Africa	Tropical japonica	0.702	0.7183	0.7254	0.7421	1.122	0.93	0.74	1.1827	0.8483		182.992	5.40595	15.8924	0.13535	0.258	15.1	18.95	0.0822	0.0123		260.66	7.5265	21.9082	0.1824	0.23	16.25	25.7	0.0695	0.0145
IRIS_313-10423	IRIS_313-10423		Japonica	0.49	0.4319	0.4215	0.3603	0.957	0.92	0.6	0.4647	0.3895		215.856	6.60755	19.2634	0.1713	0.27	18.1	24.75	0.07575	0.01675		440.08	15.2998	45.7037	0.4755	0.282	19.75	41.5	0.163	0.043
IRIS_313-8890	IRIS_313-8890		Temperate japonica	0.479	0.4434	0.4383	0.3757	1.019	0.59	0.55	0.3895	0.3444		341.671	9.4588	27.8868	0.2381	0.274	13.5	27.25	0.0888	0.0186		713.09	21.3309	63.6275	0.6337	0.269	23	49.3	0.228	0.054
IRIS_313-8058	IRIS_313-8058		Temperate japonica	0.933	0.9289	0.9539	1.0222	1.351	1.06	0.77	1.127	NA		247.259	7.86655	23.7618	0.24645	0.3485	21	23.1	0.0896	NA		265.01	8.4687	24.9103	0.2411	0.258	19.85	30.1	0.0795	NA
IRIS_313-8027	IRIS_313-8027		Tropical japonica	0.457	0.4609	0.4575	0.4621	1.235	0.83	0.63	0.6778	0.7127		216.048	7.7062	22.7995	0.23505	0.3445	17.75	26.85	0.0976	0.0253		472.62	16.7189	49.8339	0.5087	0.279	21.5	42.35	0.144	0.0355
IRIS_313-8177	IRIS_313-8177		Temperate japonica	0.751	0.7735	0.7774	0.79	1.052	1.02	0.65	0.7773	0.6225		367.518	11.81	35.1058	0.3449	0.281	20.4	27.2	0.11465	0.0249		489.3	15.2675	45.1601	0.4366	0.267	20	41.75	0.1475	0.04
B034	ALBANIA_SPECIES	Albania	Temperate japonica	0.422	0.3812	0.3696	0.3172	0.973	0.58	0.64	0.4217	0.2632		173.809	5.9573	17.4365	0.1734	0.326	13.6	28.7	0.0776	0.01395		412.13	15.6291	47.1705	0.5467	0.335	23.25	44.95	0.184	0.053
B204	LONGHUAMAOHULU	China	Temperate japonica	0.548	0.5288	0.524	0.4749	0.93	0.99	0.62	0.5607	0.4968		401.857	12.3961	36.5227	0.31815	0.2715	19.75	29.9	0.1525	0.0308		733.97	23.44	69.7	0.67	0.292	20	48.2	0.272	0.062
B228	HAOBAYONG1	China	Temperate japonica	0.745	0.7251	0.7278	0.7107	1.169	1.04	0.63	0.8263	0.8229		262.658	7.65955	22.7438	0.20945	0.276	24	21.9	0.0661	0.01975		352.42	10.5641	31.2493	0.2947	0.236	23	34.65	0.08	0.024
CX29	CX29		japonica	0.719	0.7348	0.7366	0.7418	1.113	0.92	0.6	0.6855	0.5316		186.925	5.89575	17.2879	0.16045	0.2895	14.3	19.3	0.0545	0.0101		259.85	8.0241	23.4698	0.2163	0.26	15.55	32.25	0.0795	0.019
CX47	CX47		Temperate japonica	0.768	0.8742	0.8773	1	1.235	1.01	0.74	1.0968	0.9091		213.973	7.156	21.1171	0.192	0.279	19	22.7	0.1031	0.02		278.53	8.1854	24.0703	0.192	0.226	18.75	30.6	0.094	0.022
CX58	Giza159		Temperate japonica	0.578	0.5524	0.5521	0.534	1.129	1	0.71	0.7802	0.5278		248.461	7.9677	23.699	0.2236	0.298	21	22.1	0.0983	0.019		429.77	14.4243	42.9282	0.4187	0.264	21	31	0.126	0.036
CX142	CX142		Temperate japonica	0.544	0.5266	0.5228	0.4585	0.944	1.05	0.62	0.5615	0.7093		365.63	13.3379	39.9958	0.4493	0.319	27	35.7	0.16705	0.0532		671.64	25.33	76.5	0.98	0.338	25.75	57.85	0.2975	0.075
CX287	C52		japonica	1.217	1.1546	1.1426	1.1594	1.199	1.14	0.71	0.9413	0.9273		296.42	8.0751	23.4257	0.1927	0.271	20.75	20	0.0706	0.0153		243.49	6.994	20.5016	0.1662	0.226	18.25	28	0.075	0.0165
CX345	Yungeng 23	China	Temperate japonica	0.634	0.6266	0.6308	0.6305	1.108	1.01	0.74	1.0351	1.224		186.896	5.97715	17.7569	0.1672	0.298	16.9	20.4	0.09575	0.0306		294.92	9.5395	28.1498	0.2652	0.269	16.75	27.65	0.0925	0.025
CX354	CX354		Temperate japonica	0.461	0.3776	0.366	0.2887	0.867	0.78	0.67	0.5898	0.3681		185.911	6.05065	17.7086	0.17235	0.2955	14.5	24.1	0.1277	0.0208		403.61	16.0258	48.3787	0.5969	0.341	18.5	36.1	0.2165	0.0565
IRIS_313-10119	IRIS_313-10119		Temperate japonica	0.523	0.5073	0.5059	0.4775	0.924	0.92	0.67	0.6609	0.665		405.464	14.1438	42.3631	0.4584	0.3205	21.15	37.7	0.2171	0.05985		774.99	27.88	83.74	0.96	0.347	23.1	56	0.3285	0.09
IRIS_313-9187	IRIS_313-9187		Tropical japonica	0.415	0.4946	0.492	0.5792	1.18	0.71	0.53	0.5645	0.6064		158.083	5.14795	14.9864	0.14705	0.289	13.4	21.7	0.0683	0.01425		380.82	10.4093	30.4579	0.2539	0.245	19	40.6	0.121	0.0235
IRIS_313-10065	IRIS_313-10065		Japonica	0.616	0.5165	0.5131	0.4463	0.88	0.84	0.6	0.5426	0.3393		323.881	10.0122	29.7214	0.2964	0.286	17.25	25.05	0.1275	0.02375		525.49	19.3856	57.9293	0.6641	0.325	20.5	42.1	0.235	0.07
IRIS_313-8062	IRIS_313-8062		Temperate japonica	0.358	0.3775	0.3752	0.3569	1.101	0.78	0.58	0.3206	0.258		232.256	7.0105	20.5407	0.17845	0.2555	23.75	26.25	0.08175	0.01935		647.88	18.57	54.74	0.5	0.232	30.4	45	0.255	0.075
IRIS_313-8069	IRIS_313-8069		Temperate japonica	0.582	0.5576	0.5505	0.5181	0.993	0.87	0.71	0.8589	0.5895		135.655	4.02275	11.6272	0.10005	0.265	10.6	24.1	0.0889	0.0112		232.92	7.2142	21.121	0.1931	0.267	12.15	34.1	0.1035	0.019
IRIS_313-8084	IRIS_313-8084		Tropical japonica	0.629	0.5743	0.5738	0.4603	0.887	0.96	0.66	0.5559	0.6438		391.287	12.3868	37.232	0.3498	0.299	26.6	25	0.12535	0.03605		622.12	21.57	64.89	0.76	0.337	27.75	38	0.2255	0.056
IRIS_313-8112	IRIS_313-8112		Temperate japonica	0.468	0.5904	0.5927	0.7212	1.148	0.81	0.71	0.6165	0.8255		432.438	13.7199	40.9306	0.4327	0.303	15.7	30.3	0.164	0.0421		923.35	23.24	69.06	0.6	0.264	19.5	42.7	0.266	0.051
IRIS_313-7868	IRIS_313-7868		Tropical japonica	0.551	0.466	0.4516	0.3445	0.852	0.72	0.66	0.6877	0.5521		177.339	5.9773	17.5614	0.17565	0.2915	18.4	22.5	0.09525	0.02015		321.82	12.8281	38.8854	0.5098	0.342	25.4	34.15	0.1385	0.0365
IRIS_313-8066	IRIS_313-8066		Temperate japonica	0.303	0.2897	0.2821	0.2219	0.783	0.78	0.53	0.3679	0.3269		379.919	10.7435	31.5057	0.2641	0.242	21.5	29.1	0.1148	0.0304		1253.99	37.08	111.68	1.19	0.309	27.5	55.3	0.312	0.093
IRIS_313-8074	IRIS_313-8074		Temperate japonica	0.438	0.431	0.4168	0.3564	0.795	0.86	0.65	0.6658	0.6833		359.678	13.0434	38.8715	0.42055	0.315	21.25	35.5	0.18775	0.0574		821.88	30.26	93.26	1.18	0.396	24.75	55	0.282	0.084
IRIS_313-8213	IRIS_313-8213		Tropical japonica	0.616	0.5753	0.5694	0.5256	0.894	0.71	0.58	0.6875	0.7		244.857	7.63365	22.1996	0.1876	0.2485	15.75	20.85	0.07425	0.0189		397.62	13.2699	38.9892	0.3569	0.278	22.1	35.7	0.108	0.027
IRIS_313-8118	IRIS_313-8118		Temperate japonica	0.641	0.592	0.5892	0.5496	0.885	1.03	0.67	0.8955	0.7879		254.845	8.37205	24.9914	0.24505	0.3195	24.8	24.7	0.09	0.02285		397.81	14.1413	42.4127	0.4459	0.361	24	37	0.1005	0.029
IRIS_313-7699	IRIS_313-7699		Tropical japonica	0.595	0.5408	0.5414	0.4702	1.073	0.89	0.58	0.3239	0.4994		235.971	7.0053	20.7767	0.1804	0.308	14.5	23	0.0549	0.01773		396.26	12.953	38.3774	0.3837	0.287	16.35	39.5	0.1695	0.0355
IRIS_313-7907	IRIS_313-7907		Tropical japonica	0.635	0.6432	0.6359	0.5324	0.919	1.12	0.73	0.8072	0.898		223.47	7.12475	20.8185	0.18875	0.261	19.35	25.5	0.0896	0.022		352.19	11.0764	32.7392	0.3545	0.284	17.25	35	0.111	0.0245
CX32	CX32		japonica	0.379	0.3752	0.3733	0.3407	0.99	0.78	0.59	0.4502	0.3111		225.221	6.2624	18.2474	0.1499	0.2585	13.5	22.5	0.0745	0.014		593.62	16.69	48.88	0.44	0.261	17.25	38.05	0.1655	0.045
CX56	Yunguang8	China	Temperate japonica	0.469	0.4346	0.4306	0.3651	0.922	0.95	0.7	0.7664	0.5938		197.546	6.55095	19.2164	0.1769	0.2905	17.25	22.25	0.0935	0.0193		421.09	15.0725	44.6251	0.4845	0.315	18.25	31.6	0.122	0.0325
CX139	CX139		japonica	0.697	0.7131	0.716	0.7779	1.179	0.81	0.72	0.9233	0.8		248.784	8.0634	23.9282	0.2396	0.322	19	26.5	0.1108	0.0212		357.07	11.3081	33.4191	0.308	0.273	23.5	36.7	0.12	0.0265
CX359	Yunlu103	China	Tropical japonica	0.637	0.5345	0.5264	0.4185	0.953	0.83	0.66	0.6126	0.5404		232.431	7.6986	22.9027	0.23485	0.305	21.5	25.25	0.1118	0.0254		364.93	14.4026	43.5046	0.5612	0.32	26	38.4	0.1825	0.047
IRIS_313-9851	IRIS_313-9851		Tropical japonica	0.511	0.4892	0.4873	0.452	1.081	0.95	0.63	0.7624	0.4788		131.174	3.67795	10.6977	0.0853	0.267	14	15.85	0.0446	0.0079		256.46	7.5178	21.952	0.1887	0.247	14.75	25.2	0.0585	0.0165
IRIS_313-9050	IRIS_313-9050		Tropical japonica	0.908	0.8295	0.8264	0.7429	1.052	1.04	0.74	NA	NA		347.329	11.64	35.1069	0.39015	0.346	24.6	29.4	0.13715	NA		382.6	14.0327	42.482	0.5252	0.329	23.55	39.9	0.075	NA
IRIS_313-8385	IRIS_313-8385		Japonica	0.713	0.7161	0.7182	0.7448	1.171	0.72	0.68	0.6429	0.6328		220.788	6.788	20.0324	0.188	0.3115	11.5	29.6	0.10125	0.01835		309.78	9.4792	27.8929	0.2524	0.266	16	43.85	0.1575	0.029
IRIS_313-9724	IRIS_313-9724		Temperate japonica	0.562	0.5609	0.5596	0.5157	0.916	0.81	0.73	0.5039	0.453		256.96	8.0189	23.6717	0.2156	0.274	16	25.7	0.098	0.0188		457.05	14.2966	42.2974	0.4181	0.299	19.8	35.3	0.1945	0.0415
IRIS_313-8134	IRIS_313-8134		Tropical japonica	0.439	0.4662	0.46	0.4347	0.991	0.82	0.68	0.702	0.5322		325.926	11.2581	33.5776	0.3608	0.33	16	27.5	0.1555	0.0306		742.6	24.15	72.99	0.83	0.333	19.5	40.7	0.2215	0.0575
IRIS_313-8136	IRIS_313-8136		Temperate japonica	0.616	0.5609	0.5644	0.5	1.02	1.07	0.71	0.6221	0.7365		380.293	14.1676	43.135	0.51005	0.3735	23	28.7	0.14775	0.05045		617.47	25.26	76.42	1.02	0.366	21.5	40.6	0.2375	0.0685
IRIS_313-7838	IRIS_313-7838		Tropical japonica	0.63	0.6104	0.6012	0.5091	0.941	0.84	0.59	0.6531	0.5568		285.734	8.7867	25.9678	0.2425	0.273	25.15	18.35	0.0836	0.0206		453.5	14.3946	43.1941	0.4763	0.29	29.85	31.25	0.128	0.037
IRIS_313-8102	IRIS_313-8102		Temperate japonica	0.354	0.3652	0.3625	0.3243	0.917	0.83	0.62	0.5503	0.4813		213.718	6.97445	20.6207	0.2043	0.2815	21.75	21.65	0.09575	0.0219		603.03	19.1	56.88	0.63	0.307	26.25	34.7	0.174	0.0455
IRIS_313-8166	IRIS_313-8166		Temperate japonica	0.426	0.4715	0.4635	0.4474	1	0.96	0.65	0.5781	0.5766		295.767	9.849	29.5869	0.33105	0.329	18.25	26	0.10695	0.032		693.69	20.89	63.84	0.74	0.329	19.1	39.9	0.185	0.0555
IRIS_313-8111	IRIS_313-8111		Temperate japonica	0.347	0.3559	0.3549	0.316	0.926	0.68	0.54	0.3484	0.3301		287.918	9.3927	27.8904	0.2749	0.2925	15.35	22.25	0.08955	0.02575		829.39	26.39	78.59	0.87	0.316	22.5	41.1	0.257	0.078
IRIS_313-8072	IRIS_313-8072		Tropical japonica	0.699	0.8022	0.8143	0.9478	1.274	0.85	0.83	0.8564	1.0171		295.916	11.0722	33.4747	0.3991	0.3555	22.25	29.25	0.1366	0.0417		423.06	13.8021	41.1076	0.4211	0.279	26.25	35.05	0.1595	0.041
CX113	CX113		Tropical japonica	0.559	0.4992	0.4936	0.4395	0.969	0.75	0.65	0.6326	0.4777		225.936	7.99965	23.9784	0.27565	0.341	18.8	26.45	0.13695	0.0289		404.1	16.0236	48.5801	0.6272	0.352	25	40.8	0.2165	0.0605
