# Supplementary material for: Loci and natural alleles for cadmium-mediated growth responses revealed by a genome wide association study and transcriptome analysis in rice
Source: BMC Plant Biol. 2021 Aug 13;21:374. doi: 10.1186/s12870-021-03145-9 (PMC8362254; doi:10.1186/s12870-021-03145-9)
Supplement: Supplementary file 14 — Additional file 14: Table S2. Summary of QTLs for cadmium-mediated growth responses by GWAS. [file 12870_2021_3145_MOESM14_ESM.xlsx]

## Sheet: Table S2
Table S2 Summary of QTLs for cadmium-mediated growth responses by GWAS
Chr.	QTL	Flanking region	Peak snp	-log10P	Loci reported	Previous QTL mapped by linkage population	Reference
1	qSRL1.1	36880442-37234953	37103360	5.85	OsAUX1		ChenLiang Yu et al., 2015, The Plant Journal
2	qSRL2.1	24833099-25223341	24835003	6.27249	CAL1		Jinsong Luo et al., 2018, nature communications
2	qSRL2.2	26557857-26742000	26657857	5.75437
3	qSRL3.1	16410470-16553758	16537668	6.24785		qSRR3	Dawei Xue et al., 2009, Euphytica
3	qSRL3.2	20083312-20109040	20106423	6.06413
6	qSRL6.1	29781364-30267320	30054759	7.17544	OsHMA2		Namiko Satoh-Nagasawa et al., 2012, Plant and Cell Physiology
8	qSRL8.1	1414413-1597632	1497632	7.59873		qRDW8.2	Dawei Xue et al., 2009, Euphytica
8	qSRL8.2	6074950-6094900	6084957	5.93692
9	qSRL9.1	17161580-17265434	17258462	5.81931		qLR-9	Jiahui Wang et al., 2018, Plant Growth Regulation
1	qRA1.1	36564715-37069627	36880442	6.04866	OsAUX1		ChenLiang Yu et al., 2015, The Plant Journal
1	qRA1.2	37144984-37320427	37275226	6.06022
2	qRA2.1	24833099-25223341	24835003	6.27249	CAL1		Jinsong Luo et al., 2018, nature communications
2	qRA2.2	26557857-26742000	26657857	5.75437
3	qRA3.1	8229411-8418968	8318930	5.89726		qGLR-3	Jiahui Wang et al., 2018, Plant Growth Regulation
3	qRA3.2	16410470-16553758	16475726	6.09611		qSRR3	Dawei Xue et al., 2009, Euphytica
3	qRA3.3	20083312-20109040	20106423	6.74583
3	qRA3.4	36063500-36263500	36163533	6.18033		qCd3	Yan Huang et al., 2015, J. Agric. Food Chem
5	qRA5.1	17179335-17431424	17257225	5.75854
6	qRA6.1	29781364-30267320	30054759	6.03078	OsHMA2		Namiko Satoh-Nagasawa et al., 2012, Plant and Cell Physiology
8	qRA8.1	1414413-1597632	1497632	7.45209		qRDW8.2	Dawei Xue et al., 2009, Euphytica
9	qRA9.1	17161580-17265434	17258462	6.11972		qLR-9	Jiahui Wang et al., 2018, Plant Growth Regulation
1	qSA1.1	36564715-37069627	36880442	5.88087	OsAUX1		ChenLiang Yu et al., 2015, The Plant Journal
1	qSA1.2	37144984-37320427	37275226	5.88087
2	qSA2.1	24833099-25223341	24835003	6.26	CAL1		Jinsong Luo et al., 2018, nature communications
2	qSA2.2	26557857-26742000	26657857	5.75437
3	qSA3.1	8229411-8418968	8318930	5.86		qGLR-3	Jiahui Wang et al., 2018, Plant Growth Regulation
3	qSA3.2	16410470-16553758	16475726	6.07		qSRR3	Dawei Xue et al., 2009, Euphytica
3	qSA3.3	20083312-20109040	20106423	6.6
3	qSA3.4	36063500-36263500	36163533	6.4		qCd3	Yan Huang et al., 2015, J. Agric. Food Chem
5	qSA5.1	9880470-10213886	10080727	5.65004		QTL8	Huili Yan et al., 2019, nature communications
5	qSA5.2	17179335-17431424	17257225	5.63
6	qSA6.1	29781364-30267320	30054759	5.89	OsHMA2		Namiko Satoh-Nagasawa et al., 2012, Plant and Cell Physiology
8	qSA8.1	1414413-1597632	1497632	7.23		qRDW8.2	Dawei Xue et al., 2009, Euphytica
9	qSA9.1	17161580-17265434	17258462	6.19		qLR-9	Jiahui Wang et al., 2018, Plant Growth Regulation
1	qRV1.1	5387032-5387916	5387159	5.73755
1	qRV1.2	12536893-12598490	12540376	6.07429
1	qRV1.3	37121146-37320427	37121146	6.05265	OsAUX1
2	qRV2.1	24833099-25223341	24835003	7.03	CAL1		Jinsong Luo et al., 2018, nature communications
3	qRV3.1	2803781-2991156	2968939	6.33398
3	qRV3.2	8229411-8418968	8318930	6.05		qGLR-3	Jiahui Wang et al., 2018, Plant Growth Regulation
3	qRV3.3	16410470-16553758	16475726	6.11		qSRR3	Dawei Xue et al., 2009, Euphytica
3	qRV3.4	20083312-20109040	20106423	6.55
3	qRV3.5	36063500-36263500	36163533	5.9		qCd3	Yan Huang et al., 2015, J. Agric. Food Chem
4	qRV4.1	3629000-3782856	3729171	5.70602
8	qRV8.1	1352116-1497632	1497632	6.5136		qRDW8.2	Dawei Xue et al., 2009, Euphytica
12	qRV12.1	7261951-7261975	7261959	6.39428
12	qRV12.2	18071845-18274561	18175679	6.42214
12	qRV12.3	26542394-26723962	26542397	6.14037
1	qSW1.1	42150378-42405331	42405318	7.62479	OsCLT1	qRL1.3	Jian Yang et al., 2016, New Phytologist
2	qSW2.1	8333089-8480780	8339935	5.78242
2	qSW2.2	9330728-9330762	9330730	5.73884		QTL2	Huili Yan et al., 2019, nature communications
2	qSW2.3	18122965-18204423	18177516	5.89944
2	qSW2.4	25001293-25102218	25002484	6.49213	CAL1		Jinsong Luo et al., 2018, nature communications
2	qSW2.5	33444202-33562147	33526665	6.40614
3	qSW3.1	228842-284523	228842	5.76149	OsCd1	QTL3	Huili Yan et al., 2019, nature communications
3	qSW3.2	16410470-16553758	16511006	6.22308		qSRR3	Dawei Xue et al., 2009, Euphytica
3	qSW3.3	20083312-20109040	20106423	5.78293
3	qSW3.4	23955299-23955861	23955828	5.85719		qRDW3.1	Dawei Xue et al., 2009, Euphytica
5	qSW5.1	21995426-22087507	22030859	5.66782
5	qSW5.2	29818018-29957229	29956856	5.64941
7	qSW7.1	9758475-9911535	9817784	6.58874
7	qSW7.2	14716722-14717598	14716920	7.20365
7	qSW7.3	18396427-18538512	18449966	6.88775		qScd7	D. Ueno et al., 2009, New Phytologist
8	qSW8.1	2997070-3024701	3012599	5.794
8	qSW8.2	11995000-12736589	12691372	6.05
9	qSW9.1	5212596-5262268	5212596	6.2283
9	qSW9.2	17726563-17807444	17807427	6.28717		qSH9	Dawei Xue et al., 2009, Euphytica
10	qSW10.1	20234018-20277301	20234379	6.08179		QTL11	Huili Yan et al., 2019, nature communications
10	qSW10.2	20442674-20442757	20442723	5.99322		QTL12	Huili Yan et al., 2019, nature communications
12	qSW12.1	18655915-18791183	18791183	6.68721
4	qRD4.1	4700591-4700599	4700597	6.63079
5	qRD5.1	24908912-24947141	24947141	6.20792
6	qRD6.1	22462410-22763747	22757329	6.28893	OsLCT1		Shimpei Uraguchi et al., 2011, PNAS
10	qRD10.1	5514044-5514059	5514044	6.52625
10	qRD10.2	16431526-16558099	16450027	6.39313
11	qRD11.1	28121503-28277294	28214776	5.66798
12	qRD12.1	18180049-18366762	18275808	6.54275
12	qRD12.2	19689975-19867898	19857739	5.84776
2	qMRL2.1	10904802-11101326	11047691	5.77005
5	qMRL5.1	9279355-9426532	9370959	6.04753		QTL7	Huili Yan et al., 2019, nature communications
6	qMRL6.1	11849725-11965087	11965025	6.07197
9	qMRL9.1	8482453-8675991	8675986	5.81704
11	qMRL11.1	25000133-25087217	25009191	6.14529
1	qPH1.1	3767295-3937760	3937390	6.10426		qLR-1	Jiahui Wang et al., 2018, Plant Growth Regulation
1	qPH1.2	6951268-7070500	7069001	5.72568
1	qPH1.3	37018571-37237085	37018571	6.85816	OsAUX1		ChenLiang Yu et al., 2015, The Plant Journal
5	qPH5.1	16827399-16893364	16893364	5.9831
6	qPH6.1	8207395-8502753	8440370	5.94456
6	qPH6.2	10380466-10549678	10454907	6.64019
6	qPH6.3	11657904-11779551	11670029	7.88778
6	qPH6.4	14701330-14741095	14723749	6.03118		qCDR6.2	Dawei Xue et al., 2009, Euphytica
6	qPH6.5	20609695-20610162	20609695	5.80927		qTDW6	Dawei Xue et al., 2009, Euphytica
6	qPH6.6	22184786-22250500	22216452	5.90649	OsLCT1	qSDW6.1	Dawei Xue et al., 2009, Euphytica
7	qPH7.1	21027911-21187143	21027925	6.01422
11	qPH11.1	25607814-25617394	25615970	5.84886		qScd11	D. Ueno et al., 2009, New Phytologist
12	qPH12.1	17045007-17172449	17078651	6.18192
1	qRW1.1	3243056-3308440	3308440	7.85869
1	qRW1.2	42305318-42505318	42405318	7.98038	OsCLT1	qRL1.3	Jian Yang et al., 2016, New Phytologist
2	qRW2.1	16588190-16646027	16644649	8.66017
2	qRW2.2	33500063-33622230	33526667	6.9296
3	qRW3.1	228842-849147	228842	6.67713	OsCd1	QTL3	Huili Yan et al., 2019, nature communications
3	qRW3.2	8229411-8418968	8318930	7.78892		qGLR-3	Jiahui Wang et al., 2018, Plant Growth Regulation
4	qRW4.1	8289433-8475362	8376830	7.36933
4	qRW4.2	27825989-28002333	27929333	6.36058		QTL6	Huili Yan et al., 2019, nature communications
5	qRW5.1	9957454-10191144	10088512	7.74925
5	qRW5.2	29926968-29956889	29956865	6.86635		QTL8	Huili Yan et al., 2019, nature communications
6	qRW6.1	18329337-18502205	18427373	7.71488
7	qRW7.1	7402333-7701605	7460985	6.30792	OsHMA3		Daisei Ueno et al., 2010, PNAS
7	qRW7.2	14716881-15390172	14716920	8.12391
7	qRW7.3	18501174-18615621	18567986	9.42059
8	qRW8.1	1941964-1941997	1941964	8.14832		qRDW8.1	Dawei Xue et al., 2009, Euphytica
8	qRW8.2	6794798-6913039	6895307	6.70519
8	qRW8.3	9189382-9739014	9680222	8.68429
9	qRW9.1	14221805-14314603	14221805	6.92542
10	qRW10.1	3199695-3283753	3233320	8.48047
10	qRW10.2	20442674-20541221	20442723	6.79802		QTL12	Huili Yan et al., 2019, nature communications
11	qRW11.1	18725532-18766809	18755115	10.2271		qCC11	Dawei Xue et al., 2009, Euphytica
12	qRW12.1	17287455-17414303	17347432	6.94057
12	qRW12.2	26740123-26839631	26839610	6.99282
