# Supplementary material for: Loci and natural alleles for cadmium-mediated growth responses revealed by a genome wide association study and transcriptome analysis in rice
Source: BMC Plant Biol. 2021 Aug 13;21:374. doi: 10.1186/s12870-021-03145-9 (PMC8362254; doi:10.1186/s12870-021-03145-9)
Supplement: Supplementary file 15 — Additional file 15: Table S3. List of 7 reported cadmium related genes in regions of association loci. [file 12870_2021_3145_MOESM15_ESM.xlsx]

## Sheet: Table S3
List of 7 reported cadmium related genes in regions of association loci
Gene name	Chr.	QTL in this study	Annotation	Function
OsAUX1	1	qSRL1.1/qRA1.1/qSA1.1/qRV1.3/qSL1.3	auxin influx carrier	OsAUX1 negatively regulates the length of the main root, but positively regulates the development of root hairs, which also plays an important role in the response to cadmium stress
OsCLT1	1	qSW1.1/qRW1.2	CRT-like transporter 1	It functions by mediating the exportation of gamma-glutamyl cysteine and glutathione from plastid to cytoplasm
CAL1	2	qSRL2.1/qRA2.1/qSA2.1/qRV2.1	a defensin-like protein	CAL1 regulates the root-to-shoot translocation of Cd via the xylem vessels
OsCd1	3	qSW3.1/qRW3.1	a protein belonging to the major facilitator superfamily	major facilitator superfamily is involved in root Cd uptake and contributes to grain accumulation in rice
OsHMA2	6	qSRL6.1/qRA6.1/qSA6.1	heavy metal ATPase 2	OsHMA2 plays a role in the loading of Zn and Cd into the xylem and is involved in the transport of these metals from underground to aboveground
OsLCT1	6	qRD6.1/qSL6.6	Low-affinity cation transporter	a low affinity cation transport protein regulates cadmium transport into rice grains
OsHMA3	7	qRW7.1	heavy-metal ATPase	It transports Cd2+ into the vacuole
