# Supplementary material for: Loci and natural alleles for cadmium-mediated growth responses revealed by a genome wide association study and transcriptome analysis in rice
Source: BMC Plant Biol. 2021 Aug 13;21:374. doi: 10.1186/s12870-021-03145-9 (PMC8362254; doi:10.1186/s12870-021-03145-9)
Supplement: Supplementary file 16 — Additional file 16: Table S4. DEGs in response to Cd stress in CSVs. [file 12870_2021_3145_MOESM16_ESM.xlsx]

## Sheet: up-regulated
gene_id	Chr	pos_start	pos_end	chain	function	Cd stress			normal condition			Cd stress			normal condition			Cd stress			normal condition
						CdXD138-1_FPKM	CdXD138-2_FPKM	CdXD138-3_FPKM	XD138-1_FPKM	XD138-2_FPKM	XD138-3_FPKM	CdXD223-1_FPKM	CdXD223-2_FPKM	CdXD223-3_FPKM	XD223-1_FPKM	XD223-2_FPKM	XD223-3_FPKM	CdXD382-1_FPKM	CdXD382-2_FPKM	CdXD382-3_FPKM	XD382-1_FPKM	XD382-2_FPKM	XD382-3_FPKM
LOC_Os01g01660	Chr1	327128	328451	-	isoflavone reductase putative expressed	506.298	417.372	417.951	104.141	59.0887	76.6804	232.798	152.549	211.858	20.1565	23.1137	31.0297	377.585	492.275	435.105	8.5412	21.645	17.9994
LOC_Os01g02020	Chr1	549108	553287	+	acetyl-CoA acetyltransferase cytosolic putative expressed	56.4248	51.29	54.2344	24.7672	29.9055	23.227	65.8763	65.221	62.3415	34.9724	28.526	29.0926	58.9843	62.293	61.8822	22.373	22.3962	23.5307
LOC_Os01g02390	Chr1	767169	769681	-	protein kinase domain containing protein expressed	14.3994	15.7204	15.3613	4.91464	6.06776	4.76179	8.93136	5.544	5.01446	1.71774	2.04423	1.98042	12.5883	13.3008	12.8608	2.26624	2.54654	2.72877
LOC_Os01g02400	Chr1	770332	773851	+	protein kinase domain containing protein expressed	5.77926	7.52883	5.97161	0.925405	1.76096	1.88411	4.96082	2.68108	3.06663	1.71908	1.54016	1.62162	3.47289	3.432	2.94641	0.565222	0.838295	0.820725
LOC_Os01g03390	Chr1	1365508	1366503	-	BBTI7 - Bowman-Birk type bran trypsin inhibitor precursor expressed	156.381	170.51	225.462	27.6228	65.1637	27.9479	120.356	5.27179	3.94332	3.23377	4.99266	3.76769	288.034	315.942	327.168	37.4749	39.9157	47.507
LOC_Os01g03570	Chr1	1446849	1450473	+	transcription factor X1 putative expressed	1.7391	2.14312	1.38031	0.281782	0.272939	0.59081	1.93268	1.5488	2.34681	0.375425	0.184227	0.163369	9.67304	9.50954	8.47195	0.635649	0.813849	0.834101
LOC_Os01g03900	Chr1	1670322	1670997	-	expressed protein	11.5424	4.95913	9.17031	2.94919	4.04751	4.02528	4.49459	7.78694	10.4822	2.16119	4.50601	4.62859	6.42599	8.54483	6.02999	3.50966	4.52722	2.43444
LOC_Os01g04280	Chr1	1902736	1905247	+	calmodulin binding protein putative expressed	35.0926	35.7859	36.3427	13.6045	14.8045	13.0108	44.2511	38.0592	35.5303	15.3119	16.875	15.0472	74.651	70.1585	94.4411	21.7585	24.8446	23.7713
LOC_Os01g04290	Chr1	1906978	1909667	-	glycosyl hydrolase family 10 protein putative expressed	7.21703	4.24964	6.57555	1.78553	1.15208	1.42286	5.31687	5.99793	5.39452	1.58349	1.06841	2.6284	7.44221	5.95471	8.30412	1.4211	1.53575	1.4376
LOC_Os01g04580	Chr1	2053583	2057638	+	Ser%2FThr protein kinase putative expressed	12.0229	10.9091	11.0853	5.59609	3.89117	3.68774	25.1973	26.5754	23.1246	8.46474	8.82679	9.59435	17.113	14.5668	23.3477	4.54829	4.66427	6.20136
LOC_Os01g04620	Chr1	2071830	2073621	+	transposon protein putative unclassified expressed	40.4914	60.0723	54.2292	5.07703	12.3003	5.12937	82.3794	53.2126	53.8556	7.48435	9.75807	4.79433	72.1865	82.1963	98.6151	6.34699	6.32398	10.2711
LOC_Os01g06220	Chr1	2957066	2958443	-	gibberellin receptor GID1L2 putative expressed	343.332	294.195	280.712	34.1264	46.2024	34.4908	566.051	305.518	372.154	57.7848	49.9023	58.0637	422.53	513.656	455.524	64.7574	93.2066	88.4042
LOC_Os01g07130	Chr1	3358521	3360676	-	expressed protein	12.4606	25.1134	13.6382	3.72522	4.83462	5.39197	7.40196	9.96856	11.7546	3.77195	2.2245	4.02401	13.2957	15.1561	12.5378	5.81751	4.03467	7.24295
LOC_Os01g07730	Chr1	3711212	3713653	+	phosphate%2Fphosphoenolpyruvate translocator-related protein putative expressed	17.0128	16.4374	18.1824	6.68058	10.9935	6.52358	15.8303	16.2841	17.922	3.35237	2.92424	5.76546	18.6022	21.8136	19.2266	4.09887	4.51146	4.6299
LOC_Os01g07870	Chr1	3804528	3811069	+	ABC transporter family protein putative expressed	46.8593	55.8982	52.1645	21.6199	25.7414	23.6476	63.3128	52.3584	53.7264	18.0234	15.6935	20.7175	65.5614	51.0774	69.7846	22.1331	22.2695	23.7616
LOC_Os01g08810	Chr1	4421318	4423107	+	cytochrome P450 putative expressed	16.0859	15.407	18.0471	4.43363	5.17078	4.58343	14.0342	14.8602	12.3536	6.02934	5.46305	7.24542	17.5971	12.8239	13.6989	5.2332	5.2985	4.54866
LOC_Os01g08990	Chr1	4509225	4513098	+	expressed protein	1.61719	3.17881	1.27014	0.919703	0.272766	0.682441	1.00634	1.90626	1.652	0.153784	0.32067	0	2.94547	4.22647	4.68364	1.63939	0.645656	0.877875
LOC_Os01g09230	Chr1	4650095	4651961	+	expressed protein	3.92518	4.75499	3.6047	0.90717	0.911192	1.31133	4.00173	3.3834	3.90237	1.52708	1.83116	1.86019	6.07577	6.67734	6.36388	2.00813	1.40562	2.5915
LOC_Os01g09280	Chr1	4714468	4718746	-	myb-related transcription activator putative expressed	24.6133	17.909	17.7744	7.39308	8.5918	6.12994	21.5974	22.4282	21.2525	5.50352	5.83657	5.69148	23.777	23.5688	22.1133	5.51302	5.33107	7.24012
LOC_Os01g09420	Chr1	4796155	4798479	-	expressed protein	28.1586	30.6382	29.4388	5.23156	4.70145	4.96151	21.7212	16.4309	19.3764	0.823179	1.34479	1.24788	11.4951	12.0444	14.3144	3.7891	2.91717	4.46268
LOC_Os01g09700	Chr1	5002118	5005727	-	aminotransferase classes I and II domain containing protein expressed	4.05396	2.78314	4.10255	1.23604	1.14885	1.55294	4.7695	3.40522	3.43415	1.32793	1.78033	1.4617	4.17555	2.69463	7.02028	1.23973	1.51192	2.02809
LOC_Os01g10250	Chr1	5389733	5394414	-	hydrolase alpha%2Fbeta fold family domain containing protein expressed	27.58	26.9508	30.0295	12.864	14.0952	13.1794	35.1133	32.3925	31.478	15.3636	15.2644	15.2312	33.8287	35.1069	36.7923	15.5933	18.3684	20.5547
LOC_Os01g11760	Chr1	6365028	6367159	+	GDSL-like lipase%2Facylhydrolase putative expressed	11.6004	7.03519	12.0084	4.96223	4.76322	5.4718	14.1179	12.6735	13.6858	2.5329	4.35989	3.96173	10.6916	11.3261	13.1711	4.36722	6.93535	5.72679
LOC_Os01g12110	Chr1	6590899	6592136	-	expressed protein	13.4904	12.706	18.0535	2.05843	2.0396	1.96873	17.5234	20.8051	21.0916	0.581587	0.818639	1.75315	23.4984	27.6667	23.6081	2.95924	2.51039	1.90268
LOC_Os01g12490	Chr1	6857032	6860962	+	flavin monooxygenase putative expressed	2.4606	3.85765	2.20546	0.958275	0.625485	1.1063	1.83366	2.3725	1.96164	1.23412	0.667282	0.869586	2.02513	2.06664	1.969	1.08358	0.721884	1.20059
LOC_Os01g12770	Chr1	7071481	7073789	+	cytochrome P450 putative expressed	1.37535	1.94951	1.38935	0.077029	0.0745715	0.0716678	1.80347	2.17349	2.01324	0.450286	0.440191	0.74419	0.878586	0.882448	0.638559	0.54842	0.0592446	0.59839
LOC_Os01g17330	Chr1	9967185	9969073	-	eukaryotic translation initiation factor 6 putative expressed	22.7163	12.3886	17.0559	9.40372	7.35967	7.95906	24.6541	19.3798	18.8618	1.15935	1.47162	1.87204	14.3753	16.1461	17.6304	1.97041	3.39124	2.54932
LOC_Os01g18220	Chr1	10200476	10203694	-	expressed protein	3.04843	2.36665	3.85113	0.497075	0.454397	0.654819	2.06241	2.80519	2.47382	0.302571	0.72566	0.448189	5.11928	2.9825	5.2076	0.384643	0.413968	0.392082
LOC_Os01g20206	Chr1	11505077	11506103	-	methyltransferase putative expressed	33.4745	21.5143	25.8856	9.5238	9.85508	7.35923	27.3602	19.2099	20.8906	10.6775	8.28222	9.20084	28.5071	26.813	35.1302	11.815	10.7537	9.23056
LOC_Os01g21120	Chr1	11783910	11785001	+	AP2 domain containing protein expressed	30.4331	20.8959	22.602	3.46892	3.9425	2.94202	35.3674	33.2053	32.8032	2.5611	3.94191	3.62898	33.1832	31.9187	29.4603	4.25522	3.97188	2.52863
LOC_Os01g21380	Chr1	11944393	11945637	-	FAD dependent oxidoreductase domain containing protein expressed	8.17391	5.87062	9.14135	1.38839	0.853976	1.81181	7.70555	11.1715	8.50712	1.14931	1.00664	1.12127	15.6078	9.41031	10.1253	2.81116	3.09373	1.71779
LOC_Os01g27160	Chr1	15146084	15152518	+	cullin putative expressed	6.90789	5.65696	5.59254	0.169789	0.254282	0.216041	2.07228	0.772006	1.17765	0.0339014	0.017676	0	4.07887	3.19998	3.69114	0.0430205	0.0892665	0.108983
LOC_Os01g27210	Chr1	15170345	15171860	-	glutathione S-transferase putative expressed	262.863	168.692	220.005	90.7574	68.8109	89.2183	228.51	380.142	360.596	94.4317	87.0146	95.9931	35.7788	38.9922	38.6719	8.66274	8.24567	10.1153
LOC_Os01g31370	Chr1	17159673	17161710	-	glycosyltransferase putative expressed	7.16231	6.14261	6.00532	2.65672	3.39325	1.6314	5.41652	6.69719	6.57037	2.78788	2.3571	1.99158	8.04274	8.14246	10.0226	1.82932	2.11527	1.90059
LOC_Os01g31450	Chr1	17194926	17197756	+	retrotransposon protein putative unclassified expressed	0.499261	0.394728	0.492405	0.0629356	0.106726	0.176161	1.38492	0.944328	0.882624	0.155498	0.126118	0.21896	0.313121	0.525601	0.389789	0.0292347	0.0545917	0.14285
LOC_Os01g32670	Chr1	17911523	17912150	-	expressed protein	481.176	389.553	458.462	238.578	145.56	164.591	575.804	476.958	464.336	40.2665	53.6201	63.7148	380.777	431.015	378.276	53.1082	92.1544	50.0247
LOC_Os01g32780	Chr1	17990828	17993764	-	universal stress protein domain containing protein putative expressed	21.9479	19.8205	21.8231	5.9966	13.9474	6.42866	22.8553	19.8677	17.9124	9.32684	7.64933	8.15431	30.9453	34.9175	36.8392	5.7561	6.09566	6.73691
LOC_Os01g32920	Chr1	18073579	18074498	+	ZOS1-08 - C2H2 zinc finger protein expressed	6.55683	5.42751	7.44012	3.0099	2.2854	2.56406	2.61901	4.5355	3.20793	0.766596	1.01725	2.07632	4.84672	5.39593	5.03684	1.95942	2.48807	2.50877
LOC_Os01g34480	Chr1	19009708	19014185	+	NAD dependent epimerase%2Fdehydratase family protein putative expressed	197.077	187.125	178.366	84.0082	81.8436	94.9793	195.76	169.835	170.788	59.7414	58.789	62.1354	188.299	212.436	180.209	64.6841	51.8292	66.7427
LOC_Os01g37350	Chr1	20849734	20857251	+	retrotransposon protein putative Ty3-gypsy subclass expressed	0.423866	1.88217	0.416982	0.173111	0.651618	0.233919	2.45713	1.63727	1.41726	0.630608	0.956513	0.931598	0.980395	1.00353	1.12312	0.482592	0.377443	0.293934
LOC_Os01g37630	Chr1	21056631	21058040	-	esterase putative expressed	13.163	14.7746	12.0562	1.04851	1.55941	0.392341	18.3932	24.0541	23.4332	3.5264	1.33291	2.47676	35.8798	44.3527	45.8555	0.935678	1.11251	2.09769
LOC_Os01g37810	Chr1	21150419	21151081	+	expressed protein	14.433	11.3044	15.2144	5.12645	5.23742	4.46154	14.1571	10.7522	13.5003	6.70949	8.34424	3.15304	17.576	13.6433	20.0551	4.94614	5.3002	5.28029
LOC_Os01g39136	Chr1	22031208	22034011	-	retrotransposon protein putative unclassified expressed	9.20517	6.45459	8.03977	0.174937	0.277391	0.133538	15.2427	13.9259	13.0961	0.71599	0.345996	0.700839	24.7738	25.0003	26.9142	0.25117	0.36785	0.224621
LOC_Os01g40630	Chr1	22954908	22959225	-	uncharacterized protein PA4923 putative expressed	53.9487	59.4875	58.0288	20.4079	18.4847	20.5898	55.8569	50.582	52.9673	21.2574	20.6246	20.921	67.2219	82.4974	74.1012	16.8122	19.0017	24.4505
LOC_Os01g41430	Chr1	23456074	23458037	+	UDP-glucoronosyl and UDP-glucosyl transferase putative expressed	65.0154	46.1549	49.7104	8.82642	10.4686	8.65037	49.7862	36.3538	37.3871	3.69791	3.44581	2.44048	11.8054	11.1579	16.6223	2.42141	3.28535	3.36632
LOC_Os01g42030	Chr1	23838868	23840959	+	mitochondrial chaperone BCS1 putative expressed	85.5045	71.5773	67.1013	22.8321	24.174	23.8316	115.422	72.877	71.8401	22.8253	19.8881	16.1713	106.151	110.019	101.776	21.0744	23.3521	21.5221
LOC_Os01g43650	Chr1	25009453	25012236	+	WRKY11 expressed	16.4408	11.9012	16.3565	4.52705	5.6987	4.89976	15.5247	13.3002	16.1514	6.44625	7.95182	6.28769	22.7649	23.6563	27.6358	6.6369	7.31794	8.96037
LOC_Os01g43700	Chr1	25040214	25044050	+	cytochrome P450 72A1 putative expressed	39.574	42.8756	34.2714	4.29876	5.54375	6.00571	49.318	37.35	44.8392	4.71503	4.1892	5.6455	46.6312	44.4396	52.769	5.47973	5.2933	7.34368
LOC_Os01g43710	Chr1	25045176	25049414	-	cytochrome P450 72A1 putative expressed	47.997	53.1747	42.2657	2.28101	6.32388	3.29354	37.9889	45.9638	41.3228	2.52384	1.48569	2.30099	49.3082	45.7626	45.8511	3.2214	3.08636	3.14684
LOC_Os01g43720	Chr1	25055772	25058195	-	cytochrome P450 72A1 putative expressed	138.368	108.412	110.635	15.8186	16.3596	13.6596	159.284	136.44	126.385	12.3164	11.7728	12.9414	166.997	164.566	189.728	20.7113	26.7147	25.8421
LOC_Os01g43750	Chr1	25066171	25068299	+	cytochrome P450 72A1 putative expressed	137.183	105.878	110.879	6.48647	7.92592	6.49093	86.8845	80.3164	77.8857	5.01082	3.00743	2.24978	146.019	138.292	129.195	5.23348	7.14433	4.63497
LOC_Os01g43774	Chr1	25073849	25078549	+	cytochrome P450 72A1 putative expressed	134.547	131.9	113.279	1.08765	2.52803	1.03333	164.53	108.42	114.983	1.04985	0.597134	1.05933	128.037	143.467	135.83	1.27286	1.33139	1.71623
LOC_Os01g44120	Chr1	25288288	25289160	+	expressed protein	5.88227	2.07595	6.55088	1.87032	1.60269	1.33697	4.74204	6.18605	3.77519	0.753093	1.57035	2.72673	7.36369	5.97057	4.78549	3.01797	2.76685	1.28849
LOC_Os01g45110	Chr1	25598446	25600373	+	anthocyanin 3-O-beta-glucosyltransferase putative expressed	167.643	142.526	140.332	2.37145	6.05973	6.62151	295.509	239.421	220.71	0.857687	0.922307	1.41723	241.111	234.802	294.277	2.45212	2.70853	2.87201
LOC_Os01g45250	Chr1	25681570	25683076	+	DUF1645 domain containing protein putative expressed	31.1074	30.7547	33.344	10.3489	15.2088	8.8591	31.647	24.7556	26.1802	11.7244	10.495	13.0265	41.9312	46.0656	49.5087	13.0957	16.7757	16.1156
LOC_Os01g45550	Chr1	25863702	25868361	+	auxin efflux carrier component putative expressed	1.15708	1.11574	0.85957	0.140389	0.15302	0.229569	0.979024	1.77356	2.98907	0.154111	0.401762	0.453678	1.72627	1.76285	2.09645	0.186371	0.40574	0.19489
LOC_Os01g45640	Chr1	25926236	25928209	+	tat pathway signal sequence family protein expressed	124.877	117.645	127.473	22.8048	34.7866	22.3325	135.806	110.322	128.196	31.3615	28.6208	23.9643	155.46	187.152	130.379	22.1363	21.3553	13.6931
LOC_Os01g45914	Chr1	26087572	26088335	-	expressed protein	40.1308	18.5894	22.8774	0.341836	0.658047	0.117284	105.529	61.3255	83.7093	2.40836	1.64169	0.889997	59.8736	95.9999	54.8156	0.0791645	0.388547	0.266898
LOC_Os01g46720	Chr1	26611799	26618704	+	expressed protein	9.24721	11.3144	10.3564	3.92581	4.19943	4.76939	15.4643	14.0282	16.7711	4.27157	4.89108	4.84793	17.4548	22.8226	19.4674	4.86357	3.91159	5.47812
LOC_Os01g47290	Chr1	27031779	27032719	+	expressed protein	1.61977	0.820892	1.18744	0.309751	0.179291	0.256741	2.58862	2.24138	1.3107	0.337211	0.210951	0.286956	2.65095	4.18851	5.34927	0	0.141654	0.0638049
LOC_Os01g47300	Chr1	27033000	27035765	-	retrotransposon protein putative unclassified expressed	6.1483	4.97656	4.16001	0.69069	0.682335	0.433544	10.8078	7.15487	5.94749	0.702917	0.257919	0.459355	12.7194	11.9725	9.55508	0.197915	0.92328	0.53261
LOC_Os01g48360	Chr1	27714540	27715319	+	expressed protein	29.8198	31.0504	40.6573	4.38615	6.01848	4.74917	31.0832	15.9414	20.6762	11.2941	10.5677	10.9042	34.7534	48.929	36.9444	8.12149	8.09271	11.8827
LOC_Os01g49260	Chr1	28319212	28321172	+	expressed protein	0.694677	0.51806	0.664446	0.110538	0.0802431	0.423998	1.00735	0.893179	0.804545	0.272502	0.157861	0.160178	0.579366	0.135662	0.502608	0.102643	0	0.0840765
LOC_Os01g49710	Chr1	28566625	28567663	-	glutathione S-transferase putative expressed	58.5913	53.2883	53.8174	3.44159	1.65977	2.81598	45.5563	58.5803	51.7928	1.17912	2.45876	2.87818	25.3769	35.5928	36.3839	1.12275	1.89366	2.49639
LOC_Os01g49720	Chr1	28568721	28569792	-	glutathione S-transferase putative expressed	42.4214	42.6243	33.4291	5.71537	3.36488	5.21797	71.5446	42.0149	45.6037	3.98567	3.96084	3.11114	65.6465	83.1317	83.4062	3.49842	2.74768	2.87811
LOC_Os01g50100	Chr1	28786109	28793300	-	ABC transporter ATP-binding protein putative expressed	29.1725	27.0176	23.6001	4.32188	5.22235	3.98911	34.4057	33.4487	29.4613	4.66945	2.7911	2.9344	30.1994	27.5785	26.9944	2.8798	4.27262	3.04489
LOC_Os01g50160	Chr1	28825745	28832656	+	MDR-like ABC transporter putative expressed	95.0468	95.4512	93.0825	26.5427	30.5434	27.1636	127.409	116.232	111.554	21.0133	19.3894	23.2245	88.3004	74.8438	82.9419	27.0135	26.1277	23.0464
LOC_Os01g50200	Chr1	28847957	28849824	-	UDP-glucoronosyl and UDP-glucosyl transferase domain containing protein expressed	38.2638	24.0123	36.6869	7.74152	7.32274	8.25429	75.3966	46.9951	41.3122	6.42685	8.90648	8.12176	66.0664	58.9209	72.5843	8.55639	12.329	7.81747
LOC_Os01g50910	Chr1	29233028	29234256	-	late embryogenesis abundant protein group 3 putative expressed	20.0244	9.08535	10.1778	1.93651	5.74726	3.82876	7.52619	17.1209	20.945	4.04066	4.5274	3.84509	8.26529	5.74902	7.12088	2.10404	3.04133	1.9317
LOC_Os01g51050	Chr1	29323220	29324340	-	jacalin-like lectin domain containing protein expressed	5.38267	4.89987	5.36958	0.275261	0.353045	1.13133	1.14199	0.91846	1.83025	0.596016	0.207121	0.106152	5.71046	6.28252	5.04435	1.18963	0.520649	0.478977
LOC_Os01g51620	Chr1	29645867	29649216	+	KRR1 small subunit processome component putative expressed	1.21418	0.99022	0.584263	0.312652	0.336013	0.193432	1.23544	1.22983	2.25357	0.152046	0.277449	0.0805257	1.87609	1.1251	1.734	0.257987	0.159948	0.106029
LOC_Os01g51870	Chr1	29820729	29822139	+	methyltransferase putative expressed	57.3211	104.15	55.8031	14.1925	13.1373	19.3348	86.3971	93.5736	91.3395	26.7641	18.3755	16.0736	74.5543	70.8842	90.6556	13.3957	16.0369	18.329
LOC_Os01g52340	Chr1	30079649	30081500	+	NB-ARC domain containing protein expressed	6.64368	4.5354	5.70446	1.28216	1.81224	1.53889	2.75872	3.37444	4.33729	1.68641	1.52404	1.57565	6.14222	5.89221	6.30371	0.952548	1.44964	1.58497
LOC_Os01g52470	Chr1	30143575	30146827	-	elongation factor putative expressed	2.8104	2.64011	2.47331	0.438125	0.570989	0.993936	3.27751	2.3831	2.81398	0	0.103811	0.105125	2.03802	1.46957	2.2739	0.07018	0.0873791	0.12189
LOC_Os01g52514	Chr1	30173442	30179151	+	B3 DNA binding domain containing protein expressed	4.91891	2.71836	2.3522	0.391778	0.416662	0.599156	1.18429	1.35687	2.1018	0.256997	0.44662	0.317807	1.03555	1.34541	1.13016	0.763604	0.36037	0.599073
LOC_Os01g53040	Chr1	30480134	30482161	-	WRKY14 expressed	25.1791	23.7656	27.4264	12.8259	9.73593	11.4248	27.2883	23.7148	24.2079	9.84738	13.406	11.4272	29.1165	28.6937	33.4776	12.3514	12.7265	15.5699
LOC_Os01g53260	Chr1	30604295	30608077	+	WRKY23 expressed	78.9706	74.6835	84.396	25.7082	29.7336	19.6725	103.329	64.5142	77.4301	37.8133	32.2298	41.3649	31.0919	40.0313	33.0397	8.41118	14.3524	15.1199
LOC_Os01g53350	Chr1	30655289	30657194	+	anthocyanidin 53-O-glucosyltransferase putative expressed	300.407	244.879	258.446	30.1354	20.9946	21.1722	319.95	226.574	231.518	15.4855	15.1844	17.7276	271.974	274.099	325.491	30.0346	40.7798	40.1116
LOC_Os01g53430	Chr1	30694909	30696710	-	anthocyanidin 53-O-glucosyltransferase putative expressed	4.0836	2.48442	3.59983	0.397433	0.769446	0.517561	3.91047	5.4644	5.90518	1.04531	0.181666	0.675764	4.50323	4.3967	4.96892	0.319856	0.152806	0.42971
LOC_Os01g54450	Chr1	31324472	31325017	-	DUF584 domain containing protein putative expressed	5.70956	2.61298	4.56146	2.56389	1.22538	2.37035	34.19	15.4357	24.0658	2.0563	2.50062	0.925159	7.61358	7.6551	6.95117	2.51625	1.78877	1.55401
LOC_Os01g54950	Chr1	31605287	31607662	-	expressed protein	7.31307	5.63829	6.16776	1.43424	1.06882	1.07973	10.1429	7.07627	6.96541	2.05694	1.10928	1.13229	10.5809	9.83565	10.7029	2.23634	1.48947	1.54659
LOC_Os01g54969	Chr1	31610738	31612133	+	O-methyltransferase putative expressed	4.76583	5.05602	3.98796	1.13965	0.779849	1.1197	4.81283	4.34935	4.08108	0.570183	0.486423	0.330082	9.50514	9.73286	10.811	0.881147	0.708307	1.11753
LOC_Os01g56240	Chr1	32390331	32390805	+	OsSAUR2 - Auxin-responsive SAUR gene family member expressed	2.87289	2.82211	2.88953	0.668235	0.635611	0.589733	4.55583	2.40562	4.83857	1.88658	1.22906	0.7708	4.76645	5.4229	6.67268	2.46511	2.69684	3.70262
LOC_Os01g56570	Chr1	32611406	32613200	-	xylosyltransferase putative expressed	11.3788	7.16819	7.524	4.99602	3.64048	4.48868	20.0956	15.2634	13.7782	5.47142	3.81495	4.60511	16.1334	15.7478	19.6672	4.75048	5.8268	6.6001
LOC_Os01g56750	Chr1	32745017	32746482	+	OsFBDUF8 - F-box and DUF domain containing protein expressed	2.19853	2.06679	1.84436	0.71641	0.461991	0.949946	1.81986	1.94285	2.17513	0.373328	0.7007	0.35586	1.20331	1.80805	2.55363	0.475043	0.471293	0.763355
LOC_Os01g57350	Chr1	33137905	33152593	-	diacylglycerol kinase putative expressed	15.0337	21.6125	21.5763	9.38531	7.82305	9.87777	24.0325	20.9577	21.7738	9.8754	13.2521	10.5966	19.4467	22.3998	21.8861	9.15867	9.43938	11.7952
LOC_Os01g57520	Chr1	33234245	33235084	+	expressed protein	3.83855	4.01072	5.27576	2.13107	2.12438	2.42853	4.1812	4.24309	3.4304	1.1176	2.33038	2.38184	4.34576	4.96506	5.22835	1.63456	2.01059	3.11942
LOC_Os01g58070	Chr1	33590636	33591661	-	polyphenol oxidase putative expressed	2.20725	2.22855	2.68974	0.711378	0.898056	1.06046	2.87039	3.83305	3.05029	0.238611	0.621972	0.443676	3.00564	2.57483	3.81167	0.507556	0.94012	1.23586
LOC_Os01g58130	Chr1	33618365	33619178	-	expressed protein	12.9309	14.6598	11.4478	3.55051	8.5504	4.45928	24.7718	11.7067	16.8044	7.62485	8.73569	6.07497	28.4689	37.5552	30.8883	4.93519	5.53844	7.28445
LOC_Os01g58280	Chr1	33684778	33688225	+	OsSub8 - Putative Subtilisin homologue expressed	49.9615	66.4661	43.1499	2.33031	3.04156	2.07053	26.1092	10.8806	12.2667	2.90373	1.37838	2.38154	14.1609	13.7148	15.6801	1.5042	2.5099	1.89597
LOC_Os01g58670	Chr1	33914207	33918435	+	expressed protein	2.06629	1.96857	2.20393	0.143236	0.0831761	0.11984	15.3075	8.2231	11.418	0.0627635	0.294508	0	10.7774	12.2063	11.7964	0.1862	0.132101	0.174395
LOC_Os01g58960	Chr1	34084757	34086514	+	cytochrome P450 putative expressed	21.1509	16.4972	17.7852	6.65969	5.28378	6.05375	28.9988	19.2397	16.627	2.243	2.7131	2.6895	18.7339	17.4726	19.6449	5.70256	5.4138	6.91897
LOC_Os01g61070	Chr1	35332705	35333504	+	heavy metal-associated domain containing protein expressed	22.9321	12.8219	9.94653	8.75846	3.07062	5.26263	12.0775	20.8048	18.1715	10.2895	4.36951	2.47576	23.8655	20.726	23.0655	8.74554	7.35103	8.35217
LOC_Os01g61510	Chr1	35585865	35588377	-	ammonium transporter protein putative expressed	14.5875	12.0608	15.2046	3.25574	3.17754	4.20429	23.9945	18.0765	18.5016	4.45222	6.518	3.80555	21.231	23.2754	29.3285	4.37252	4.77899	6.02862
LOC_Os01g62130	Chr1	35965949	35966946	-	ZOS1-14 - C2H2 zinc finger protein expressed	14.2663	11.9329	15.552	3.92671	4.2843	3.77889	20.0863	17.9167	19.978	4.40287	4.78459	6.06385	23.435	20.9173	17.7433	7.75863	5.79787	5.2631
LOC_Os01g62190	Chr1	36001241	36002103	+	ZOS1-15 - C2H2 zinc finger protein expressed	18.8777	13.9756	21.0102	6.48565	5.70796	4.85768	22.2493	19.5378	18.8924	5.67015	5.99158	7.01872	24.7945	28.9288	29.7153	5.61962	7.64051	6.19558
LOC_Os01g62200	Chr1	36002256	36005101	-	domain of unknown function DUF966 domain containing protein expressed	3.14575	2.8093	3.11346	1.05271	1.10141	0.865704	3.63267	3.72789	4.24933	1.03937	0.93414	2.01992	3.80693	2.8625	4.5564	1.32687	1.06824	1.96481
LOC_Os01g62460	Chr1	36158218	36161536	+	ZOS1-16 - C2H2 zinc finger protein expressed	47.9003	52.5755	46.5149	23.3702	26.1048	23.7128	72.1306	58.5592	64.6213	25.8282	21.8474	25.2423	61.1681	59.7907	60.1543	27.1061	26.0037	25.5507
LOC_Os01g62970	Chr1	36479579	36484051	+	expressed protein	3.37202	2.81537	3.6183	0.451923	0.946827	0.942861	4.75776	5.76786	4.84171	0.823707	0.772999	0.480089	3.8583	4.17585	4.6325	0.48938	0.606448	0.268555
LOC_Os01g63210	Chr1	36639626	36640584	+	SOUL heme-binding protein putative expressed	136.581	135.983	120.153	7.41252	9.36163	10.7445	117.765	87.446	110.756	4.46267	9.169	6.63009	157.219	186.443	137.251	12.4621	10.6839	14.0788
LOC_Os01g63510	Chr1	36813724	36815023	-	homeobox domain containing protein expressed	2.14212	1.26789	2.08819	0.401538	0.474241	1.05287	2.41964	3.84599	4.33442	1.12074	1.06697	1.39572	1.91461	3.15082	3.43936	0.952187	0.973344	1.27659
LOC_Os01g63580	Chr1	36863214	36866375	-	glycerol-3-phosphate acyltransferase putative expressed	26.0937	21.5868	22.9547	10.7707	9.79854	8.9421	26.3531	22.3988	21.9152	8.50333	12.0151	12.2251	24.9157	23.7447	31.5827	8.4344	9.4353	12.637
LOC_Os01g63620	Chr1	36894554	36897429	+	expressed protein	4.51402	1.89134	3.06477	0.838009	0.655867	0.856971	4.61376	4.15417	4.30294	0.530863	0.86727	0.859698	0.677026	0.617506	0.890754	0.254519	0.372738	0.35772
LOC_Os01g63690	Chr1	36942596	36944593	-	hs1 putative expressed	20.9404	30.2779	31.4079	11.2754	13.6646	10.2136	39.0576	32.6864	33.0701	15.9623	20.1293	17.1225	51.665	52.5117	59.6365	22.0976	18.5085	24.156
LOC_Os01g63980	Chr1	37146917	37149200	-	ZOS1-17 - C2H2 zinc finger protein expressed	6.25143	6.9269	5.80882	0.861752	1.08702	1.27539	5.22395	5.00381	5.76194	1.0017	0.805773	0.817404	12.3071	11.1284	12.6412	1.33375	1.44593	1.48206
LOC_Os01g64000	Chr1	37174547	37176550	+	bZIP transcription factor putative expressed	4.62322	3.24341	4.10644	1.64951	1.7386	1.09324	3.47402	1.58655	2.24833	0.32258	0.245259	0.330739	8.54445	9.21347	6.88464	0.464884	0.814697	0.550983
LOC_Os01g64360	Chr1	37358204	37359596	+	MYB family transcription factor putative expressed	4.98934	7.99121	6.67508	3.20609	4.0539	2.81235	10.1861	6.60472	10.4203	2.98527	3.27368	2.62194	7.05273	12.1609	9.91421	2.7997	4.16593	2.89416
LOC_Os01g65100	Chr1	37790111	37792998	+	peptide transporter putative expressed	83.4544	81.7419	79.7739	15.742	9.79442	16.0252	132.883	124.819	148.275	12.2159	18.6493	15.1704	77.5242	78.5302	101.921	13.0694	18.5426	22.2843
LOC_Os01g65110	Chr1	37795596	37797746	+	POT family protein expressed	3.06488	3.15328	2.40808	0.0750941	0.121171	0.139761	12.3517	8.16732	8.74883	0.109757	0.143062	0.116082	5.55414	7.76741	7.51624	0.278952	0.317712	0.278918
LOC_Os01g66590	Chr1	38676217	38679707	+	DUF260 domain containing protein putative expressed	0.575137	0.282639	0.583786	0.0351028	0.033952	0.0488591	0.552126	0.329004	0.467037	0.0347032	0.0648437	0.0329017	0.184553	0.528986	0.460697	0.0263541	0.121214	0.035719
LOC_Os01g66900	Chr1	38852996	38854277	-	expressed protein	5.736	5.46068	5.28237	0.329193	0.571418	0.545117	5.44363	6.08208	4.3228	1.00273	0.82143	0.838555	5.70327	6.57884	6.97324	0.671429	0.451198	0.339647
LOC_Os01g69010	Chr1	40093713	40096983	+	MATE efflux protein putative expressed	0.838091	0.659077	0.580428	0.198816	0.192423	0.158431	0.707065	1.09286	1.2084	0.653412	0.292003	0.0987754	0.470045	0.334622	0.897477	0.158237	0.0327449	0.288142
LOC_Os01g69830	Chr1	40331733	40335718	+	OsSPL2 - SBP-box gene family member expressed	10.1365	9.91404	8.67545	4.11513	4.99223	3.63276	9.14688	7.68016	8.18845	3.26743	3.32602	3.72917	11.5162	12.3562	14.3762	5.90848	4.47697	6.05739
LOC_Os01g70850	Chr1	41004288	41006137	-	esterase putative expressed	260.364	175.549	185.019	8.23427	16.0988	10.6205	419.987	338.195	296.535	9.99203	8.82714	12.1808	359.607	387.964	306.713	6.01107	12.9979	8.65883
LOC_Os01g71256	Chr1	41230854	41235660	-	expressed protein	4.29765	3.63178	3.07844	1.37046	1.4339	1.66107	3.00558	2.76995	3.19682	1.04291	0.96204	0.953518	3.00892	3.57218	2.75365	1.06938	0.971525	1.40252
LOC_Os01g71270	Chr1	41242467	41243837	+	eukaryotic peptide chain release factor subunit 1-1 putative expressed	8.55595	8.39554	7.89404	1.44822	2.04683	1.34308	8.91408	7.7735	7.8052	1.25903	1.14341	1.20499	7.28214	7.5429	8.52712	2.17149	1.4097	1.28588
LOC_Os01g71810	Chr1	41592216	41594985	-	glycosyl hydrolases family 17 putative expressed	32.0027	32.6408	41.4819	12.4806	17.7126	11.6947	24.4038	26.433	32.0694	20.7364	1.49115	8.84853	39.2368	48.6272	49.6429	13.1203	15.2362	20.2815
LOC_Os01g71820	Chr1	41597270	41598692	-	glycosyl hydrolases family 17 putative expressed	50.2958	61.1197	67.2208	8.63535	7.64365	5.69994	48.6873	31.8495	35.4316	18.5424	16.5094	13.5228	36.2785	42.7743	81.9159	5.47459	9.28157	15.2335
LOC_Os01g72130	Chr1	41841760	41842549	+	glutathione S-transferase putative expressed	314.212	334.416	335.922	123.572	107.836	124.388	395.042	282.784	310.463	126.148	133.598	122.871	387.158	463.421	354.411	114.96	95.6053	118.867
LOC_Os01g72150	Chr1	41846413	41847370	+	glutathione S-transferase putative expressed	596.949	681.374	583.263	49.8777	55.2242	53.5512	626.89	548.242	547.633	43.4308	44.6207	53.693	233.989	300.47	271.519	24.0252	27.8128	35.7986
LOC_Os01g72370	Chr1	41971444	41978408	-	helix-loop-helix DNA-binding domain containing protein expressed	106.852	103.631	98.6657	2.52636	2.44815	3.49258	229.531	183.405	226.424	3.26646	7.05484	5.6997	79.7464	98.3926	97.9446	1.52749	0.703836	1.1107
LOC_Os01g72460	Chr1	42018059	42019514	+	NADPH quinone oxidoreductase putative expressed	58.5331	36.6661	44.723	16.1921	20.6209	11.2515	95.6265	73.6813	63.4031	19.4786	12.1194	11.7989	30.9591	35.1108	34.9981	10.6527	10.304	9.05089
LOC_Os01g72530	Chr1	42073984	42074982	-	OsCML31 - Calmodulin-related calcium sensor protein expressed	17.0953	15.5363	18.6632	5.22815	4.82672	3.61636	31.4254	30.7518	25.0797	8.73139	7.87699	7.04249	33.3867	38.5446	34.8297	10.2247	11.2542	5.60576
LOC_Os01g72810	Chr1	42238811	42240567	+	secreted glycoprotein putative expressed	6.7765	3.21877	3.48066	1.42025	1.50691	1.33349	6.2894	5.12849	7.98274	1.61606	2.34048	1.67813	10.6392	7.80371	8.86202	1.29347	2.48826	1.77248
LOC_Os01g72900	Chr1	42281272	42281973	-	abscisic stress-ripening putative expressed	49.452	33.6441	38.2419	1.31115	1.95207	2.94999	39.1125	29.071	32.6529	3.90459	4.88408	3.02902	75.6849	81.5713	72.479	3.76971	9.13827	7.32876
LOC_Os01g72910	Chr1	42282832	42283632	+	abscisic stress-ripening putative expressed	45.5124	27.1408	40.8388	2.14049	3.08402	0.730033	40.056	30.6608	31.4712	7.27918	6.14297	5.44544	66.209	66.315	69.5578	7.42902	5.68726	10.4649
LOC_Os01g73890	Chr1	42819031	42821127	+	transcription initiation factor IIA gamma chain putative expressed	25.8741	17.6765	18.0609	6.96386	7.76262	8.71564	23.3731	16.3256	18.7704	6.96378	6.99462	7.33555	20.7209	23.5154	16.809	5.51031	5.88036	7.30693
LOC_Os01g74140	Chr1	42946753	42948750	+	WRKY17 expressed	3.62635	2.06662	3.1308	1.78519	1.4503	0.993746	3.74574	3.05005	3.23411	1.32804	1.18113	0.827592	3.46231	3.67905	5.24561	0.795419	1.02719	1.48994
LOC_Os01g74370	Chr1	43078796	43080400	-	domain of unknown function DUF966 domain containing protein expressed	4.0163	3.21758	3.70119	1.42427	1.40988	1.52225	7.15607	5.0472	4.48382	1.30514	1.3609	1.3053	4.82007	5.98192	5.7194	1.26074	1.64009	1.78472
LOC_Os02g01220	Chr2	124645	127637	+	rhodanese-like domain containing protein putative expressed	195.934	203.09	190.167	33.8178	45.0781	36.6406	199.486	135.03	151.486	57.8192	62.7496	68.1656	94.3926	121.86	82.6445	31.9078	35.3076	36.9823
LOC_Os02g02780	Chr2	1050786	1056830	-	protein kinase family protein putative expressed	63.0126	96.5546	101.099	20.518	23.868	16.4076	81.883	82.384	75.9423	29.7239	30.1543	20.5245	104.947	116.952	109.662	32.9585	31.1317	47.4475
LOC_Os02g03710	Chr2	1558479	1559143	-	UP-9A putative expressed	102.84	110.37	122.224	16.9229	8.85568	10.0595	91.9061	90.0603	92.9177	6.7908	6.46894	5.14295	130.762	122.126	85.0183	9.9391	15.326	3.424
LOC_Os02g04230	Chr2	1850954	1858237	-	CGMC_MAPKCMGC_2.7 - CGMC includes CDA MAPK GSK3 and CLKC kinases expressed	7.94225	10.1085	8.47418	3.57349	3.72818	4.17564	8.49691	8.8545	10.4293	5.16651	3.95215	4.22445	10.655	10.7832	11.8838	3.82892	4.07674	4.15516
LOC_Os02g05610	Chr2	2728848	2734454	+	ZOS2-03 - C2H2 zinc finger protein expressed	4.77003	5.09306	5.07451	0.520368	0.538913	0.451749	1.27631	1.15983	1.73071	0.0787842	0.14377	0.020808	1.09074	1.60413	1.18074	0.200026	0.124449	0.217431
LOC_Os02g07010	Chr2	3580317	3581779	+	expressed protein	87.6439	88.9767	94.6321	20.4531	36.0285	24.8568	74.35	71.7283	84.2821	37.9523	33.0952	30.8016	72.6471	79.6913	88.724	28.7664	25.7904	35.5192
LOC_Os02g07650	Chr2	3971431	3975149	+	zinc-binding protein putative expressed	2.08137	1.69814	1.93407	0.361346	0.222456	0.274513	1.13904	1.61797	1.21284	0.143827	0.11248	0.304602	1.23136	1.90234	1.82753	0.213477	0.22698	0.133569
LOC_Os02g09240	Chr2	4754173	4756309	+	cytochrome P450 71D8 putative expressed	31.3257	25.1184	36.703	6.95765	4.42419	7.81746	8.12869	22.8113	25.3964	3.3384	3.54677	4.89929	11.5456	10.2462	11.5365	3.33698	2.68462	2.42128
LOC_Os02g09250	Chr2	4765151	4767215	+	cytochrome P450 71D10 putative expressed	9.71496	8.63983	8.76328	3.82764	3.12162	4.17041	4.63852	5.34636	7.54638	1.66647	2.99606	3.22172	22.8879	18.7664	22.6743	9.81129	6.07857	7.12101
LOC_Os02g09480	Chr2	4867674	4869380	+	myb-like DNA-binding domain containing protein putative expressed	16.907	11.2832	14.6191	4.92097	5.80292	4.69343	12.9747	14.9956	12.2861	5.42204	5.07227	6.36031	11.8574	11.1067	11.8065	3.86033	4.92358	3.18459
LOC_Os02g09810	Chr2	5058716	5061965	-	amino acid transporter putative expressed	46.9386	49.3405	54.9494	15.1978	25.6107	12.6013	62.9782	57.7968	54.5627	19.9047	17.7185	16.0661	78.246	80.0629	80.6125	15.8537	18.413	20.5988
LOC_Os02g10880	Chr2	5775949	5777385	+	UDP-glucoronosyl and UDP-glucosyl transferase domain containing protein expressed	52.231	48.7331	57.2381	20.7799	18.5085	19.9646	43.2641	45.6885	46.6381	17.3011	15.6854	23.1513	43.914	32.3415	37.8822	13.5418	13.1668	12.1379
LOC_Os02g11130	Chr2	5966029	5967668	-	cytokinin-O-glucosyltransferase 3 putative expressed	2.85533	2.67554	2.28413	0.415701	0.632158	0.745065	0.475195	1.02828	0.997139	0.227646	0.406929	0.413038	0.786078	0.728751	0.853391	0.385977	0.136887	0.120564
LOC_Os02g12230	Chr2	6374629	6375930	+	hypothetical protein	38.5729	38.7915	13.6243	8.46174	13.1064	9.0441	88.7315	62.176	41.4825	9.69521	24.8994	28.8779	84.5767	174.742	168.462	33.2604	34.8888	32.6466
LOC_Os02g12350	Chr2	6424555	6430620	-	histone deacetylase putative expressed	5.51529	5.36267	6.01217	0.976962	1.01207	0.88857	6.98933	5.89194	6.36537	0.971741	0.753476	0.553197	5.41957	3.99416	6.70755	1.11838	0.524622	1.01161
LOC_Os02g12380	Chr2	6447078	6453173	+	histone deacetylase putative expressed	7.24685	7.19037	7.33385	1.06019	1.7541	1.01819	8.88245	6.68048	7.62561	0.944761	1.36414	0.768215	7.88036	5.77106	8.33461	1.08729	0.867098	1.0502
LOC_Os02g12560	Chr2	6566133	6566588	-	expressed protein	21.5633	12.0824	19.5586	6.94562	7.30194	4.57019	32.4327	32.3567	35.1694	14.1301	16.0934	16.5924	31.7416	29.4738	46.8038	11.6632	10.0476	11.672
LOC_Os02g12680	Chr2	6628383	6630103	+	cytochrome P450 putative expressed	15.4251	26.8957	29.8267	0.952112	6.91146	1.87467	25.3955	11.7879	19.1267	5.49172	4.19087	4.09033	29.9402	30.2709	35.7645	4.88852	3.80999	6.53298
LOC_Os02g12900	Chr2	6810648	6814112	+	cysteine synthase putative expressed	30.9703	27.3038	26.1792	5.97114	6.5193	4.93959	43.0179	35.878	35.37	10.3914	9.74155	8.88829	30.4911	37.3765	27.6491	10.0722	11.1887	9.20612
LOC_Os02g13780	Chr2	7434644	7438310	-	receptor-like protein kinase 2 precursor putative expressed	2.16771	1.87644	1.67434	0.337156	0.381229	0.236044	3.77209	2.9618	2.85356	0.632687	0.547119	0.635412	4.07049	3.03687	3.93282	0.417669	0.585162	0.481476
LOC_Os02g13870	Chr2	7515989	7519336	-	aquaporin protein putative expressed	9.38957	9.76184	9.20692	3.36311	4.54058	6.54253	6.332	8.22104	9.42957	1.73383	3.09933	2.62095	15.4037	13.5405	15.5594	6.82295	7.82004	6.3646
LOC_Os02g14430	Chr2	7938409	7939842	+	peroxidase precursor putative expressed	2.21434	1.43718	1.21774	0.112661	0.363139	0.365643	1.56925	1.70523	1.30149	0.287488	0.685182	0.217606	1.77893	1.73196	1.29915	0.174285	0.129589	0.0765094
LOC_Os02g15560	Chr2	8732273	8737878	-	transposon protein putative Mutator sub-class expressed	12.524	8.43234	10.9168	0.310051	0.880893	0.462208	7.59001	8.30278	8.99068	1.76881	1.48975	0.862826	17.6053	13.3796	14.997	0.787169	1.16995	0.877697
LOC_Os02g16800	Chr2	9574547	9575502	+	expansin precursor putative expressed	8.10024	4.87017	5.17434	1.77181	1.98104	0.878954	5.98579	8.72983	8.11693	0.77027	1.28493	2.62552	8.77429	9.8561	8.14234	2.4306	1.13187	1.83226
LOC_Os02g16809	Chr2	9589066	9590040	-	expansin precursor putative expressed	3.12433	1.97398	2.01096	0.840012	1.48451	0.964844	3.48509	3.28731	3.19174	0.60874	0.872673	1.05353	4.98583	6.37602	4.63292	1.42751	0.63897	1.01305
LOC_Os02g19450	Chr2	11361418	11363765	+	ATPase AAA family protein expressed	1.22545	0.881799	0.997524	0.470682	0.434104	0.438327	0.876822	0.655406	0.653097	0.0737448	0.128164	0.233887	2.25254	1.45286	2.99765	0.312256	0.621099	0.566944
LOC_Os02g20360	Chr2	11997094	12002633	-	tyrosine aminotransferase putative expressed	190.556	263.574	247.431	3.52898	5.20811	9.51172	372.638	284.389	334.537	14.0761	22.9401	16.5677	171.571	187.454	150.534	2.12984	2.27103	1.82073
LOC_Os02g20500	Chr2	12089714	12091112	-	expressed protein	2.54857	2.67463	4.03827	0.435234	0.497287	0.935057	2.21621	1.27899	1.68034	0.173019	0.090204	0	2.83229	1.78576	2.62558	0.293779	0.136467	0.322733
LOC_Os02g21300	Chr2	12645460	12648014	+	transposon protein putative unclassified expressed	24.8742	17.6414	24.7256	9.45458	9.21	13.8065	45.3165	42.398	39.3112	4.94181	5.0036	9.55562	44.6168	46.9141	57.7988	4.88985	7.27146	6.1186
LOC_Os02g28170	Chr2	16678144	16680057	-	transferase family protein putative expressed	1.5367	1.05764	1.42345	0.665812	0.668509	0.240975	1.64437	2.44797	0.718288	0.675845	0.310086	0.200129	2.64072	3.24494	4.24408	0.389321	0.17074	0.449559
LOC_Os02g29140	Chr2	17257940	17266066	-	ankyrin putative expressed	0.705845	0.384408	0.614653	0	0.104181	0.0375383	1.29183	0.911072	2.4709	0.0884547	0.0614906	0.436703	1.12836	3.5666	1.39047	0.0749575	0.310324	0.24551
LOC_Os02g29210	Chr2	17327565	17335614	-	ankyrin putative expressed	58.0984	81.5977	65.177	10.6314	11.1206	10.3064	10.3158	13.8314	21.7021	1.26888	1.56959	1.16826	49.1774	56.7247	56.1165	10.5751	9.54563	14.6233
LOC_Os02g32320	Chr2	19084411	19085860	+	expressed protein	6.35091	5.09743	7.03666	0.89395	0.916836	0.61852	7.99742	6.2399	10.0308	0.669834	0.574303	0.841263	26.2865	26.4307	25.8651	1.03641	0.959611	0.516477
LOC_Os02g32450	Chr2	19186325	19187087	-	expressed protein	101.006	130.698	137.659	20.2117	24.0699	26.0918	132.937	97.2636	123.122	40.1004	69.2904	59.163	130.578	165.51	105.765	34.1136	32.4145	27.1061
LOC_Os02g32814	Chr2	19472211	19486248	-	heavy metal-associated domain containing protein expressed	190.717	121.465	137.897	20.3502	11.3176	20.0851	163.8	186.461	160.319	17.4332	15.9631	20.0677	264.802	309.868	351.535	23.3728	19.9885	49.1843
LOC_Os02g32860	Chr2	19509812	19514935	-	poly synthetase 3 putative expressed	4.86038	4.67563	3.79035	0.867057	1.19403	0.958149	3.09715	3.65189	4.47178	1.21951	1.95109	1.81704	2.97706	2.70524	3.10112	1.22951	1.24927	1.68758
LOC_Os02g33070	Chr2	19648491	19649521	-	expressed protein	54.8537	110.793	102.259	16.6791	20.3447	19.6156	234.619	240.385	244.112	71.3997	91.9909	85.879	38.6377	58.9029	41.1683	23.7609	16.3308	25.4707
LOC_Os02g33670	Chr2	20055918	20057359	-	expressed protein	2.70099	2.63709	1.79921	0.626943	1.41494	0.824221	3.3754	2.49291	2.45422	1.29576	1.07295	1.21105	3.26293	2.56373	2.70822	1.29331	1.64373	1.48835
LOC_Os02g35329	Chr2	21250126	21251323	-	RING-H2 finger protein ATL3F putative expressed	7.72924	5.70109	6.85363	1.63793	1.24059	1.04479	1.9679	4.08866	3.50998	0.918695	0.655413	0.51292	2.67926	1.91057	1.19426	0.534016	0.711687	0.361848
LOC_Os02g35770	Chr2	21487595	21489894	-	homeobox associated leucine zipper putative expressed	10.3942	9.13771	12.1604	4.84682	6.02159	5.12175	15.4184	12.0687	15.3393	4.68998	7.34893	7.31462	24.4287	25.6187	25.3302	4.79651	6.0281	6.57962
LOC_Os02g36450	Chr2	22013289	22017647	+	transporter family protein putative expressed	4.27855	5.39428	3.60613	1.04573	1.03365	1.41884	2.7115	3.4421	3.50162	0.875756	1.23214	1.24135	3.10724	3.79331	3.83754	1.43968	0.908988	1.98265
LOC_Os02g36530	Chr2	22065229	22065495	-	expressed protein	1116.47	1165.24	1301.12	133.272	91.7447	74.6139	1550.09	1263.69	1272.13	159.001	170.146	151.609	1343.16	1555.63	1797.9	80.2164	95.485	81.6166
LOC_Os02g36810	Chr2	22202698	22204302	+	cytokinin-O-glucosyltransferase 2 putative expressed	15.1244	13.0055	11.0254	1.88048	2.47801	1.53551	26.52	24.4526	26.1919	2.51991	2.2575	3.6077	36.7843	34.0519	39.8625	2.88963	2.83796	3.16333
LOC_Os02g37000	Chr2	22347063	22348185	-	mitochondrial prohibitin complex protein 1 putative expressed	27.0233	18.9342	21.8984	8.54747	7.37037	11.0495	32.5009	41.1465	31.3657	7.90591	7.91356	9.39882	36.5892	37.0326	38.3059	11.604	9.14069	9.39175
LOC_Os02g37070	Chr2	22401334	22402093	+	expressed protein	21.5493	11.0359	18.7472	6.37867	7.46653	7.21476	23.6027	21.4374	26.1014	8.59441	7.30439	6.38347	24.3986	22.9414	26.4287	6.22805	7.34693	12.657
LOC_Os02g37180	Chr2	22474937	22475591	-	expressed protein	29.2347	34.5702	32.7154	12.612	11.5567	8.91452	41.9713	29.9493	27.235	10.1886	17.6368	12.789	56.9617	64.4494	85.7913	21.7179	21.6373	28.9673
LOC_Os02g37300	Chr2	22553601	22554113	-	heavy metal associated domain containing protein expressed	157.835	170.49	160.336	68.3173	64.4879	62.7329	193.886	164.649	110.7	48.6975	80.6046	28.5494	176.991	321.937	384.397	105.041	78.0614	114.131
LOC_Os02g38050	Chr2	22981833	22987596	-	joka2 putative expressed	674.792	585.459	655.275	233.925	239.886	277.948	605.355	408.94	448.778	170.642	174.883	194.328	669.611	542.647	665.809	284.366	314.05	311.776
LOC_Os02g38130	Chr2	23062842	23066549	-	no apical meristem protein putative expressed	8.96316	9.59897	10.1042	4.40512	4.26467	4.158	9.3726	7.2305	6.67433	1.86999	1.6589	2.03692	8.54456	7.95118	9.23017	2.34101	3.26094	3.328
LOC_Os02g38494	Chr2	23279868	23285375	+	protein phosphatase 2C putative expressed	6.53096	8.44275	8.40938	3.34195	3.50861	3.51516	1.08276	0.762831	1.20498	0.279242	0.323531	0.656633	1.74987	0.695151	2.8474	2.39312	0.13061	0.0861938
LOC_Os02g40330	Chr2	24409309	24414084	-	retrotransposon protein putative Ty3-gypsy subclass expressed	2.26199	1.53934	2.09573	0.404415	1.12039	0.609626	5.48429	1.54429	2.99029	0.401244	0.410233	0.575906	7.46277	6.29056	7.65303	1.93522	0.457681	0.676341
LOC_Os02g40500	Chr2	24566319	24568216	+	OsGrx_C2.1 - glutaredoxin subgroup I expressed	46.4399	35.9083	37.0467	13.4372	12.5085	13.315	51.2278	35.3318	36.5779	7.22405	6.0823	8.51066	53.9819	65.587	49.5696	6.92961	13.8032	14.5479
LOC_Os02g40530	Chr2	24580382	24582527	-	MYB family transcription factor putative expressed	2.21554	4.19596	2.76728	0.343796	0.365801	0.765798	2.65927	1.8521	2.30729	0.338587	0.58842	0.358619	5.94929	8.26672	8.2821	0.542556	0.593651	1.4688
LOC_Os02g41610	Chr2	24953147	24960258	+	expressed protein	3.55547	3.97359	3.40718	0.750882	0.979621	0.80867	1.92582	1.6111	1.39357	0.47582	0.26463	0.519153	2.13978	1.48981	1.69152	0.187824	0.66825	0.174703
LOC_Os02g41840	Chr2	25153199	25154265	-	DUF584 domain containing protein putative expressed	6.27064	12.5783	13.1708	3.00472	3.15164	1.86601	9.44197	10.2082	9.70744	3.84234	2.41554	3.42059	13.7218	10.9712	7.30897	4.46929	3.08766	1.22158
LOC_Os02g42640	Chr2	25646625	25648091	+	CBS domain-containing protein putative expressed	2.65683	1.1503	1.46107	0.380194	0.808774	1.16326	0.811256	1.72638	1.53003	0.0415754	0.43351	0.264361	1.46581	1.60416	2.55792	0.599907	0.655905	0.232423
LOC_Os02g43370	Chr2	26170387	26174970	-	transposon protein putative unclassified expressed	2.18912	2.99305	1.70618	0.49716	0.758155	0.383856	96.9283	97.8147	123.052	2.62234	4.20353	2.90642	70.5096	82.1935	77.0036	1.10117	1.12797	1.39182
LOC_Os02g45160	Chr2	27390847	27394188	-	aluminum-activated malate transporter putative expressed	1.56549	0.589861	1.77383	0.0286106	0.0831851	0.0600867	0.432445	0.924619	1.04347	0.219983	0.0655418	0.182498	1.80347	2.20685	1.73014	0.491764	0.132407	0.475923
LOC_Os02g45280	Chr2	27507229	27511091	-	cytochrome P450 putative expressed	1.35254	1.53919	1.48767	0.228068	0.189123	0.181527	1.10076	1.37907	1.23943	0.534971	0.26032	0.0755286	1.07766	0.99138	1.53117	0.302478	0.262663	0.463615
LOC_Os02g46180	Chr2	28136329	28137459	-	DUF581 domain containing protein expressed	3.2881	0.937304	2.03003	0.211622	0.153249	0.146542	1.41109	1.14025	2.83195	0.115386	0	0.245131	2.84864	2.07471	1.73899	0.441677	0.788091	0.271334
LOC_Os02g46340	Chr2	28246409	28247685	+	RING-H2 finger protein ATL3J putative expressed	3.99836	3.98046	5.22818	1.9128	1.73105	1.35739	7.09197	5.79474	5.00228	2.35755	2.96841	2.21653	10.5754	7.90575	7.94887	3.02164	4.53729	3.15522
LOC_Os02g47770	Chr2	29206032	29208132	-	ZF-HD protein dimerisation region containing protein expressed	1.78937	0.669136	1.22332	0.310224	0.856529	0.307628	0.866837	2.08071	1.18778	0.0484057	0.201888	0.616187	2.68222	1.1737	1.66531	0.32899	0.458016	0.181129
LOC_Os02g48850	Chr2	29886240	29887103	+	plant-specific domain TIGR01615 family protein expressed	3.14076	3.10033	3.0323	0.42223	0.203498	0.387942	2.69023	2.65462	2.73892	0.229471	0.55824	0.0814693	6.93959	4.75555	5.06915	0.391376	0	0.0727564
LOC_Os02g49840	Chr2	30456666	30462759	+	OsMADS57 - MADS-box family gene with MIKCc type-box expressed	6.05835	4.84113	4.59835	0.933406	0.74536	0.869126	1.79505	0.967598	1.26746	0.449992	0.376608	0.425209	1.17231	2.38708	2.41158	0.306506	0.491574	0.336243
LOC_Os02g49920	Chr2	30500230	30502289	+	3-ketoacyl-CoA synthase putative expressed	2.07741	2.12326	2.96527	0.904676	0.372331	0.63183	3.88097	1.60118	2.10375	0.0744115	0.206916	0.157339	1.77338	1.51045	1.57737	0.420118	0.57448	0.755228
LOC_Os02g50805	Chr2	31035668	31036848	+	transposon protein putative CACTA En%2FSpm sub-class expressed	25.1913	26.8336	30.1448	2.54398	3.63609	3.9483	35.7812	55.3373	54.3745	11.989	7.46561	9.37142	16.7225	22.6988	24.9185	2.0296	2.09989	5.05769
LOC_Os02g51000	Chr2	31194269	31197697	-	CS domain containing protein putative expressed	16.9125	16.3609	21.2709	6.33627	3.50735	5.14062	11.9349	7.1134	7.30858	0.393271	0.70831	0.492142	5.54551	6.02699	6.10861	0.697407	1.0156	1.92548
LOC_Os02g51660	Chr2	31636492	31638258	+	trpH putative expressed	0.922934	0.991417	0.968953	0.268958	0.334357	0.5343	2.18629	2.39526	2.19038	0.798248	0.481881	0.890536	8.37967	6.33373	7.23926	1.0342	0.706979	0.939719
LOC_Os02g51799	Chr2	31724820	31726321	-	MYB family transcription factor putative expressed	16.532	13.0653	15.094	4.62261	4.60373	4.29635	13.5582	8.61988	10.372	3.90143	3.57978	6.07318	10.8493	14.3477	14.0688	5.26159	5.0304	4.73032
LOC_Os02g51930	Chr2	31805977	31807891	+	cytokinin-O-glucosyltransferase 2 putative expressed	95.8428	70.3908	71.7457	7.68966	6.77848	8.54271	85.387	99.479	106.559	11.1939	9.97803	19.6436	82.944	97.0181	103.756	10.4302	11.4327	16.2363
LOC_Os02g52150	Chr2	31920854	31922712	+	heat shock 22 kDa protein mitochondrial precursor putative expressed	58.6837	52.77	51.7173	16.3937	15.9471	15.6524	75.8834	53.9738	56.7503	15.0537	12.6957	11.1998	90.0194	91.8923	94.3202	21.5507	23.0395	22.3962
LOC_Os02g52910	Chr2	32349914	32352663	-	zinc finger protein putative expressed	5.60448	6.76126	8.752	1.48771	2.39163	1.59386	6.51908	5.5403	7.08123	3.02779	2.61078	2.98744	10.7309	11.1645	11.0068	2.19561	2.78843	3.28538
LOC_Os02g53180	Chr2	32558635	32562705	+	1-aminocyclopropane-1-carboxylate oxidase protein putative expressed	8.15295	10.3263	5.1731	4.55446	2.7603	4.12436	6.47198	5.31011	4.74425	2.53502	2.69827	3.10656	7.69203	7.90536	8.74779	3.68438	3.01469	3.33196
LOC_Os02g53410	Chr2	32686077	32686828	-	expressed protein	66.0625	68.6575	75.6684	14.2099	13.8432	10.226	75.6417	64.5672	67.2128	19.8624	20.8064	17.3552	95.2627	123.667	94.4006	11.6184	15.7441	16.4538
LOC_Os02g54140	Chr2	33179486	33180458	+	hsp20%2Falpha crystallin family protein putative expressed	2.65979	1.49589	1.29985	1.28926	0.654237	0.187168	1.08589	0.888046	2.11367	0.590322	0.615474	0.157126	2.38019	1.39581	0.659875	0.0629041	0.15493	0.420451
LOC_Os02g54870	Chr2	33604348	33606002	+	expressed protein	0.560359	0.514419	1.92609	0.192342	0.248121	0.178633	3.56269	2.24503	4.6273	0.245662	0.256159	0.074315	0.812986	0.692264	0.61479	0.14881	0.147698	0.293176
LOC_Os02g56120	Chr2	34348582	34349856	+	OsIAA9 - Auxin-responsive Aux%2FIAA gene family member expressed	19.5717	14.3092	17.9323	3.51182	3.98304	4.78506	19.8958	12.6713	12.7572	3.351	2.55704	2.60584	11.7467	13.6554	11.4445	5.03914	5.4048	4.50674
LOC_Os02g56700	Chr2	34764169	34766643	+	dehydrogenase putative expressed	7.36417	3.80547	5.38916	0.192507	0.133094	0.306885	7.55533	4.27502	3.51066	0.0301325	0.125682	0.191287	16.6905	14.8509	25.6922	0.102147	0.190277	0.0836655
LOC_Os02g56810	Chr2	34817759	34819769	+	OsFBX68 - F-box domain containing protein expressed	18.5124	17.4842	20.1813	7.74007	8.06509	4.96261	17.021	18.6203	16.1381	7.72921	9.42509	7.84466	17.5173	20.0102	20.7577	7.90876	8.84281	13.0213
LOC_Os02g57460	Chr2	35216213	35217836	+	RING-H2 finger protein ATL5G putative expressed	7.61823	7.45236	5.49004	2.52429	2.58812	2.42948	9.93915	6.12851	6.59284	2.13921	2.84835	3.86664	6.79501	7.46376	6.50733	2.53907	2.73588	3.29501
LOC_Os02g57700	Chr2	35334956	35340821	+	protein kinase putative expressed	4.374	5.01325	5.27907	1.23647	1.35161	0.946092	6.18707	6.29483	6.46985	1.83189	2.12437	1.3673	8.17239	8.02432	8.722	1.40259	1.46381	1.46401
LOC_Os02g58670	Chr2	35853347	35854731	-	bZIP transcription factor domain containing protein expressed	22.7099	28.8478	25.8811	12.4851	12.7913	13.6362	29.2644	27.0238	24.9627	12.356	11.135	12.0621	24.7675	29.393	26.2537	11.2154	11.2818	18.5934
LOC_Os03g02874	Chr3	1131615	1135170	-	retrotransposon protein putative Ty3-gypsy subclass expressed	18.908	18.1631	19.132	1.22049	2.67902	2.45437	27.5963	20.6866	25.5331	3.2266	3.68899	2.70226	60.7323	48.1971	56.1759	2.52855	2.76859	2.06245
LOC_Os03g03724	Chr3	1667248	1667963	+	expressed protein	86.1875	65.3597	78.1001	0.310564	0.89097	0.548561	58.0031	62.501	56.4132	2.36174	1.83525	1.92031	41.9278	50.3816	45.6793	0.922125	2.0825	2.01827
LOC_Os03g04740	Chr3	2260797	2263995	+	expressed protein	3.02456	2.11624	2.85155	0.669197	0.470945	0.55113	1.32517	0.491587	1.08946	0.0999314	0.86835	0.141038	1.40906	1.43331	2.24449	0.367148	0.385561	0.277982
LOC_Os03g04770	Chr3	2272965	2276401	+	beta-amylase putative expressed	13.6242	9.99096	12.2382	4.64876	5.1765	6.33186	12.2054	21.5397	18.777	5.0791	5.09176	5.96639	17.6475	17.4459	21.9935	4.4842	3.85611	4.17622
LOC_Os03g05700	Chr3	2841790	2842391	-	expressed protein	2.26706	1.8124	2.17993	0.392692	0.376352	0.354824	15.0112	39.4257	13.118	2.39194	0.586679	1.05882	2.69822	3.32207	3.13267	0.847241	0.441423	0.834912
LOC_Os03g05910	Chr3	2961746	2964306	+	expressed protein	41.7039	37.0537	30.455	8.19613	6.01762	8.30315	86.1869	70.338	86.2833	4.85844	7.53611	12.271	115.222	120.898	133.531	8.54156	7.38768	11.3513
LOC_Os03g06010	Chr3	3003413	3004575	-	expansin precursor putative expressed	3.91632	2.96384	3.93954	0.459551	0.295136	0.526874	2.92799	5.484	4.76483	0.0831547	0.433476	0.531917	7.04225	7.42357	7.24985	1.49051	1.65773	1.42942
LOC_Os03g06705	Chr3	3405791	3407199	+	3-ketoacyl-CoA synthase putative expressed	0.430846	0.319357	0.560038	0.0358643	0.0346859	0.0499086	1.05225	1.32488	1.20318	0.196173	0.163642	0.0415655	1.50178	1.75979	2.61755	0.133165	0.330165	0.547591
LOC_Os03g08410	Chr3	4311292	4314313	+	flavin-containing monooxygenase family protein putative expressed	3.26069	3.65668	3.04312	0.421988	0.64169	0.546172	3.08188	2.27325	1.31579	0.726218	1.48009	0.908437	4.25551	2.54475	4.99652	0.923545	0.868385	0.765072
LOC_Os03g08530	Chr3	4384011	4389386	-	aminotransferase classes I and II domain containing protein expressed	1.61509	0.707067	0.675619	0.603184	0.322326	0.174407	1.7938	1.98466	1.37567	0.570461	0.737625	0.482347	2.29769	1.55266	2.78005	0.367068	0.384405	0.757066
LOC_Os03g09910	Chr3	4936472	4941037	+	aminotransferase classes I and II domain containing protein expressed	7.04515	15.2507	10.4093	3.18752	3.11947	2.97266	17.1765	35.3922	34.5413	9.43525	2.39307	4.91015	12.6728	11.1372	17.1919	1.8761	0.715172	0.911287
LOC_Os03g09970	Chr3	4984577	4992411	+	sulfate transporter putative expressed	60.7984	65.3639	64.2208	14.6748	15.4191	10.0944	126.262	67.6853	65.6361	10.1404	8.95246	12.1801	107.472	101.609	110.478	18.6412	30.6693	24.3854
LOC_Os03g10050	Chr3	5063813	5065197	-	serine acetyltransferase protein putative expressed	20.9753	20.069	23.3784	3.99549	3.15493	4.43689	33.47	29.9601	26.3538	2.32548	4.01349	3.95081	22.7785	25.5034	26.8319	2.68797	3.54254	3.4339
LOC_Os03g10210	Chr3	5180655	5182185	-	homeobox domain containing protein expressed	25.6683	27.4754	25.1959	8.26561	11.6758	5.68851	31.3928	38.6017	38.0231	7.50004	8.2319	8.60184	39.8978	40.3114	46.8948	9.49596	8.62511	14.1585
LOC_Os03g10740	Chr3	5481504	5482358	-	expressed protein	1.64071	1.25076	2.70579	0.586889	0.161423	0.115116	6.55926	5.61614	7.44245	1.81806	1.51634	3.39576	5.31643	6.81001	5.98971	1.47575	1.3347	0.610521
LOC_Os03g11780	Chr3	6163957	6164602	-	expressed protein	11.0369	12.5332	14.3118	4.69004	4.39201	4.82796	6.40667	8.98636	9.22043	5.17982	2.95699	3.96748	9.95508	10.393	6.45924	4.55113	4.00216	2.41362
LOC_Os03g12290	Chr3	6457910	6462727	-	glutamine synthetase catalytic domain containing protein expressed	510.07	198.614	332.018	157.705	124.883	140.077	635.948	528.654	551.146	228.4	304.396	159.294	898.646	591.596	1020.41	188.278	218.558	173.891
LOC_Os03g12510	Chr3	6624958	6626083	-	non-symbiotic hemoglobin 2 putative expressed	179.625	71.1829	74.3196	33.2021	90.389	22.9879	548.637	307.542	327.196	41.4238	28.5535	15.2433	375.458	402.216	416.338	17.4652	32.7725	18.499
LOC_Os03g12820	Chr3	6895178	6898428	+	ATP8 putative expressed	23.8053	20.6792	21.4977	6.48033	6.5331	5.51256	31.8281	24.6665	23.684	7.88266	8.48619	7.48617	34.9475	35.5972	41.803	10.5625	8.79575	11.8955
LOC_Os03g13030	Chr3	7043271	7046130	-	lecithin cholesterol acyltransferase putative expressed	3.61624	3.09188	1.83579	0.994923	0.480589	0.753781	11.7802	6.8426	6.49705	1.11523	0.762985	0.924533	6.82566	6.2	7.40816	0.788508	0.735907	0.582075
LOC_Os03g13140	Chr3	7092739	7094015	+	non-symbiotic hemoglobin 2 putative expressed	103.457	59.7648	64.0489	33.3191	32.1588	27.2889	139.209	152.468	114.043	53.1853	32.5992	51.691	125.167	122.066	139.334	29.4263	39.8842	36.1397
LOC_Os03g13390	Chr3	7228964	7231749	+	oxidoreductase aldo%2Fketo reductase family protein putative expressed	67.2589	101.203	93.1444	19.1556	16.1094	16.1726	116.339	91.0206	126.786	19.1027	22.2802	26.8054	66.4047	71.8971	50.8109	14.6231	13.1419	12.2832
LOC_Os03g13400	Chr3	7237162	7241445	-	ZOS3-06 - C2H2 zinc finger protein expressed	2.93785	2.52323	3.39807	1.74581	1.34109	1.31416	2.58698	2.58036	3.50636	1.33592	1.55132	1.41349	2.87427	2.8024	3.20982	1.64684	1.3101	1.57385
LOC_Os03g15270	Chr3	8352021	8353723	+	gibberellin receptor GID1L2 putative expressed	16.924	21.3898	19.0247	6.89195	13.1485	6.40741	19.9966	16.0641	16.4808	5.34418	5.31342	5.19477	24.6581	24.7547	26.5869	6.4785	4.87209	7.16439
LOC_Os03g16350	Chr3	9022590	9023976	+	DNA binding protein putative expressed	97.1332	100.033	110.086	24.0021	19.638	22.9586	63.4991	62.795	69.794	14.0475	22.4095	16.4103	72.6453	83.8384	67.6928	21.8379	21.7217	20.6767
LOC_Os03g16920	Chr3	9411494	9416082	-	DnaK family protein putative expressed	1.53495	1.72936	1.20608	0.583124	0.635544	1.01941	0.858696	0.490773	1.22618	0.34002	0.166854	0.232443	1.14792	0.698157	0.66044	0.169277	0.273812	0.276047
LOC_Os03g17470	Chr3	9712370	9714748	-	IN2-1 protein putative expressed	147.302	130.068	126.482	61.8141	45.8856	52.8386	133.241	120.559	136.53	32.7338	28.1999	29.9469	192.835	251.083	225.39	39.7308	50.344	62.5168
LOC_Os03g17480	Chr3	9717252	9719907	-	IN2-1 protein putative expressed	29.1875	29.4423	23.1133	11.5227	11.8256	11.7401	61.5123	36.8293	38.3265	3.88883	3.11451	4.84826	70.8746	60.8948	67.5041	3.54701	6.45564	5.66791
LOC_Os03g17800	Chr3	9904420	9907008	-	phosphatidylinositol transfer protein alpha isoform putative expressed	13.3893	13.801	11.4691	5.23362	6.24252	4.94073	13.5178	13.1717	14.3056	4.80392	4.87841	6.59639	22.4285	25.0396	26.1809	4.60947	5.44788	5.33286
LOC_Os03g18130	Chr3	10119873	10124384	-	asparagine synthetase putative expressed	926.379	352.335	778.188	142.501	116.882	192.638	1449.44	1155.91	1266.3	215.97	472.583	176.146	2702.72	2470.73	3200.47	238.887	408.987	204.943
LOC_Os03g18490	Chr3	10366999	10368090	+	RPGR putative expressed	1.26755	0.514322	1.11511	0.116309	0.0561222	0.643374	1.34426	1.11913	2.59188	0.0633545	0.528448	0.269405	1.5962	2.05186	1.69011	0.377524	0.665496	0
LOC_Os03g19000	Chr3	10645800	10646902	+	peroxisomal biogenesis factor 11 putative expressed	0.701727	0.482738	0.415545	0	0.0478007	0.137213	2.59599	1.98082	1.15963	0.270014	1.01353	0.229329	0.925016	1.45587	0.716707	0.367307	0.510811	0.20274
LOC_Os03g19420	Chr3	10926469	10927950	+	nicotianamine synthase putative expressed	35.5483	39.5538	50.8255	5.92309	2.11608	3.46777	361.119	200.491	260.483	3.05703	21.9294	9.36155	10.3504	13.8069	10.3976	0.218696	0.193742	0.102667
LOC_Os03g19427	Chr3	10929483	10930895	-	nicotianamine synthase putative expressed	40.3158	36.3412	40.8655	3.32342	1.62441	3.18281	411.321	192.766	272.267	3.55763	19.6079	7.86916	95.8104	165.881	95.6392	1.89081	3.24879	1.67316
LOC_Os03g19720	Chr3	11093668	11094189	+	EF hand family protein putative expressed	94.564	62.6647	82.8716	37.2067	24.3525	25.6183	89.4705	81.1209	68.3843	25.6936	32.2952	29.2447	109.53	121.543	141.773	31.5688	25.8074	32.3222
LOC_Os03g20330	Chr3	11497786	11498677	+	VQ domain containing protein putative expressed	9.93051	8.3395	9.07281	1.54231	1.68111	2.12756	10.5522	10.2212	10.296	2.47969	2.35723	1.78572	11.8358	13.0061	10.1044	1.55413	1.45479	0.969147
LOC_Os03g21030	Chr3	11937436	11939473	-	no apical meristem protein putative expressed	54.0578	66.5657	74.0329	23.9731	28.9953	19.2353	80.3405	68.6826	71.0945	30.5059	34.4709	33.8354	78.1184	80.023	93.7512	27.2745	30.2156	39.4266
LOC_Os03g21710	Chr3	12394669	12396898	+	WRKY79 expressed	4.76106	4.64388	4.09488	2.22826	2.06059	2.05382	4.71973	6.12807	5.16941	2.2956	2.73029	2.43081	14.0536	15.6637	18.764	2.22078	3.736	2.49815
LOC_Os03g22020	Chr3	12617988	12619618	-	peroxidase precursor putative expressed	92.0972	80.4316	83.8991	54.3994	36.2598	33.3603	201.931	128.756	122.827	35.8643	39.5123	45.6422	147.607	152.842	186.033	51.656	69.4993	80.7466
LOC_Os03g23940	Chr3	13585245	13586204	+	expressed protein	2.40791	2.20738	1.94155	0.295029	0.781802	0.609332	1.83604	1.58995	2.70517	0.320478	0.918848	1.10994	2.50391	2.2389	2.51629	0.546863	0.84079	0.68737
LOC_Os03g25300	Chr3	14445497	14446894	+	peroxidase precursor putative expressed	3.51478	1.18104	2.27109	1.4086	1.16721	0.894988	15.3146	6.04011	5.48676	3.60732	2.1559	2.8915	7.09065	7.18638	8.51736	1.56877	3.74721	3.36582
LOC_Os03g25340	Chr3	14480543	14482433	+	peroxidase precursor putative expressed	88.9608	50.0584	66.005	11.0151	12.1936	8.34644	140.416	124.006	143.857	15.2853	14.4222	19.368	120.668	151.505	159.642	10.0829	9.39243	12.887
LOC_Os03g26210	Chr3	15000062	15002205	+	helix-loop-helix DNA-binding domain containing protein expressed	37.2064	34.1511	29.9003	6.78639	8.77299	9.42777	87.2038	59.7622	78.3593	7.18161	7.687	6.63228	56.452	72.7722	58.4266	7.16159	7.06584	9.37383
LOC_Os03g26990	Chr3	15436385	15437786	+	VQ domain containing protein putative expressed	1.53719	1.3497	1.64737	0.360916	1.22167	0.652882	1.79695	0.916628	1.08968	0.118445	0.658689	0.794745	1.39193	0.779207	1.62915	0.402024	0.415298	0.6246
LOC_Os03g29850	Chr3	17007955	17011263	-	metal cation transporter putative expressed	76.7212	52.801	66.0359	26.0471	15.3305	19.9023	87.1869	72.2827	78.1952	23.4099	37.4368	40.8763	55.3787	47.5873	57.4001	21.3357	32.8741	27.1385
LOC_Os03g30200	Chr3	17236581	17241081	+	mitochondrial import inner membrane translocase subunit Tim17 putative expressed	4.20186	3.09316	4.12602	0.64181	0.265737	0.381656	5.62693	4.83791	5.77859	0.901056	1.14831	0.212429	5.49764	5.08113	6.23217	0.467896	0.578838	0.703109
LOC_Os03g32490	Chr3	18575449	18577587	-	DUF1230 domain containing protein expressed	8.07159	9.34459	7.02996	0.983233	1.19819	1.30624	41.1239	23.6239	40.8753	0.607181	3.16552	1.28789	20.3272	32.6259	25.8097	0.714077	0.441979	1.09122
LOC_Os03g33090	Chr3	18935192	18936341	-	DUF260 domain containing protein putative expressed	1.6554	2.45818	2.51102	0.732897	0.404391	0.580101	5.77124	15.5136	12.2607	1.82697	2.38114	6.60975	0.862949	1.23179	1.77094	1.01977	0.179981	0.751565
LOC_Os03g37411	Chr3	20725388	20747318	-	MATE efflux family protein putative expressed	10.5996	6.39994	7.81726	4.39059	2.93172	4.80606	8.79555	10.0081	8.8369	3.65351	5.46054	4.73549	11.713	12.9597	14.844	5.31554	4.32569	4.65032
LOC_Os03g37490	Chr3	20793053	20799805	-	MATE efflux family protein putative expressed	21.2281	12.9419	14.6207	4.76554	7.81199	5.00876	29.465	29.6064	27.3926	10.2144	6.1507	7.80674	34.9613	28.7704	36.371	5.07595	6.10904	6.03675
LOC_Os03g38800	Chr3	21544801	21546790	-	AAA family ATPase putative expressed	27.9921	34.9672	30.1963	3.29733	3.99099	4.40719	13.1296	7.9565	10.6882	2.06601	2.61216	2.02072	37.1628	40.2694	42.2283	2.8436	2.93613	4.86381
LOC_Os03g40194	Chr3	22347660	22351524	-	disease resistance RPP13-like protein 1 putative expressed	6.56818	6.24587	6.62021	1.31847	1.679	1.44053	14.6733	16.2318	15.6691	2.16134	2.42032	2.06062	11.5099	10.7944	12.1688	1.83771	2.07003	2.01356
LOC_Os03g40210	Chr3	22353967	22354876	-	expressed protein	3.42895	5.57218	7.12938	0.641245	2.42533	1.24619	17.691	15.1231	17.5285	1.34021	3.49409	1.84859	11.1854	9.06825	15.4141	3.25042	2.76692	1.8498
LOC_Os03g41390	Chr3	23036228	23037437	-	ZOS3-15 - C2H2 zinc finger protein expressed	24.4573	17.8903	25.168	6.3782	4.68629	5.884	18.2938	12.8107	13.7102	2.67241	3.08505	3.08772	26.2024	23.9545	25.5434	6.12138	6.67308	5.57806
LOC_Os03g42130	Chr3	23450164	23452171	-	gibberellin 20 oxidase 2 putative expressed	187.592	172.167	190.194	49.8245	36.7877	38.4611	112.413	110.794	128.685	20.7208	20.1512	20.9575	163.963	153.41	145.979	24.0984	31.9787	24.5742
LOC_Os03g42350	Chr3	23556180	23562967	+	ankyrin putative expressed	11.7551	11.3149	11.874	1.33097	1.54607	1.78273	12.7329	14.2165	15.7708	0.437571	1.00381	1.01838	18.3905	17.2245	17.5498	1.63147	1.0132	1.72697
LOC_Os03g42464	Chr3	23623464	23630649	-	expressed protein	12.5177	16.3212	13.2409	2.39628	3.69849	3.1811	11.0616	10.2724	13.126	2.2365	1.46886	2.63202	10.4022	6.84453	10.6277	2.47218	2.617	2.5881
LOC_Os03g43880	Chr3	24616322	24617923	-	PLA IIIA%2FPLP7 putative expressed	4.14029	2.53471	4.33366	2.29185	1.98113	1.19246	2.87989	5.38531	3.45434	1.37197	1.01189	1.62939	5.99906	5.30959	5.53485	3.03579	3.41547	2.23423
LOC_Os03g46180	Chr3	26114966	26116307	+	LTPL71 - Protease inhibitor%2Fseed storage%2FLTP family protein precursor expressed	23.0469	24.0603	22.5773	9.62303	7.40627	7.61839	26.712	18.6336	14.6869	7.27768	7.93554	11.6041	12.2679	14.6503	16.9862	4.80835	4.20091	5.7818
LOC_Os03g46470	Chr3	26286156	26292023	-	metal cation transporter putative expressed	5.82784	8.65827	9.17986	0.889138	2.38935	3.11879	16.6595	11.81	10.7582	1.00927	0.67654	1.3741	5.55477	7.20798	6.57037	0.917166	0.682613	0.769954
LOC_Os03g49880	Chr3	28428504	28430462	+	TCP family transcription factor putative expressed	1.04925	0.407394	0.605934	0.0719754	0.0696905	0.33499	1.15188	1.03389	1.31718	0.605012	0.438874	0.445058	0.953621	0.494781	0.710944	0.42335	0.0830718	0.0728755
LOC_Os03g50130	Chr3	28594359	28596342	-	microsomal glutathione S-transferase 3 putative expressed	587.88	537.872	504.914	272.211	241.231	241.526	1294.9	993.467	890.716	188.585	176.535	165.422	805.876	880.474	874.331	294.337	235.955	273.948
LOC_Os03g51010	Chr3	29150120	29153687	-	hydrolase alpha%2Fbeta fold family domain containing protein expressed	4.284	4.63732	4.19211	1.65405	2.24183	2.23751	5.88242	7.08881	7.09765	3.31922	2.70491	3.3632	9.35372	8.82069	9.17554	3.92282	3.78734	5.20792
LOC_Os03g51459	Chr3	29448143	29450245	-	expressed protein	18.2158	12.7455	14.0926	4.87803	5.54714	7.4183	14.9812	11.8826	12.882	6.14881	6.00971	5.33617	15.6959	22.1264	17.393	4.02525	7.15187	7.02759
LOC_Os03g51470	Chr3	29451096	29453625	-	expressed protein	12.7294	6.35317	7.4054	2.58293	1.11409	1.78107	15.4701	15.9074	10.3593	3.47398	1.15596	1.73133	8.4192	8.12274	6.87472	1.1342	1.39671	1.40397
LOC_Os03g51479	Chr3	29454977	29457859	+	maf putative expressed	98.3919	118.69	108.298	48.8742	60.8688	54.6153	155.671	77.6728	99.3338	33.2522	37.2052	38.7379	114.619	135.926	109.802	47.8339	43.5953	58.3477
LOC_Os03g52355	Chr3	30070373	30070736	+	hypothetical protein	82.8268	56.0798	54.444	35.0571	21.1246	31.5653	104.458	111.781	109.107	30.5328	69.363	27.4993	108.901	77.962	111.303	19.3888	50.4993	28.5088
LOC_Os03g52360	Chr3	30071523	30072371	+	PIII3 - Proteinase inhibitor II family protein precursor putative expressed	419.428	415.838	624.627	76.0316	51.6031	77.1026	243.642	344.588	271.048	116.562	97.5624	95.5929	277.906	304.931	329.761	89.8198	60.6891	106.367
LOC_Os03g52370	Chr3	30074924	30075741	+	PIII4 - Proteinase inhibitor II family protein precursor expressed	710.705	949.414	962.408	44.2716	52.7687	35.2578	1931.65	2635.27	1760.34	694.679	63.2963	74.1677	2189.48	2686.21	2466.42	213.343	275.322	322.886
LOC_Os03g52380	Chr3	30076355	30077045	+	PIII5 - Proteinase inhibitor II family protein precursor expressed	23.3988	20.994	28.8681	13.6615	9.27803	10.9607	24.2898	28.3022	26.577	10.2619	14.5599	13.3337	28.196	40.7793	38.1177	9.44279	8.6439	12.9824
LOC_Os03g52390	Chr3	30078324	30078929	+	PIII1 - Proteinase inhibitor II family protein precursor expressed	376.698	387.845	519.599	64.9322	44.0285	48.185	380.585	583.472	422.009	75.0171	71.3374	58.4258	421.081	599.75	462.026	42.0867	36.3959	39.3165
LOC_Os03g52680	Chr3	30203734	30204917	+	expressed protein	37.2422	21.2429	38.7463	20.6851	9.47249	15.292	31.6638	56.2421	48.0021	10.2148	9.5755	14.953	50.8134	29.6393	25.2224	11.0156	13.5783	6.25054
LOC_Os03g53220	Chr3	30523073	30531098	+	U5 small nuclear ribonucleoprotein 200 kDa helicase putative expressed	1.6857	1.70406	1.72933	0.0259788	0.0503936	0.063794	1.96912	2.50353	1.90469	0.0928762	0.0223507	0.052739	1.20819	0.989615	1.1901	0.0362167	0.037645	0.045675
LOC_Os03g53540	Chr3	30707829	30708737	+	expressed protein	1.27801	2.47394	3.43521	0.325963	0.754462	0.449888	3.4196	2.60969	3.19248	1.06394	0	0.981314	2.57373	2.74632	2.59656	0.604416	0.893684	0.605188
LOC_Os03g54000	Chr3	30959598	30963774	-	oligopeptide transporter putative expressed	31.5667	35.6739	29.3014	13.2288	9.60597	13.3839	57.9816	49.4639	64.2576	9.73413	14.3057	11.6367	33.6575	37.9798	42.6359	11.354	11.1059	13.0952
LOC_Os03g55050	Chr3	31302708	31305227	+	UDP-glucoronosyl and UDP-glucosyl transferase domain containing protein expressed	35.6305	33.9443	30.4799	1.35094	2.05395	2.6237	70.7996	48.9304	57.3566	2.20336	1.22396	3.00253	43.7286	54.5211	45.3564	3.55558	2.29852	3.18418
LOC_Os03g55080	Chr3	31323190	31326926	-	WRKY3 expressed	9.29454	10.3234	10.8583	3.66655	3.74131	4.35935	10.9024	10.9429	12.3818	3.38406	4.27142	3.9655	9.91327	8.87306	12.0729	3.66747	2.85623	4.07281
LOC_Os03g55240	Chr3	31440748	31446119	+	cytochrome P450 putative expressed	115.099	113.919	93.8082	8.15862	16.1181	9.57599	195.429	115.05	139.525	2.76459	4.93334	5.49149	125.987	136.796	154.752	4.26732	5.4537	4.58444
LOC_Os03g55530	Chr3	31597158	31599809	+	HLS putative expressed	1.24166	1.51484	2.20454	0.438155	0.212206	0.222722	1.06245	2.02296	2.21061	0.524471	0.455753	0.3695	1.29825	1.52593	1.71069	0.203495	0.322141	0.462957
LOC_Os03g55590	Chr3	31643337	31646161	+	MYB family transcription factor putative expressed	43.3991	81.9854	62.3847	15.178	22.2939	15.9801	57.4156	50.2077	54.9284	24.7135	27.8892	24.3325	51.2953	58.2296	55.7134	25.0789	21.1288	27.8188
LOC_Os03g56540	Chr3	32208880	32210854	+	heat shock protein DnaJ putative expressed	28.5976	20.8404	22.7398	7.43333	7.91335	6.99403	44.5898	38.0729	36.6719	6.79393	6.64046	5.5243	35.5337	44.5796	27.4293	7.83044	11.2261	7.38812
LOC_Os03g56860	Chr3	32393527	32394464	-	expressed protein	42.8712	38.4532	32.0729	16.4461	18.709	12.7312	72.8522	64.1094	53.9428	23.9824	21.8545	19.649	49.942	75.1569	48.9663	11.5635	15.449	12.9084
LOC_Os03g56950	Chr3	32432456	32435845	+	phytochrome-interacting factor 4 putative expressed	1.16873	1.50984	1.49131	0.630935	0.661232	0.494919	1.58818	2.16687	3.10383	0.75818	0.812061	1.25814	1.29513	1.88319	0.966314	0.398439	0.726158	0.813449
LOC_Os03g57640	Chr3	32851425	32852782	+	gibberellin receptor GID1L2 putative expressed	31.6866	22.1799	29.84	4.13481	5.59759	3.65984	41.474	31.0703	30.5506	2.05541	1.28592	1.9603	26.2949	29.2128	31.932	1.3956	2.07537	2.25919
LOC_Os03g58010	Chr3	33034668	33035629	+	acetyltransferase GNAT family putative expressed	29.0239	20.8931	31.7007	8.81886	13.5453	11.1943	21.0679	30.8027	23.7897	3.5934	4.22344	5.48859	28.1162	20.2242	19.4253	7.84417	7.13665	4.01268
LOC_Os03g58610	Chr3	33384953	33387239	-	expressed protein	1.1129	0.930192	1.16978	0.0678507	0.0219018	0	0.703804	0.626549	0.659004	0.0496076	0.0775935	0.0262232	1.4237	1.59931	1.79345	0.126035	0.104451	0.0457714
LOC_Os03g58790	Chr3	33482034	33484155	+	ATPase putative expressed	159.291	161.333	165.839	33.9304	39.0386	34.7675	192.35	143.478	131.256	37.2646	35.8595	29.4366	230.165	226.024	307.835	38.1097	39.5862	48.1347
LOC_Os03g59290	Chr3	33756167	33759296	-	C-methyltransferase putative expressed	4.50758	6.03547	6.29007	1.51016	3.47664	1.66485	14.8086	19.3493	18.0545	4.41465	2.93384	4.63169	6.79369	9.23617	7.70347	3.66816	3.87622	3.76698
LOC_Os03g60560	Chr3	34424180	34425104	+	ZOS3-21 - C2H2 zinc finger protein expressed	23.5975	22.8866	23.8938	0.825891	1.34812	1.22813	40.7231	28.3654	31.5434	1.38283	1.51386	1.98625	36.5864	44.6921	43.5427	2.88632	3.12199	2.35724
LOC_Os03g60570	Chr3	34427699	34428613	+	ZOS3-22 - C2H2 zinc finger protein expressed	12.727	10.8842	10.6701	1.22662	0.684911	0.89119	11.9384	11.6791	11.3537	0.561985	1.09863	0.672783	24.0737	20.4296	25.5814	4.30962	2.21285	1.46455
LOC_Os03g60720	Chr3	34508262	34511279	-	expansin precursor putative expressed	13.1857	7.79859	8.9497	4.26733	5.06954	3.36436	12.3503	21.4479	22.8967	9.83147	8.9744	8.39233	10.2263	12.6259	12.2069	5.68377	5.46124	5.40653
LOC_Os03g62480	Chr3	35380188	35381981	-	anthocyanidin 53-O-glucosyltransferase putative expressed	71.0143	58.4199	69.0177	11.2409	8.74111	10.4433	62.6178	46.2448	46.7173	9.34106	6.90958	11.4567	56.4724	50.2696	52.9398	10.9579	12.9346	7.99264
LOC_Os03g62490	Chr3	35382689	35385192	-	prohibitin-2 putative expressed	46.9665	37.5859	36.8	13.587	11.6026	14.8137	69.4675	39.0098	45.7479	18.6515	15.6979	15.8264	61.1031	66.9425	57.4835	15.9474	19.3488	16.9191
LOC_Os03g63970	Chr3	36150664	36152517	+	gibberellin 20 oxidase 1 putative expressed	32.6439	58.4504	47.8252	11.2686	13.4132	12.9388	34.9293	27.3944	28.0846	8.70199	9.36673	7.24464	33.8662	33.9751	40.6882	14.912	11.73	14.5057
LOC_Os04g01310	Chr4	240548	243305	-	serine%2Fthreonine-protein kinase receptor precursor putative expressed	5.53048	7.50353	6.57137	2.3653	4.03445	3.35523	7.07245	8.33977	7.797	3.87793	2.94941	2.98726	11.1402	10.5371	12.0582	4.28946	3.99055	4.0049
LOC_Os04g01950	Chr4	593318	594453	-	legume lectins beta domain containing protein putative expressed	6.79418	8.31006	6.04608	1.75906	1.51562	3.36305	9.55261	11.1608	10.0291	2.59481	1.67744	3.91062	9.98698	10.537	12.2918	1.45562	1.41828	3.40532
LOC_Os04g03860	Chr4	1754439	1759865	+	expressed protein	6.25803	5.15083	6.14398	0.183182	0.228284	0.183258	5.66551	3.86605	3.77437	0.143753	0.0149905	0.0303507	8.32178	7.62459	9.14165	0.109415	0.15143	0.118655
LOC_Os04g04060	Chr4	1873883	1877012	-	dynamin family protein putative expressed	9.81559	7.52272	8.80553	3.62044	3.73777	3.99258	3.35035	3.85463	4.04596	1.80154	0.998548	1.2682	8.08859	7.37605	10.0215	2.69092	2.61553	3.35269
LOC_Os04g06520	Chr4	3410728	3412439	-	expressed protein	2.10382	1.84806	1.68832	0.417155	1.35949	0.939018	20.3519	12.8438	14.4811	8.815	4.92166	3.68454	133.179	141.306	115.859	15.3335	18.1675	16.0403
LOC_Os04g08550	Chr4	4637978	4640929	-	oxidoreductase aldo%2Fketo reductase family protein putative expressed	24.3132	22.5629	22.8856	3.1402	4.25223	4.46822	12.2844	10.4456	9.91203	3.39774	3.14482	5.05486	6.49876	6.74583	7.43569	0.615396	0.963852	1.349
LOC_Os04g12960	Chr4	7153701	7156100	-	UDP-glucoronosyl%2FUDP-glucosyl transferase putative expressed	5.35232	4.83592	5.22537	0.405728	0.897503	0.32326	7.00845	5.70941	5.87241	0.0952345	0.19861	0.335948	5.46707	4.63765	6.35616	0.188364	0.133627	0.147042
LOC_Os04g14810	Chr4	8320563	8321450	-	3-5 exonuclease domain-containing protein putative expressed	7.05696	2.97689	6.06229	1.41774	0.585841	0.74494	5.46187	5.50907	4.95718	0.14684	0.153097	0.547154	3.1083	2.11618	2.56009	0.250341	0.38539	0.278833
LOC_Os04g21130	Chr4	11894682	11898544	+	F-box protein PP2-B1 putative expressed	12.6453	10.7171	10.3711	0.24562	1.09133	0.544848	48.6971	58.7204	49.882	2.94839	2.68294	2.90236	10.6947	14.5958	11.1438	0.410171	0.281711	0.201208
LOC_Os04g24140	Chr4	13802276	13803543	+	ribose-5-phosphate isomerase A putative expressed	51.2483	68.2145	65.9805	30.7654	32.5189	27.5108	120.403	94.6193	128.733	30.0772	37.4934	35.317	70.8203	90.508	74.7436	31.0298	29.5979	34.7419
LOC_Os04g27060	Chr4	16001490	16005331	+	oxidoreductase aldo%2Fketo reductase family protein putative expressed	357.982	357.734	299.022	1.23089	5.06822	6.26553	383.246	343.328	306.985	2.2702	1.68512	3.58685	323.899	344.624	339.899	3.81959	3.88575	4.65222
LOC_Os04g27810	Chr4	16432046	16432507	+	retrotransposon protein putative Ty3-gypsy subclass expressed	65.3192	43.7297	52.4622	5.02966	3.18575	3.78972	19.8101	21.2549	14.2737	4.80611	5.53722	2.20984	46.5338	43.6171	52.2715	1.54581	2.62671	2.67347
LOC_Os04g27980	Chr4	16519831	16521452	-	glycosyl hydrolase putative expressed	5.39317	3.76842	5.24906	0.218671	4.18423	1.27524	3.73276	4.94814	7.2289	0.238868	1.1457	1.46954	5.14992	2.74556	7.03545	2.6785	1.65752	1.69763
LOC_Os04g29030	Chr4	17201224	17203486	+	dehydrogenase putative expressed	20.0253	28.695	23.5866	5.66781	5.68123	6.24064	27.2486	20.228	25.468	12.5243	11.2891	13.0378	25.9278	29.5719	34.7161	8.92226	9.74422	12.8986
LOC_Os04g30490	Chr4	18212826	18216756	+	MATE efflux family protein putative expressed	35.8422	29.8095	31.1939	15.7281	15.027	15.6813	23.9993	26.4465	23.3479	4.68637	4.59505	4.83028	29.2764	28.9548	31.3358	6.21852	5.64598	5.86778
LOC_Os04g31350	Chr4	18757684	18758848	-	expressed protein	6.76857	4.89511	4.24582	2.75716	2.57516	2.42311	7.1088	8.80686	8.00327	3.86356	2.77284	3.46063	7.43129	5.72383	6.82279	2.25981	2.42634	2.44334
LOC_Os04g32620	Chr4	19651659	19656024	+	ethylene-responsive transcription factor ERF114 putative expressed	12.6229	16.3434	14.7764	1.41063	4.26544	1.8042	16.0957	12.2322	14.5812	2.5224	2.33525	2.25945	15.0504	17.0102	20.467	2.59034	2.45002	3.85474
LOC_Os04g32980	Chr4	19940102	19942156	-	protein binding protein putative expressed	9.95356	14.9843	13.1155	5.74095	6.55879	6.17119	12.2801	11.6823	11.6535	2.92334	4.394	4.87369	12.6241	12.8798	11.4578	4.81861	3.88133	4.06168
LOC_Os04g33570	Chr4	20319029	20321514	-	RCN4 Centroradialis-like1 homologous to TFL1 gene%3B contains Pfam profile PF01161%3A Phosphatidylethanolamine-binding protein expressed	10.9826	4.68984	4.94542	2.56419	3.29638	4.18119	2.81974	1.99936	2.71747	1.25544	0.88555	0.703897	4.5746	4.00687	4.88846	1.44079	2.71922	2.36742
LOC_Os04g33920	Chr4	20543121	20544485	+	LTPL102 - Protease inhibitor%2Fseed storage%2FLTP family protein precursor expressed	18.6752	11.6329	10.5763	1.33308	1.73298	1.63396	5.92598	10.2215	12.9828	3.69132	4.1987	4.15757	22.5987	33.7321	25.3129	2.80624	1.76324	2.73275
LOC_Os04g35250	Chr4	21424207	21425721	-	MONOCULM 1 putative expressed	5.15061	4.55255	4.24889	1.80079	2.24895	1.18568	6.95734	6.24902	5.34834	1.79197	2.24225	2.04931	6.02837	7.97005	8.91884	2.37094	2.22469	3.12841
LOC_Os04g36830	Chr4	22231245	22239010	+	DUF567 domain containing protein putative expressed	0.913477	0.803426	0.530621	0.260247	0.284769	0.159174	0.65264	0.66232	0.877242	0.271588	0.344453	0.340602	1.19699	1.20701	1.11515	0.44653	0.53374	0.777742
LOC_Os04g37490	Chr4	22323860	22326907	+	oxidoreductase aldo%2Fketo reductase family protein putative expressed	27.1528	26.6986	32.9001	4.98059	7.79957	6.77329	43.6867	41.9074	36.8597	9.39048	8.94382	8.78736	67.9341	63.8643	64.8888	7.38303	10.0053	9.31252
LOC_Os04g37520	Chr4	22335011	22337426	+	extracellular ligand-gated ion channel putative expressed	1.23247	0.593509	1.14709	0.433762	0.559722	0.362883	0.976991	1.24621	1.26259	0.126704	0.39636	0.268174	0.478529	0.51102	0.747767	0.268506	0.166672	0.264092
LOC_Os04g37700	Chr4	22425447	22426575	+	expressed protein	43.606	36.8467	42.0096	8.50821	11.4755	11.4602	21.4906	12.4479	16.0141	7.3686	7.61882	6.265	40.8412	38.274	43.0369	11.1311	17.1594	14.4714
LOC_Os04g38530	Chr4	22893765	22898657	+	aldose 1-epimerase putative expressed	65.1801	64.5176	69.4396	24.1124	23.6974	22.8322	79.0562	71.8338	63.343	23.0928	30.4924	22.9058	65.2238	70.8175	79.3315	27.1746	27.9134	29.8992
LOC_Os04g38540	Chr4	22902577	22905751	+	aldose 1-epimerase putative expressed	6.71319	15.676	18.9464	1.24941	1.04528	1.22249	13.5702	9.82336	13.3344	3.39992	5.58752	3.63988	6.32795	10.1085	8.29483	0.721006	0.466543	0.515099
LOC_Os04g40070	Chr4	23859220	23863737	+	GRAM and C2 domains containing protein putative expressed	0.667997	0.757393	0.697158	0.0782679	0.182027	0.0876329	1.19692	0.903372	1.31719	0.240655	0.250952	0.127075	1.17688	1.13812	1.34234	0.130885	0.181047	0.236859
LOC_Os04g40140	Chr4	23885498	23889561	-	expressed protein	26.0923	22.7853	22.7767	12.2808	11.6097	12.1098	27.5519	22.105	22.1719	9.89844	10.7355	7.80072	28.447	28.8805	33.1727	10.8009	13.7964	12.2773
LOC_Os04g40410	Chr4	24018289	24019456	-	high affinity nitrate transporter putative expressed	1.88717	0.415869	2.26354	0.15773	0	0.108433	2.1034	6.73981	5.34233	1.2838	0.892297	2.37321	2.50248	1.54401	2.85005	0.292304	0.359151	0.327415
LOC_Os04g40680	Chr4	24145933	24148011	+	expressed protein	2.06924	1.82363	1.12362	0.860307	0.547225	0.72115	1.68227	2.97019	3.47048	1.40117	1.26072	0.882974	1.65555	1.23104	1.13008	0.77672	0.510961	0.647078
LOC_Os04g43200	Chr4	25563393	25565204	-	caleosin related protein putative expressed	0.427082	0.607705	3.05296	0.146829	0.189096	0.271429	0.739732	0.715761	0.928457	0.106818	0.222762	0.113395	1.6683	2.01575	1.11207	0.227035	0.168412	0.300675
LOC_Os04g43440	Chr4	25708299	25712547	-	NB-ARC%2FLRR disease resistance protein putative expressed	6.14619	5.72903	5.32001	2.78397	3.1298	2.12375	7.08754	8.46939	7.63618	4.36139	3.20307	3.74558	10.1605	8.54826	9.23128	2.35177	2.84196	2.86047
LOC_Os04g44930	Chr4	26585732	26588937	+	expressed protein	1.71073	1.5415	1.16388	0.153612	0.447163	0.457159	0.461722	0.72954	1.30136	0.126642	0.308137	0.0892118	0.854465	1.12236	1.10522	0.357325	0.222255	0.283796
LOC_Os04g45130	Chr4	26684582	26685645	-	heavy-metal-associated domain-containing protein putative expressed	89.0366	75.1927	66.5504	21.5781	27.1799	19.1287	79.6967	65.1075	73.8271	22.3333	22.5898	21.1105	58.7485	82.8168	49.7795	17.1432	28.0006	19.1961
LOC_Os04g45690	Chr4	27027263	27029497	+	B-box zinc finger family protein putative expressed	14.8899	17.2232	17.5702	6.68036	5.61267	6.24603	20.8585	23.259	25.33	9.56318	10.4701	9.86101	18.2602	20.1312	20.6138	8.30369	8.77701	10.9475
LOC_Os04g46160	Chr4	27341410	27343657	-	expressed protein	4.69231	3.9439	6.61626	0.939154	0.812897	1.41447	8.93366	8.46105	5.30604	0.609813	0.105957	0.108645	6.04793	7.07271	8.58196	2.43509	1.27832	0.883346
LOC_Os04g46630	Chr4	27645595	27647517	+	expansin precursor putative expressed	20.8819	15.2221	9.9742	6.39182	6.17776	5.44513	16.3665	39.2578	43.0775	7.68201	13.4471	7.8507	56.1909	68.638	69.0117	9.0951	15.5671	15.0097
LOC_Os04g46970	Chr4	27843255	27848331	-	glucosyltransferase putative expressed	4.27093	3.47339	3.65053	0.814221	1.10207	0.805917	5.32963	6.21108	4.44276	0.524298	0.627137	0.293061	7.37451	7.33854	9.39733	0.508676	0.89337	0.820759
LOC_Os04g46980	Chr4	27848562	27850314	-	cis-zeatin O-glucosyltransferase putative expressed	31.7602	19.3652	26.6045	9.6952	9.83499	11.1937	34.9668	32.8788	31.957	9.39279	10.9521	10.4457	36.9008	34.4467	39.7408	5.90015	6.63243	5.16561
LOC_Os04g47320	Chr4	28091139	28095005	+	uncharacterized mscS family protein putative expressed	1.2286	1.65148	1.41232	0.315311	0.281187	0.265008	2.50069	3.23164	3.62435	1.53824	1.67633	1.28728	6.1248	5.3543	6.9258	2.13284	2.23358	2.9096
LOC_Os04g47360	Chr4	28108757	28113606	+	OsPOP9 - Putative Prolyl Oligopeptidase homologue expressed	169.448	156.624	134.622	9.20615	14.3148	12.5011	148.203	162.142	156.415	22.1272	22.9739	21.5057	72.5999	66.4983	87.8744	6.18487	6.26903	6.0364
LOC_Os04g47720	Chr4	28315067	28316878	+	cis-zeatin O-glucosyltransferase putative expressed	3.04972	1.22232	2.7533	0.631694	1.45232	0.771254	8.14373	10.168	6.6623	4.21145	3.33874	1.76981	1.48153	1.6282	2.09015	0.048884	0.121443	0.186742
LOC_Os04g47900	Chr4	28479502	28480356	-	ATTIM23-2 putative expressed	2.25714	1.95257	2.2251	1.00111	0.551363	1.18224	1.9072	1.48638	3.25966	0.466252	0.486112	0.827817	4.4652	3.29137	3.55161	0.994191	0.734042	1.18351
LOC_Os04g47930	Chr4	28500006	28502492	-	aluminum-activated malate transporter putative expressed	4.85787	6.6352	7.53096	0.061978	0.0800398	0.144366	1.89193	4.10154	4.05298	1.01994	1.13446	0.790514	4.49606	8.27926	4.93066	1.20893	0.238643	1.31586
LOC_Os04g49320	Chr4	29437897	29441912	-	tRNA-splicing endonuclease positive effector-related putative expressed	4.27769	3.59223	3.93825	0.906143	1.57713	1.76084	3.11819	4.27393	3.89644	1.73178	1.72902	2.08219	6.08422	5.70418	7.32596	1.8239	2.40591	2.3202
LOC_Os04g49890	Chr4	29742311	29750237	+	multidrug resistance-associated protein putative expressed	30.1367	29.8162	25.3375	8.8992	10.1068	9.60739	34.7412	25.6341	26.8654	7.31542	5.36864	8.07652	44.29	36.4949	44.628	8.73402	7.12991	7.38256
LOC_Os04g50760	Chr4	30022736	30026167	-	ara54-like RING finger protein putative expressed	4.49203	3.3338	2.68547	1.18325	1.34046	1.59054	3.21564	2.6457	2.72729	0.710083	0.612785	0.673027	3.42726	3.66178	3.92419	1.2856	1.52091	1.42304
LOC_Os04g51150	Chr4	30287153	30289864	-	transposon protein putative unclassified expressed	147.561	123.015	127.561	42.8164	48.684	34.2733	151.748	127.936	122.1	39.7595	35.2004	36.5022	147.376	154.908	174.123	39.5076	40.1775	46.14
LOC_Os04g51160	Chr4	30291461	30293040	-	transposon protein putative unclassified expressed	57.7106	40.6999	47.5828	7.30921	8.33654	4.84879	68.8839	57.9266	50.5375	6.39492	6.15513	4.5177	51.0797	57.6359	64.5456	3.37479	6.16558	5.15451
LOC_Os04g51460	Chr4	30482082	30483492	-	glycosyl hydrolases family 16 putative expressed	11.8223	6.83382	7.69519	3.67021	3.20489	3.3151	5.89714	7.48756	7.06161	2.27006	2.41733	1.43459	16.3985	15.4845	20.4073	1.60028	2.03116	1.21986
LOC_Os04g51940	Chr4	30821130	30825520	+	YT521-B putative expressed	36.9965	33.4702	33.9389	10.6427	11.4597	11.1889	31.0836	24.7912	23.4221	10.7793	10.7479	10.6685	40.9534	43.2191	44.5256	17.6459	14.5026	16.4497
LOC_Os04g54140	Chr4	32254120	32258262	-	receptor-like kinase putative expressed	2.80438	5.59945	3.91874	0.900639	1.34248	1.28414	3.66503	2.46557	2.42837	0.893641	1.01118	0.903828	6.31758	5.3429	6.80348	2.96053	2.98353	3.19967
LOC_Os04g56030	Chr4	33374335	33375212	-	glycine-rich cell wall structural protein precursor putative expressed	30.0286	33.4634	36.0516	3.64944	3.74395	4.47173	72.0131	55.5234	54.7953	9.03944	12.2066	11.5694	76.9055	83.0957	83.1604	6.61598	8.30882	7.49479
LOC_Os04g56040	Chr4	33377338	33378405	-	glycine rich protein family protein putative expressed	4.25893	4.55977	4.81139	0.763514	0.733239	0.594872	3.87865	4.11606	3.61614	0.823973	1.3498	0.630608	8.31299	13.217	7.87108	0.807533	0.739562	1.14789
LOC_Os04g56240	Chr4	33530075	33533747	+	lipase putative expressed	1.747	2.73237	2.17235	0.277867	0.515713	0.549763	0.638215	0.356375	0.441111	0.101568	0.105911	0.134237	1.99444	1.77379	2.54462	0.45162	0.213848	0.539037
LOC_Os04g56570	Chr4	33733608	33734326	-	heavy metal-associated domain containing protein expressed	28.0997	31.8059	22.369	6.71317	5.72138	4.58711	41.791	42.3298	44.196	6.11913	7.90925	9.61189	36.8601	44.8606	53.7341	7.89801	7.88363	13.3903
LOC_Os04g56950	Chr4	33950221	33952563	-	jasmonate O-methyltransferase putative expressed	9.6659	8.98095	6.40227	1.67912	1.46831	1.66429	7.34959	14.0903	14.3077	1.76744	2.13784	2.54511	7.51235	6.49759	7.46291	1.55889	1.59924	2.13304
LOC_Os04g57410	Chr4	34161729	34164361	-	methylthioribose kinase putative expressed	23.997	25.1886	23.7244	8.32426	8.12532	8.81728	36.2142	27.213	42.7163	6.53697	9.11885	7.44532	26.2076	23.2718	19.0486	9.0757	8.36057	8.77902
LOC_Os04g59430	Chr4	35329531	35333147	-	auxin response factor putative expressed	1.05069	0.937362	0.656688	0.196527	0.317213	0.213556	0.524197	0.772955	0.930038	0.359269	0.199805	0.177232	0.627074	0.686302	0.750809	0.223097	0.0756493	0.110441
LOC_Os05g01370	Chr5	227008	228036	+	polygalacturonase inhibitor precursor putative expressed	57.3327	42.992	34.236	10.2999	9.15436	18.0305	59.2072	70.5155	100.919	43.3104	27.999	44.3122	119.857	141.464	150.984	68.5936	45.5674	83.5733
LOC_Os05g01380	Chr5	230784	231999	+	polygalacturonase inhibitor precursor putative expressed	40.3075	18.6618	22.7122	14.4959	12.5833	11.7523	29.9818	30.1305	33.8351	12.0428	5.33914	7.59351	52.8768	58.6233	58.2718	7.89381	10.1693	8.95411
LOC_Os05g02240	Chr5	711549	715994	+	ATCHX20 putative expressed	1.99068	0.635501	1.35476	0.339184	0.328689	0.410005	2.94717	2.84718	3.0791	0.575658	0.935744	0.965513	6.29021	4.33239	7.41772	0.830765	0.659809	0.746437
LOC_Os05g03770	Chr5	1666498	1669452	-	expressed protein	8.08347	9.85462	11.29	1.92647	2.36454	1.97137	7.54838	5.17135	6.07542	2.50592	3.17669	3.45439	11.6522	10.6923	15.7501	3.03759	4.2418	5.19026
LOC_Os05g05040	Chr5	2452662	2453318	-	expressed protein	113.162	134.946	75.476	27.7233	41.6327	50.1729	74.3321	81.2195	97.6431	27.8747	21.9497	34.7472	163.31	237.191	156.215	54.798	37.8288	57.7001
LOC_Os05g05060	Chr5	2464317	2465040	-	expressed protein	148.847	258.293	132.157	39.5399	46.6592	55.4242	80.0259	107.966	100.245	35.3073	21.9375	35.6852	145.603	183.947	123.053	32.7202	20.4654	31.2543
LOC_Os05g05080	Chr5	2470764	2471278	-	expressed protein	49.4482	42.1008	42.6177	3.29017	5.05735	6.10921	35.9151	46.7807	41.9352	4.67347	3.45051	4.21929	51.5347	61.9755	38.8771	5.06171	6.08949	3.5819
LOC_Os05g05100	Chr5	2477903	2478475	-	expressed protein	8.28743	6.23339	9.96484	0.14463	0.969074	0.5859	10.8003	10.1402	14.9397	0.620334	0.323313	0.334134	10.6463	10.1584	12.6159	0.668323	0.162045	0.618916
LOC_Os05g06970	Chr5	3645870	3648069	-	peroxidase precursor putative expressed	479.111	519.528	593.636	92.4658	129.955	110.455	503.509	300.687	327.149	113.906	180.193	131.283	717.55	817.489	855.209	232.539	208.452	235.927
LOC_Os05g07810	Chr5	4205347	4207821	+	universal stress protein domain containing protein putative expressed	4.45358	7.94096	4.32523	0.371325	0.409745	0.661169	5.47075	8.53379	6.86194	1.85104	0.784064	0.55301	7.05295	6.18865	8.10313	0.787288	0.668598	1.08829
LOC_Os05g08900	Chr5	4925212	4928175	+	expressed protein	8.48525	5.96364	7.31409	2.25071	2.2083	1.89912	3.01571	0.195167	0.10642	0.0347061	0.325702	0.183721	10.7664	10.5175	10.2425	3.53172	4.56459	2.35113
LOC_Os05g09580	Chr5	5414937	5415206	+	expressed protein	901.391	846.844	928.38	402.76	364.708	312.204	1583.53	1165.5	1139.11	375.14	479.157	486.018	924.358	1208.2	1930.34	420.326	408.816	977.831
LOC_Os05g10620	Chr5	5784141	5789560	-	no apical meristem protein putative expressed	38.1864	35.3212	40.6845	5.42018	6.20028	5.67327	46.3406	30.3656	32.2939	1.7322	1.98698	1.48477	56.801	59.0891	60.1785	2.86332	4.41375	3.06973
LOC_Os05g11320	Chr5	6393880	6396096	+	metallothionein-like protein 3B putative expressed	1115.88	1682.5	704.061	0.147291	11.4172	1.98751	432.892	837.289	1063.6	45.7802	70.593	72.6452	131.326	197.833	126.398	16.7416	28.2016	0.157769
LOC_Os05g15530	Chr5	8785448	8787593	-	aminotransferase domain containing protein putative expressed	8.82721	6.1261	5.85305	2.28233	4.03944	1.34473	6.98173	8.33618	7.48029	2.24171	2.11693	1.88281	2.76947	2.58103	3.42145	0.0359041	0.13345	0.118277
LOC_Os05g15690	Chr5	8870360	8871945	-	expansin precursor putative expressed	6.15402	4.269	4.76291	1.54526	2.01842	2.49494	14.1099	39.9867	46.4717	5.43093	6.18626	5.17814	27.8159	24.8696	29.5466	8.56554	10.7974	9.88875
LOC_Os05g15880	Chr5	8959415	8960578	+	glycosyl hydrolase putative expressed	2.76074	2.08279	1.71132	0.138017	0.222252	0	6.78978	0.743605	1.02724	0.251167	0.20951	0	26.3177	21.1168	31.2709	0.512245	0.528067	0.658598
LOC_Os05g25560	Chr5	14854444	14856294	-	glycosyl hydrolase family 10 protein putative expressed	4.54186	3.34128	3.60628	1.26592	0.559381	0.882898	2.54465	1.88485	2.52695	0.391991	0.534516	0.191419	4.64618	4.24217	5.79531	0.102218	0.126938	0.306988
LOC_Os05g26660	Chr5	15482300	15488221	-	NADH-ubiquinone oxidoreductase mitochondrial precursor putative expressed	10.1833	6.58069	6.87785	1.0089	0.997514	0.998667	7.96103	9.30013	7.96379	0.830093	0.50493	0.974862	10.9591	11.1483	11.1983	0.527119	0.752598	0.658858
LOC_Os05g30570	Chr5	17714147	17715988	-	heavy metal-associated domain containing protein expressed	0.85852	1.15693	0.821114	0.410079	0.363613	0.285468	1.21532	1.05199	0.955632	0.112189	0.272959	0.237646	0.753349	0.771411	1.24624	0.285514	0.62946	0.243309
LOC_Os05g31620	Chr5	18406480	18407458	-	OsCML15 - Calmodulin-related calcium sensor protein expressed	4.8448	5.06941	5.39778	0.584956	3.55634	1.61772	8.52897	8.06004	8.86362	3.6959	3.58773	3.2518	8.15581	10.09	11.9018	1.68168	0.602411	1.86473
LOC_Os05g31670	Chr5	18429324	18430293	-	AWPM-19-like membrane family protein putative expressed	3.1006	3.0397	3.48065	0.355671	0.57201	0.163901	15.6525	7.11846	11.4245	0.645658	0.403912	0.343254	4.61998	7.31986	8.56028	0.164916	0.135635	0.548814
LOC_Os05g32370	Chr5	18872317	18875899	-	ATP-dependent RNA helicase putative expressed	1.34127	1.06651	1.13952	0.206254	0.223458	0.101984	2.83704	2.05378	1.64802	0.413291	0.625616	0.351795	1.08718	1.25191	1.66238	0.541118	0.73033	0.476567
LOC_Os05g32860	Chr5	19240768	19241433	+	expressed protein	40.8379	30.2533	38.0523	18.067	15.0662	22.4267	51.7433	45.741	37.7854	6.65597	7.66905	8.00631	27.0958	30.9777	28.3305	9.71201	13.2067	21.7374
LOC_Os05g33940	Chr5	20037848	20039656	+	alpha%2Fbeta hydrolase fold putative expressed	88.4729	63.2619	92.0535	23.7356	24.1256	28.9606	127.815	87.8169	79.4262	22.6018	29.1737	21.3104	150.366	141.675	135.981	23.5353	29.5992	21.171
LOC_Os05g34150	Chr5	20192361	20193786	-	glutathione S-transferase putative expressed	159.842	150.622	150.114	37.7355	30.1892	36.4049	146.923	123.183	129.716	13.3441	15.6318	13.5298	165.741	180.337	215.339	20.4491	21.5722	22.0215
LOC_Os05g34830	Chr5	20678001	20680343	+	No apical meristem protein putative expressed	7.20323	12.2277	11.9463	0.552975	1.98256	1.85764	5.81232	5.18985	5.68643	1.77534	1.74503	2.28577	10.7503	11.1338	9.65664	2.52773	1.19234	1.9128
LOC_Os05g36260	Chr5	21491660	21493705	+	soluble inorganic pyrophosphatase putative expressed	123.477	74.4668	73.7698	24.9659	50.125	28.7205	68.6892	78.0399	85.0368	14.5562	17.1773	13.2237	107.957	124.68	117.812	21.5148	22.9264	21.5161
LOC_Os05g38264	Chr5	22436430	22437469	-	expressed protein	55.1997	64.8557	79.6939	14.174	16.743	19.0311	55.2751	46.3273	63.1581	20.079	25.6963	25.9951	82.29	120.532	87.1225	27.5896	32.6611	33.3848
LOC_Os05g39540	Chr5	23204531	23213279	+	metal cation transporter putative expressed	92.8307	92.1899	96.2315	20.5285	27.2729	30.5684	55.333	66.1568	76.2877	17.6189	20.8141	33.2539	57.4385	53.9868	59.8102	19.5516	16.3984	15.1728
LOC_Os05g39560	Chr5	23216413	23219283	+	metal cation transporter putative expressed	78.1525	70.1392	76.1669	16.905	18.0495	20.0921	35.2892	41.6252	36.4197	12.6882	17.4198	15.3789	36.0053	40.3714	49.2044	15.5025	12.5941	18.5513
LOC_Os05g39590	Chr5	23247649	23250054	+	AP2 domain containing protein expressed	2.57244	2.32597	3.16261	0.605504	0.56089	0.423647	2.3676	1.15362	1.36043	0.333283	0.147197	0.151478	2.18559	2.12343	2.35054	0.309604	0.265131	0.352395
LOC_Os05g39830	Chr5	23408001	23409080	-	expressed protein	2.00009	2.07714	0.733193	0.407558	0.245994	0.211783	2.49113	1.64695	1.59125	0	0.231785	0.295075	1.23197	1.19883	1.37797	0.708902	0.29202	0.574302
LOC_Os05g39860	Chr5	23426645	23428051	-	expressed protein	1.92267	1.79159	2.33049	0.574864	0.521223	0.249988	1.94858	2.29507	1.60711	0.432353	0.86066	0.624606	3.04853	2.6797	3.38143	0.900484	0.785542	0.402302
LOC_Os05g42150	Chr5	24643516	24646086	-	OsGH3.4 - Probable indole-3-acetic acid-amido synthetase expressed	2.59621	2.61512	2.76806	0.620704	0.81357	0.740418	1.76923	2.72527	3.37816	1.12211	1.19101	1.27019	2.38073	2.34938	2.94264	1.10232	1.07614	1.36435
LOC_Os05g42350	Chr5	24777363	24782052	-	ferredoxin--nitrite reductase putative expressed	133.986	125.179	120.294	60.0043	68.8085	59.64	107.418	115.309	118.338	60.062	49.4559	55.7734	121.741	120.546	111.331	48.2025	52.7418	47.6943
LOC_Os05g43040	Chr5	24997324	24999598	+	tetratricopeptide repeat domain containing protein expressed	56.9142	87.0171	69.0075	21.237	18.7107	17.1911	28.5489	27.7649	28.9125	14.1196	14.9463	13.1467	36.2289	40.9037	34.086	14.1727	17.151	14.9268
LOC_Os05g43100	Chr5	25025141	25027236	-	GDSL-like lipase%2Facylhydrolase putative expressed	2.39065	0.60478	1.75276	0.194815	0.75272	0.540252	4.80641	3.56131	2.22836	0.212611	0.332526	0.846347	0.803331	0.955204	0.846126	0.225928	0.167599	0.398899
LOC_Os05g45450	Chr5	26368273	26369019	+	DUF584 domain containing protein putative expressed	180.52	140.667	143.575	25.0997	22.3593	19.2146	172.205	133.713	120.068	27.1893	21.4346	24.0128	160.447	196.101	197.585	21.4406	30.7228	41.2408
LOC_Os05g45510	Chr5	26385856	26387703	+	expressed protein	0.421568	0.505224	0.587371	0.231385	0.224002	0.0717596	0.50288	0.870517	0.719939	0.0845371	0.117535	0.208642	0.368912	0.454415	0.491839	0.0477501	0.118641	0.312611
LOC_Os05g47650	Chr5	27302985	27304597	+	B3 DNA binding domain containing protein expressed	11.2908	12.974	14.2401	4.9696	6.01111	5.23712	15.3836	13.0592	13.2276	5.60819	6.2977	7.58714	25.4009	25.0175	30.0825	13.5892	10.5106	13.4456
LOC_Os05g47670	Chr5	27317413	27320555	+	zinc finger C3HC4 type domain containing protein expressed	57.6642	87.201	108.265	21.235	29.691	24.8991	57.8057	51.1534	58.8961	22.0273	17.7679	25.252	78.9297	92.9875	62.8358	21.8602	19.7541	18.5461
LOC_Os05g47730	Chr5	27345715	27346293	+	LTPL153 - Protease inhibitor%2Fseed storage%2FLTP family protein precursor expressed	58.1735	40.0578	28.9325	0.849359	1.62645	1.7218	43.6684	52.7854	54.6274	3.94872	1.74143	2.94361	89.6896	80.7958	108.73	5.49535	5.07906	7.10781
LOC_Os05g48040	Chr5	27542126	27546073	+	MATE efflux family protein putative expressed	8.70089	11.7821	9.8578	3.66107	4.28419	3.93127	26.1864	24.4735	32.4896	6.06482	6.02077	5.42284	16.677	21.091	20.021	5.03203	5.31085	6.85433
LOC_Os05g48790	Chr5	27957805	27964105	-	expressed protein	8.23196	8.29003	8.57317	0.504655	0.489315	0.652678	0.870491	2.18062	0.993768	0.0367673	0.100028	0.196362	1.48051	1.70658	1.81805	0.0403204	0.102431	0.098765
LOC_Os05g49620	Chr5	28471802	28473061	+	WRKY19 expressed	16.8757	15.4525	11.7346	6.01024	6.1625	5.81885	19.1987	22.5992	22.7755	10.6716	9.55457	11.2129	34.5398	36.2921	34.3521	7.00579	8.34901	6.76587
LOC_Os05g49900	Chr5	28625170	28627550	-	3-ketoacyl-CoA synthase putative expressed	16.4223	13.5966	17.6067	3.70857	3.86406	3.92298	10.4622	12.4794	12.8557	4.2231	4.4496	6.69446	13.3108	13.7639	15.7655	3.14685	3.19605	5.38952
LOC_Os05g50380	Chr5	28871794	28877277	-	glucose-1-phosphate adenylyltransferase large subunit chloroplast precursor putative expressed	26.3258	12.6497	14.2812	6.00585	6.42427	7.70805	12.6143	15.9854	17.5824	4.51944	4.9011	5.34308	16.8907	15.3148	18.5	5.14823	5.26851	4.99878
LOC_Os05g50410	Chr5	28889622	28896998	+	Rad21 %2F Rec8 like protein putative expressed	6.47952	6.42994	5.58038	0.962071	0.739803	0.787632	4.62126	4.0685	4.51937	0.719045	0.619992	0.578143	6.86097	7.07732	7.10841	0.907169	0.901408	0.933449
LOC_Os05g50580	Chr5	29000107	29002044	+	OsSCP30 - Putative Serine Carboxypeptidase homologue expressed	7.1463	7.62169	9.35118	1.36074	1.95273	2.68006	8.55523	7.77869	8.79331	2.47753	3.36127	5.60622	13.2258	12.3129	12.1958	4.44561	4.20644	3.64171
LOC_Os05g50610	Chr5	29009136	29013172	-	WRKY8 expressed	9.10156	5.01008	7.90972	0.982947	2.05649	0.942047	5.41733	2.19039	3.60547	1.65107	2.08806	0.834621	6.45166	5.2838	9.1161	0.786216	0.592132	0.662717
LOC_Os05g51390	Chr5	29470011	29474254	+	uncharacterized protein PA4923 putative expressed	9.28692	10.1838	12.7381	2.76461	3.5576	3.71462	16.7961	11.8904	10.8895	3.28891	5.38883	5.31928	17.4103	19.4179	18.5965	2.79559	3.56673	3.03921
LOC_Os06g04220	Chr6	1780472	1781052	+	expressed protein	11.4019	12.1304	9.68869	3.79525	4.17251	1.52014	10.4967	13.6449	12.9834	3.31832	4.71681	5.19643	14.4649	16.4577	21.669	4.02773	3.62578	4.65304
LOC_Os06g04510	Chr6	1931296	1936380	-	enolase putative expressed	109.169	68.0306	63.5465	4.09656	7.59675	5.79226	122.027	67.0483	78.172	8.06511	4.97391	5.14737	84.8983	94.2826	78.7888	6.19781	10.0066	8.13844
LOC_Os06g05000	Chr6	2205577	2206534	-	early nodulin 93 ENOD93 protein putative expressed	11.2762	12.7448	11.009	2.40609	1.67744	1.93708	3.09798	5.17436	3.86717	1.16963	1.407	1.72826	2.63093	1.70517	2.5974	0.614924	0.283092	1.12158
LOC_Os06g05470	Chr6	2472604	2473406	+	expressed protein	12.7813	12.3374	17.0709	0.867513	0.607657	2.06023	19.0708	14.9369	14.1878	1.2838	2.05228	1.64299	29.2531	36.3615	35.356	2.41151	3.41193	2.21005
LOC_Os06g07040	Chr6	3342423	3346318	-	OsIAA20 - Auxin-responsive Aux%2FIAA gene family member expressed	185.237	99.9258	137.354	8.50585	10.7588	11.7025	121.953	112.961	125.334	49.9501	35.6793	25.691	158.041	109.034	162.803	25.6166	27.0742	44.5809
LOC_Os06g07220	Chr6	3455733	3456811	-	LTPL128 - Protease inhibitor%2Fseed storage%2FLTP family protein precursor expressed	6.34169	1.8537	4.89418	0.15303	0.295569	0.141367	3.21993	4.79012	6.08856	0.222582	0.174059	0.354542	3.92489	3.7011	3.89291	0.709807	0.233911	0.418221
LOC_Os06g09190	Chr6	4624188	4625517	+	mitogen-activated protein kinase kinase 5 putative expressed	4.84771	2.61063	3.94087	1.54434	1.23189	1.39583	6.14438	5.61602	5.00603	2.65955	3.34536	2.23711	1.10566	0.871307	1.48466	0.0358346	0.266389	0.196739
LOC_Os06g09870	Chr6	5023093	5024199	+	retrotransposon protein putative unclassified expressed	4.18965	2.6203	3.30801	0.147736	0.142697	0.136544	4.7285	6.10261	6.64892	0.698598	1.45682	0.627544	14.0238	10.672	9.27025	0.548243	1.35551	0.605149
LOC_Os06g10780	Chr6	5629416	5631997	+	AP2 domain containing protein expressed	16.9571	12.0074	12.1331	3.23032	2.44241	3.44227	9.24027	14.1613	10.9746	3.27108	2.77119	3.68829	17.7145	19.9727	19.5507	4.60439	3.92201	4.02267
LOC_Os06g11200	Chr6	5878572	5880549	-	12-oxophytodienoate reductase putative expressed	1.14084	0.814475	1.41168	0	0.031572	0.0909105	1.18961	1.18041	1.42401	0.142891	0.297993	0.264783	0.79157	0.416419	0.532104	0.0908917	0.150337	0.132682
LOC_Os06g11210	Chr6	5884474	5886141	-	12-oxophytodienoate reductase putative expressed	286.21	161.744	190.627	100.427	108.662	79.8727	355.54	327.224	345.257	125.078	100.766	123.689	232.279	243.131	329.573	66.7685	95.0324	105.094
LOC_Os06g11290	Chr6	5918106	5919690	-	12-oxophytodienoate reductase putative expressed	176.441	135.345	140.54	10.8144	13.5627	10.4494	171.006	90.5787	91.3174	3.91995	4.9049	2.53056	304.813	324.578	403.441	10.8943	14.4137	14.9548
LOC_Os06g11780	Chr6	6240043	6241172	+	MYB family transcription factor putative expressed	3.42865	2.78172	3.34352	0.653035	1.26029	1.55934	4.32799	2.92475	3.43902	1.22856	1.68544	2.13134	2.67181	2.38539	3.6825	0.7157	1.15459	0.916088
LOC_Os06g12090	Chr6	6475161	6479073	+	miro putative expressed	7.98192	7.52222	6.34356	1.32742	1.02183	1.33483	1.33745	0.953948	1.47181	0.287596	0.299829	0.409566	16.145	23.636	20.2163	1.06556	0.804094	1.38382
LOC_Os06g13220	Chr6	7260407	7264016	+	expressed protein	126.955	105.396	113.291	14.616	12.8903	12.4709	120.081	110.807	118.043	11.3628	11.2358	16.3095	106.91	87.8177	76.8143	12.1542	13.4566	11.2112
LOC_Os06g13320	Chr6	7325614	7327449	-	protein kinase putative expressed	0.896984	0.757797	0.578374	0.141508	0.328699	0.315747	4.10151	3.59365	3.45395	1.64326	1.00224	0.754592	2.06089	2.08397	2.70987	0.525587	0.815736	0.832607
LOC_Os06g13940	Chr6	7763143	7763949	-	expressed protein	38.9813	32.533	30.5069	5.63368	6.25531	2.69001	32.7641	29.5788	30.3282	7.47332	8.67687	6.33936	25.4301	18.3834	16.5034	2.61015	4.36572	1.3802
LOC_Os06g18140	Chr6	10553309	10555191	+	UDP-glucoronosyl and UDP-glucosyl transferase domain containing protein expressed	5.46963	3.59387	3.83966	0.678831	0.754572	0.666774	8.04728	7.42948	8.84363	1.87407	0.833407	1.57402	1.33219	1.43195	1.46667	0.420274	0.290096	0.509387
LOC_Os06g18820	Chr6	10685596	10690032	+	serine threonine kinase putative expressed	2.89328	2.6063	2.35241	0.495515	1.05292	0.93912	2.4149	1.34657	2.48799	0.772132	0.281882	0.760947	1.70627	1.81307	1.68885	0.562897	0.568265	0.94677
LOC_Os06g29730	Chr6	17066919	17068618	-	RALFL28 - Rapid ALkalinization Factor RALF family protein precursor expressed	953.741	1756.12	855.533	101.604	81.6711	183.488	187.261	272.115	273.705	61.6533	50.5836	78.1497	811.799	1220.91	853.829	108.468	73.7271	111.985
LOC_Os06g31090	Chr6	18079007	18079819	-	GAMYB-binding protein putative expressed	21.1163	24.2074	24.5122	0.154669	0.819439	1.17012	24.8887	22.9825	19.0701	0.503699	0.175048	0.447553	41.5579	44.8959	41.8958	0.716628	0.616553	0.882306
LOC_Os06g34020	Chr6	19814078	19818425	+	glycosyl hydrolases family 17 putative expressed	6.71566	8.75269	6.45753	3.31427	3.16945	3.99608	6.87553	5.98002	5.22909	2.41671	1.55396	2.94477	10.7518	7.91396	14.2571	4.40946	4.10951	4.72504
LOC_Os06g34530	Chr6	20087862	20089203	-	zinc finger C3HC4 type domain containing protein expressed	18.5312	7.64378	14.8382	0.154015	0.694081	0.426791	23.0498	27.0686	22.3337	0.112001	0.175169	0.0594703	29.7939	23.8593	24.4037	1.00012	0.411947	0.368354
LOC_Os06g34560	Chr6	20098734	20100496	+	zinc finger C3HC4 type domain containing protein expressed	15.4753	13.2068	15.4352	2.359	2.17789	2.19607	41.6081	27.9739	34.0751	2.96114	4.68379	3.60221	20.597	28.8855	26.9851	3.58249	2.56845	3.25493
LOC_Os06g35700	Chr6	20832432	20834494	-	reticuline oxidase-like protein precursor putative expressed	31.0343	46.2494	51.6548	6.32197	8.63656	5.64533	42.5579	37.9113	43.9773	16.0952	20.5533	14.2674	45.8053	51.1574	59.2982	6.83629	9.4629	8.95579
LOC_Os06g37010	Chr6	21824375	21826735	+	metal cation transporter putative expressed	16.3739	15.8427	16.3012	4.14077	5.32739	5.36942	15.8833	17.1318	14.2912	7.11195	6.32606	5.7193	9.30745	9.72366	10.0173	1.44902	1.76114	2.07128
LOC_Os06g39070	Chr6	23196356	23198035	+	UDP-glucoronosyl and UDP-glucosyl transferase putative expressed	1.51251	1.02923	1.69834	0.259504	1.14412	0.763887	2.89686	2.32989	0.87158	0.18951	0.329349	0.467948	2.79929	2.03818	2.62333	0.856736	0.864206	0.672923
LOC_Os06g39240	Chr6	23293234	23294078	-	endothelial differentiation-related factor 1 putative expressed	27.7184	14.6492	31.1559	7.81404	6.51477	7.24335	47.2284	62.3801	70.3457	3.99141	3.07463	7.14551	40.0296	18.0612	18.1651	4.45118	4.77515	1.14128
LOC_Os06g39330	Chr6	23333337	23335038	-	UDP-glucoronosyl and UDP-glucosyl transferase domain containing protein expressed	8.49903	5.64886	8.05199	3.1788	2.3349	2.57269	5.60202	7.55724	6.76859	2.98491	2.75585	2.56633	7.20225	5.57306	5.78864	3.18885	2.87951	2.79296
LOC_Os06g41380	Chr6	24805546	24808589	+	expressed protein	2.43192	3.25314	3.15791	0.958316	0.837536	0.603107	2.8859	2.73588	2.17963	0.236949	0.247074	0.214999	2.42058	3.45945	3.40741	0.57403	1.21099	1.31867
LOC_Os06g41770	Chr6	25041772	25044111	+	bZIP transcription factor domain containing protein expressed	111.879	105.546	101.76	38.4931	32.1967	33.0158	148.533	124.719	125.206	34.7969	34.5466	28.2667	150.002	155.37	147.973	34.7925	39.2166	37.3918
LOC_Os06g44320	Chr6	26756214	26757596	-	expressed protein	3.27046	2.54451	3.2266	0.881454	1.3629	1.46855	3.36981	4.10449	3.74066	0.914665	1.20469	0.56172	2.95849	2.24799	2.08055	0.817937	1.82205	1.03562
LOC_Os06g45184	Chr6	27319471	27322662	-	retrotransposon protein putative Ty3-gypsy subclass expressed	9.80194	11.0592	10.6106	0.168789	0.498067	0.159012	32.2705	28.1725	33.9481	0.461093	0.403975	0.496256	12.1483	12.3828	13.4592	0.341457	0.414862	0.678762
LOC_Os06g45540	Chr6	27557183	27561599	+	zinc-binding protein putative expressed	1.39209	1.978	1.57488	0.546321	0.880569	0.304055	2.39624	3.72806	4.47976	0.916317	0.830832	0.590946	1.60522	1.10798	1.7492	0.473307	0.544776	0.77873
LOC_Os06g45890	Chr6	27777556	27780778	+	MYB family transcription factor putative expressed	8.94935	10.1932	8.81974	2.85087	3.83586	2.78406	10.6631	9.10384	9.45891	2.94124	3.21651	3.2664	11.8137	10.228	10.3721	3.62017	2.41519	4.92969
LOC_Os06g46140	Chr6	27962690	27964223	-	expressed protein	5.2478	7.96071	7.55412	0.967156	2.05855	1.25745	6.21985	7.39348	7.71952	1.3411	1.2144	2.05522	11.517	12.1198	14.1594	1.31693	1.78233	2.35888
LOC_Os06g47270	Chr6	28652793	28654243	+	zinc finger C3HC4 type domain containing protein expressed	1.5476	0.369421	0.788819	0.20735	0.367698	0.144327	0.952486	0.718098	0.309229	0.151261	0.118292	0.0801073	1.75212	2.47593	2.25559	0.224566	0.0795616	0.0351562
LOC_Os06g48240	Chr6	29180250	29181960	+	AAA ATPase putative expressed	38.989	34.6609	38.038	2.65093	2.48384	2.08448	3.35987	2.66942	2.62081	0.216271	0.064433	0	3.08045	4.18092	4.48229	0.0261865	0.0975445	0.143039
LOC_Os06g48250	Chr6	29184362	29186298	-	ATPase putative expressed	78.0191	61.5536	71.5508	17.7004	12.9476	26.5453	90.4684	54.7834	71.6968	15.5939	21.5419	21.311	193.273	159.95	205.968	34.1188	36.3937	39.3203
LOC_Os06g48290	Chr6	29198270	29199356	-	homeobox associated leucine zipper putative expressed	3.56978	3.02896	1.61014	0.757759	1.62099	0.115591	2.84437	1.36135	1.21444	0.273843	0.38066	0	2.02498	1.2359	2.7195	0.0779981	0.382921	0.1752
LOC_Os06g48630	Chr6	29419862	29422851	+	ANTH%2FENTH domain containing protein putative expressed	1.53241	1.27729	1.3344	0.613498	0.706811	0.733151	1.66234	0.989218	1.56982	0.159997	0.633973	0.304788	2.80381	3.09753	3.8336	0.922276	1.24594	1.21559
LOC_Os06g50960	Chr6	30846360	30848025	+	expansin precursor putative expressed	7.49542	5.08338	5.88866	2.48598	2.30289	2.87546	3.79788	4.74263	5.32577	1.68565	2.31691	2.1102	6.83017	6.5633	7.66386	2.73024	2.09562	3.2064
LOC_Os07g03810	Chr7	1590435	1593309	-	lectin-like receptor kinase 7 putative expressed	3.04604	3.10417	3.77902	0.649543	0.68939	0.714314	3.58883	2.42761	3.10599	0.900126	1.54079	1.05819	5.8138	4.78648	5.46647	1.27875	1.52046	1.65353
LOC_Os07g04810	Chr7	2128418	2130049	-	protein kinase domain containing protein expressed	23.3138	40.3073	34.3723	2.88906	2.83541	3.27971	16.8277	14.6853	16.5533	3.93641	3.00173	3.16364	13.4242	16.4585	17.8001	2.37824	1.92017	3.58394
LOC_Os07g04820	Chr7	2131760	2133500	-	protein kinase putative expressed	5.47161	8.906	6.16429	1.24429	1.49772	1.18436	6.23298	6.07241	5.33301	2.35967	2.7031	1.3368	5.45607	5.12431	7.41588	1.49342	0.66446	1.26343
LOC_Os07g04970	Chr7	2187378	2188939	-	transferase family protein putative expressed	28.1051	24.6795	27.2765	8.88995	6.71035	8.91641	80.1046	78.2895	73.272	12.7016	17.1313	16.005	110.617	103.139	125.122	19.7268	21.3176	25.6211
LOC_Os07g05700	Chr7	2722024	2723459	-	expressed protein	75.0908	59.0963	76.2697	2.8505	3.83266	4.1506	45.6776	39.4553	38.4378	3.3698	2.19881	1.40887	106.661	119.054	96.0436	2.25252	10.8011	5.82146
LOC_Os07g07300	Chr7	3620109	3630820	-	expressed protein	6.35857	3.16879	5.11664	1.34765	0.978021	1.02445	1.33434	3.27635	3.01663	0.67079	0.944266	1.49113	11.9919	13.4398	12.7099	1.56405	2.57629	3.11034
LOC_Os07g07410	Chr7	3699582	3701580	+	oxidoreductase 2OG-Fe oxygenase family protein putative expressed	151.608	129.894	150.251	57.0139	55.5726	55.5606	143.859	132.452	136.068	38.4386	54.6467	54.0816	181.789	213.779	209.566	61.0138	64.0781	64.8824
LOC_Os07g07440	Chr7	3711910	3712695	+	versicolorin reductase putative expressed	13.0453	5.0165	8.5861	1.30576	1.65018	2.69092	8.77896	10.5561	9.69283	0.796681	1.38431	1.32224	18.3866	6.62962	6.3837	1.20977	1.20705	0.508855
LOC_Os07g08420	Chr7	4322231	4326708	-	bZIP transcription factor domain containing protein expressed	2.76456	2.23437	2.84681	0.887928	0.833452	1.01353	1.53106	2.58827	2.44077	1.44476	0.860868	0.748633	2.70213	2.00786	1.95695	1.04941	0.465486	0.818365
LOC_Os07g10030	Chr7	5348906	5353630	-	expressed protein	1.24005	1.35869	0.864976	0.166037	0.160708	0.154394	1.50082	1.27774	2.60289	0.242558	0.505853	0.417042	1.7405	1.46718	1.48345	0.256962	0.159548	0.280649
LOC_Os07g10840	Chr7	5890558	5894135	-	uncharacterized glycosyltransferase putative expressed	95.6721	64.7343	78.8075	12.3949	10.8615	11.5578	38.6546	36.8646	36.8331	16.7655	15.6774	21.1815	59.5806	43.3141	71.1263	20.5652	22.6955	22.5182
LOC_Os07g12890	Chr7	7394486	7397715	+	metal cation transporter putative expressed	48.177	36.4469	42.7454	2.13209	6.43306	3.73088	29.2866	20.0689	19.735	3.28709	3.11234	2.94482	40.5513	40.5402	55.4504	3.71697	4.8267	4.87576
LOC_Os07g13260	Chr7	7604087	7605698	-	dof zinc finger domain containing protein putative expressed	1.09349	1.32543	1.49434	0.272929	0.528205	0.549467	0.64709	1.05019	0.95039	0.398516	0.277031	0.492133	1.30445	1.39918	2.09228	0.732064	0.279561	1.44721
LOC_Os07g13800	Chr7	7907484	7909408	+	cytokinin-N-glucosyltransferase putative expressed	29.684	24.8786	26.5276	8.35647	8.74055	6.81074	16.1579	1.43785	0.987961	1.18959	1.0466	1.14178	31.1909	32.9065	26.9908	9.08203	9.54248	7.18596
LOC_Os07g15460	Chr7	8966023	8970882	+	metal transporter Nramp6 putative expressed	17.2465	19.4736	15.7198	1.23161	0.979885	1.59772	47.5262	40.901	53.8918	0.859862	1.53439	1.44493	37.1884	39.5248	44.9809	0.963134	0.898209	1.20819
LOC_Os07g19000	Chr7	11252036	11252655	+	LTPL41 - Protease inhibitor%2Fseed storage%2FLTP family protein precursor expressed	18.2083	24.225	14.8614	0.370812	0.592703	0	11.5377	12.8529	13.0828	0.665189	0.138683	0.714307	38.2636	59.3823	50.265	2.5151	0.695937	1.70243
LOC_Os07g22510	Chr7	12665274	12666368	+	expressed protein	6.9783	8.19897	10.7321	1.64955	2.80012	1.87069	11.0659	5.69431	8.9232	3.65414	3.63946	2.77952	8.13321	9.41074	10.2813	1.90129	3.20987	2.81628
LOC_Os07g22680	Chr7	12777061	12778037	+	SKP1-like protein 1B putative expressed	4.41145	3.42397	3.79653	0.410675	0.56615	0.243361	6.31124	4.33544	4.11791	0.127816	0.133266	0.271779	6.69825	6.49723	5.45721	0	0.268515	0.181003
LOC_Os07g35300	Chr7	21128612	21132530	+	TKL_IRAK_DUF26-lc.11 - DUF26 kinases have homology to DUF26 containing loci expressed	3.75216	4.479	4.45756	1.18958	1.94944	1.43783	4.41367	2.85184	2.84561	1.75611	1.09872	1.24663	5.25465	5.57186	6.66672	2.18842	2.24491	2.10675
LOC_Os07g35340	Chr7	21146479	21149745	+	TKL_IRAK_DUF26-lc.14 - DUF26 kinases have homology to DUF26 containing loci expressed	19.9697	23.8191	22.4619	5.28769	7.72654	5.6124	19.0784	19.974	22.461	7.31743	8.76014	5.866	16.2636	15.3156	18.6395	4.93471	4.35982	5.19027
LOC_Os07g36930	Chr7	22110787	22113703	+	expressed protein	4.39397	3.3422	3.6614	0.731149	0.678015	1.10393	1.3272	0.445449	0.477363	0.0333611	0.243507	0.141254	6.01442	4.60555	5.89725	0.53742	0.912709	0.618695
LOC_Os07g39530	Chr7	23685398	23688468	+	BTBN16 - Bric-a-Brac Tramtrack Broad Complex BTB domain with non-phototropic hypocotyl 3 NPH3 domain expressed	21.1819	20.2538	25.5931	7.80758	7.53458	8.10506	18.4355	13.4804	15.2389	6.39475	7.58433	9.72236	27.6996	27.6029	37.6123	11.7422	13.0445	16.5452
LOC_Os07g40830	Chr7	24466699	24467385	-	app1 putative expressed	17.7736	17.2391	17.2176	4.50359	4.81957	5.45281	15.0139	4.33517	2.9441	0	0.345885	0.473506	16.8462	23.3138	24.9248	3.78997	4.98189	5.90617
LOC_Os07g41460	Chr7	24845109	24846577	+	sulfotransferase domain containing protein expressed	51.6265	30.7415	42.966	14.8019	7.73506	13.6445	86.5546	56.6434	59.2641	2.94179	5.00891	6.11302	40.1331	44.4177	44.7685	4.95941	6.8164	7.47528
LOC_Os07g43140	Chr7	25847726	25848484	-	VQ domain containing protein putative expressed	8.16876	8.18081	9.80666	2.59155	2.57733	3.20017	14.5917	8.91281	8.14418	2.43403	3.22078	2.7988	12.2726	10.6502	12.9478	4.00096	3.14134	2.78902
LOC_Os07g43260	Chr7	25914762	25915489	+	SKP1-like protein 1B putative expressed	42.2508	19.7765	33.5093	17.6878	5.78982	7.10313	58.4533	40.4315	39.0949	0.601459	1.56759	0.642811	51.5611	47.645	51.2933	2.65856	5.46392	1.83774
LOC_Os07g43580	Chr7	26075299	26077154	-	MYB family transcription factor putative expressed	1.51626	1.96713	2.61619	0.571215	0.394935	0.189725	1.8138	1.80018	2.07132	0.208636	0.186475	0.441466	2.22122	1.1217	1.64011	0.328358	0.564641	0.220642
LOC_Os07g44140	Chr7	26382581	26385011	+	cytochrome P450 72A1 putative expressed	79.3666	62.1663	66.3598	12.9564	14.1041	12.4196	103.373	68.4627	63.636	11.4433	12.2999	9.88394	93.8647	107.133	102.394	13.1899	16.3821	13.0752
LOC_Os07g44410	Chr7	26542980	26545183	+	WD40-like Beta Propeller Repeat family protein expressed	343.756	452.468	370.089	32.3456	36.1478	46.342	749.133	454.555	551.082	34.0624	43.4841	37.5052	668.567	689.236	769.455	35.6368	35.1392	35.7071
LOC_Os07g44440	Chr7	26551781	26552660	+	peroxiredoxin putative expressed	250.094	229.223	256.954	6.21719	9.42736	8.17949	878.223	758.448	806.641	20.8347	22.4558	15.0085	752.801	834.374	871.856	6.76309	6.16302	6.19861
LOC_Os07g44550	Chr7	26603637	26604970	+	peroxidase precursor putative expressed	165.271	93.2337	123.694	39.8	39.9044	42.4205	182.553	207.332	202.509	27.2427	37.6001	52.0725	204.881	247.425	251.593	97.5589	96.5716	116.477
LOC_Os07g44590	Chr7	26615489	26616879	+	peroxidase precursor putative expressed	64.6521	48.2938	60.6879	15.8943	16.1115	12.1732	104.397	88.6855	95.1389	19.619	19.7918	22.6455	96.4814	85.4642	89.2219	14.9228	16.5259	16.9624
LOC_Os07g45290	Chr7	27019245	27023518	-	cytochrome P450 72A1 putative expressed	13.102	11.8569	14.1566	5.05666	5.39125	4.30471	18.0371	13.1424	11.7264	5.90239	6.32752	4.94896	20.7729	23.007	24.8077	11.0205	7.8857	8.94657
LOC_Os07g46860	Chr7	28013820	28014683	+	sex determination protein tasselseed-2 putative expressed	14.3249	9.67303	11.9607	3.16673	2.17065	3.78243	18.4562	16.2528	14.0076	4.81888	4.78491	5.21404	28.8379	25.4318	18.4956	12.0022	12.1233	5.74776
LOC_Os07g47230	Chr7	28228570	28231825	+	TKL_IRAK_DUF26-lh.10 - DUF26 kinases have homology to DUF26 containing loci expressed	0.581323	0.971208	1.02869	0.346729	0.290984	0.129132	2.48677	1.7432	2.02042	0.101392	0.0264319	0.080402	0.918915	0.908056	1.06024	0.12881	0.426957	0.210557
LOC_Os07g48010	Chr7	28669498	28671387	+	peroxidase precursor putative expressed	47.7069	17.3575	27.7309	2.1604	3.1324	3.63655	118.053	77.5421	70.3214	9.85225	7.76386	7.17315	43.0401	48.91	52.7822	3.54719	3.91477	5.59649
LOC_Os07g48020	Chr7	28673754	28675433	+	peroxidase precursor putative expressed	178.053	114.612	133.304	45.7886	61.8437	45.5323	305.03	162.645	175.826	56.6251	42.7241	46.6029	162.87	176.132	200.616	70.3942	87.7578	73.4123
LOC_Os07g48450	Chr7	28985797	28988032	+	no apical meristem protein putative expressed	36.0073	60.2956	55.9489	13.1007	17.4882	15.8153	55.9092	41.8543	49.347	12.1813	18.0381	17.0459	59.7364	80.6859	72.5853	18.6489	16.9161	19.1777
LOC_Os07g48500	Chr7	29008871	29009943	+	stress responsive protein putative expressed	182.563	212.855	109.405	35.4097	48.599	29.5773	66.6422	93.0105	91.5365	26.1173	14.4318	16.2444	110.583	115.329	113.961	15.0338	17.3035	20.1478
LOC_Os07g48830	Chr7	29220283	29221843	-	glycosyl transferase 8 domain containing protein putative expressed	4.54925	4.08318	3.56651	0.136806	0.16542	0.0476136	3.80112	4.68537	4.73945	0.299426	0.273186	0.158567	10.3309	11.4056	9.41232	0.254008	1.77186	0.765351
LOC_Os07g48870	Chr7	29242088	29243628	+	MYB family transcription factor putative expressed	13.2511	11.8738	10.5103	4.68174	6.64421	5.56662	17.8955	14.0441	15.2137	5.42248	5.18621	5.90155	18.7961	17.4741	17.2178	5.26615	5.70448	6.91692
LOC_Os07g48980	Chr7	29323094	29324723	+	nicotianamine synthase putative expressed	53.1862	37.3357	37.9342	7.5687	7.72951	7.8397	96.2842	88.7049	100.927	26.3419	53.0222	34.9207	38.5415	33.48	51.2769	6.19414	4.55092	6.65105
LOC_Os08g01330	Chr8	210413	212451	-	no apical meristem protein putative expressed	1.24535	1.20672	0.955707	0.423929	0.692502	0.406655	1.71966	1.71272	2.25525	0.929163	0.605553	0.79863	2.45631	2.4455	2.68728	0.541294	1.03908	0.993704
LOC_Os08g03310	Chr8	1536569	1540377	+	zinc finger family protein putative expressed	2.06028	3.2244	2.62032	0.663082	1.01148	0.784305	3.50485	4.23242	5.56901	1.23808	1.88124	1.26013	4.63777	4.63704	4.90851	1.62656	0.852666	1.04075
LOC_Os08g03880	Chr8	1848413	1853016	+	retrotransposon protein putative unclassified expressed	0.405366	0.739589	0.423657	0.0740488	0.179502	0.181693	2.46892	2.02261	3.65931	0.569892	1.57062	1.95405	0.870796	0.791503	1.14368	0.378469	0.289513	0.446912
LOC_Os08g05280	Chr8	2756966	2765155	-	oxidoreductase family NAD-binding Rossmann fold containing protein expressed	3.52291	4.0146	4.41064	1.49449	1.24107	0.995415	3.08462	3.94282	3.85119	1.0546	1.6903	0.928422	3.59849	3.18107	2.40917	1.30568	1.15172	0.898218
LOC_Os08g05780	Chr8	3093748	3094879	-	expressed protein	1.56334	1.27147	1.54738	0.28662	0.969089	0.33127	2.33589	1.54427	1.43954	0.260713	0	0.0553428	2.78444	3.13875	2.67315	0.265925	0.164423	0.488856
LOC_Os08g05960	Chr8	3242788	3243439	+	expressed protein	863.174	796.836	667.038	9.67124	24.6155	7.65939	1334.44	808.154	912.689	10.9157	13.5286	15.3423	808.759	961.069	544.453	10.3018	22.2212	8.77151
LOC_Os08g05970	Chr8	3244621	3244851	+	expressed protein	3171.05	2859.44	2789.78	37.8591	77.1366	10.2396	4297.11	2554.27	2779.83	27.0092	29.5152	41.712	2128.74	3231.4	2584.87	74.3884	32.2836	54.2426
LOC_Os08g06170	Chr8	3408276	3409968	-	berberine and berberine like domain containing protein expressed	19.0429	7.64795	9.03089	4.17052	4.17456	3.78414	24.5082	16.2012	22.6109	3.19181	5.02499	5.09951	4.3806	4.71152	5.55285	1.35272	2.20639	2.40546
LOC_Os08g07730	Chr8	4325887	4329768	+	transferase family protein putative expressed	5.73228	2.4846	3.34952	0.163978	0.317274	0.0456776	4.34456	6.15835	5.39379	0.358981	0	0.114038	9.83474	6.30925	6.1026	0.365359	0.264377	0.266692
LOC_Os08g08700	Chr8	5034835	5035853	-	ubiquitin family protein putative expressed	11.203	14.2325	14.9032	4.64119	6.02704	6.57649	12.6736	8.59113	11.3946	1.98745	1.38148	2.75184	18.0858	17.3315	21.3859	6.96959	7.02346	7.43216
LOC_Os08g10500	Chr8	6168469	6169041	+	expressed protein	836.076	566.87	911.705	149.145	159.923	103.743	1034.69	1109.96	1001.07	170.287	251.371	272.61	3069.88	4707.37	4937.83	540.724	576.995	874.173
LOC_Os08g10630	Chr8	6267823	6270905	+	metal cation transporter putative expressed	52.8733	57.9101	57.553	9.61961	9.79783	11.5444	35.6032	55.5858	49.1902	9.92644	7.82695	12.6752	33.4467	35.3077	34.9374	6.95897	5.5458	7.17607
LOC_Os08g13570	Chr8	8061312	8063491	+	exo70 exocyst complex subunit family protein putative expressed	1.96841	2.48126	2.36907	0.190576	0.225594	0.147949	2.42866	1.93904	1.75647	0.348434	0.944673	0.957555	4.04655	4.22206	5.41872	0.59004	0.391311	0.406848
LOC_Os08g14200	Chr8	8488370	8489922	+	glycosyl hydrolases family 16 putative expressed	20.9381	12.0835	14.6031	6.45994	11.1029	6.03653	19.8495	17.7094	16.4832	6.97781	5.21509	4.85668	30.5546	34.714	31.6561	14.8731	16.6718	11.8775
LOC_Os08g24750	Chr8	14976007	14978065	+	xyloglucan fucosyltransferase putative expressed	4.65208	3.96566	4.46403	1.4483	1.51208	1.48564	3.33993	3.37832	3.57585	1.6628	1.52687	1.60052	5.07322	4.33391	6.50769	1.80753	1.3325	2.72496
LOC_Os08g25839	Chr8	15736242	15738807	-	expressed protein	14.3406	7.16157	4.42439	0.116055	0.668279	0.473802	15.0631	12.3351	15.3732	0.750509	1.56473	0.536665	40.5148	54.6437	41.186	1.1811	1.30927	0.367591
LOC_Os08g26350	Chr8	16064546	16065707	-	expressed protein	20.1044	15.2308	15.4062	2.43542	2.23784	4.62404	16.8501	15.1674	21.0739	3.54452	4.88705	2.2041	33.2204	28.2537	30.3168	3.92024	4.67039	3.22691
LOC_Os08g26850	Chr8	16331761	16333677	-	plant protein of unknown function domain containing protein expressed	2.96291	3.9339	2.94573	0.416999	0.782131	0.94559	4.54171	3.99118	3.21104	1.25682	1.93604	1.48053	9.57903	8.57311	9.52443	1.62157	1.77383	3.22236
LOC_Os08g31250	Chr8	19325136	19326203	+	C1-like domain containing protein expressed	7.72944	5.91432	6.3287	1.13824	0.399691	0.358389	4.13987	1.9912	2.1352	0.507891	1.11796	0.359596	5.23145	4.36251	4.84953	0.623931	0.652322	0.583456
LOC_Os08g31260	Chr8	19334992	19335267	-	expressed protein	59.2071	25.2503	47.6833	15.7918	3.13574	9.60587	51.5828	62.5919	21.6898	6.54949	6.98254	16.0359	35.578	24.6828	98.898	8.11898	1.56792	5.28201
LOC_Os08g31280	Chr8	19340472	19341395	-	DC1 putative expressed	10.4659	11.9669	10.8988	1.52716	2.5164	1.66937	11.1446	7.05368	5.87946	1.38502	1.15524	1.69468	10.6792	10.3491	10.3784	1.00297	2.32699	2.03318
LOC_Os08g31850	Chr8	19745526	19747077	+	expressed protein	20.5867	16.6584	18.367	0.635519	1.32199	0.885404	36.4163	21.4708	20.4456	0.591407	0.943155	0.810304	43.3431	44.7593	61.0551	3.45165	3.95316	3.5191
LOC_Os08g34800	Chr8	21884310	21885261	+	expressed protein	6.76896	5.97439	8.53809	3.34999	4.34862	2.94582	9.63894	9.51805	8.14032	3.18343	3.94148	6.34819	9.09051	6.088	10.0418	3.67122	4.17926	3.57406
LOC_Os08g36030	Chr8	22711307	22712625	-	plant viral response family protein putative expressed	4.55887	3.74932	3.23337	0.273171	0.415036	0.379804	1.21435	1.17135	1.74469	0.597329	0.444884	0.814021	3.56736	3.56097	5.40322	0.977938	0.58333	0.875139
LOC_Os08g36860	Chr8	23288613	23294164	-	cytochrome P450 putative expressed	8.57462	10.7829	9.28092	1.59323	1.68523	1.58197	7.0268	14.1797	12.8309	2.73673	1.7986	3.96212	8.52198	6.40373	7.74597	1.59667	2.30032	2.60724
LOC_Os08g37250	Chr8	23545530	23548154	-	patatin putative expressed	154.797	200.067	217.867	71.4712	74.4248	49.9044	168.749	119.201	120.782	73.7378	66.3702	64.2298	193.683	222.855	210.723	87.3443	105.629	109.741
LOC_Os08g37432	Chr8	23712629	23717520	+	MATE efflux family protein putative expressed	16.4033	17.4701	14.7382	4.05396	5.00832	4.20009	20.6104	22.2556	21.9064	5.3911	3.16057	4.3338	17.5012	17.5591	19.9023	3.23954	3.44553	4.48793
LOC_Os08g38600	Chr8	24397914	24401324	-	copine putative expressed	3.57862	3.09048	3.17188	1.49466	1.47689	1.86082	6.30514	8.73713	4.80408	2.9942	1.56107	1.91679	7.57441	6.14955	6.12874	1.65339	1.20887	1.51864
LOC_Os08g39390	Chr8	24905299	24908967	+	ZOS8-10 - C2H2 zinc finger protein expressed	0.871911	1.10143	1.59849	0.169165	0.280785	0.134964	0.85945	1.07861	1.19134	0.264954	0.359167	0.448294	1.49416	0.87809	1.98678	0.403983	0.418362	0.611761
LOC_Os08g39830	Chr8	25211493	25214797	+	ethylene-insensitive 3 putative expressed	6.37795	6.04314	6.21525	2.87506	2.82739	2.86819	4.56569	4.88829	5.70284	2.2381	1.84138	2.10463	7.7301	6.88377	6.87891	2.56338	2.83665	2.46667
LOC_Os08g40680	Chr8	25758851	25759949	-	glycosyl hydrolase putative expressed	2.8751	5.77722	3.69882	2.13869	2.16172	1.1031	65.2237	27.1426	49.0566	26.5922	14.9385	17.804	56.5413	61.3043	56.5237	8.95155	9.9814	13.8567
LOC_Os08g42570	Chr8	26904987	26906611	+	plant protein of unknown function domain containing protein expressed	12.7969	10.688	10.647	2.79265	2.8477	2.09281	4.99253	6.86339	6.41984	1.6772	1.26879	2.85429	9.57213	9.40376	11.1346	3.76392	5.0178	4.1461
LOC_Os08g42590	Chr8	26918194	26921575	+	mtN19 putative expressed	157.044	154.284	155.294	72.1099	67.7642	73.3943	193.383	160.45	191.737	77.2272	86.2932	71.9183	224.188	224.132	205.801	84.3366	87.924	83.2775
LOC_Os08g43190	Chr8	27315938	27318495	+	dehydrogenase putative expressed	37.5751	52.3743	52.7741	13.4379	11.0435	15.0407	45.3027	52.2433	46.4575	16.8124	15.5138	24.2508	44.7109	42.647	47.1401	18.4311	12.3905	20.4922
LOC_Os08g44340	Chr8	27899811	27903123	+	monodehydroascorbate reductase putative expressed	247.457	180.053	198.336	111.556	99.9821	108.449	307.483	291.409	308.477	135.402	130.351	133.011	309.2	295.448	314.684	109.446	116.864	115.178
LOC_Os08g44550	Chr8	28011058	28013318	-	expressed protein	5.94361	4.48691	5.03499	1.58844	2.02694	1.3647	20.0421	17.1924	23.2509	0.887684	1.50412	1.29266	13.7097	12.4058	13.4258	1.38048	0.817136	0.996714
LOC_Os09g02270	Chr9	920565	926016	-	cyclase family protein putative expressed	5.1721	5.79757	4.90541	0.715447	4.49375	1.11728	81.3999	32.4534	0.157688	15.0416	0.254606	1.24342	267.204	287.301	299.053	139.921	137.865	166.332
LOC_Os09g04339	Chr9	2297896	2306688	-	expressed protein	61.0254	57.512	65.8716	8.34005	5.63801	5.70097	195.746	140.121	172.791	8.26148	13.2904	9.26302	19.357	20.9402	19.7683	6.01503	10.4731	9.66476
LOC_Os09g04430	Chr9	2351718	2352727	+	expressed protein	2.68348	2.4263	2.88394	0.615453	0.756095	1.47101	3.48202	2.541	3.42999	1.15859	1.208	0.518426	3.99427	4.7165	4.4407	0.674607	2.37032	1.20685
LOC_Os09g08130	Chr9	4201069	4204423	-	indole-3-glycerol phosphate synthase chloroplast precursor putative expressed	19.2241	19.5142	18.8831	4.22807	5.40474	4.57628	21.1212	21.5926	19.7304	10.1345	7.92472	7.86562	14.1046	13.782	13.7289	3.1835	3.78418	3.40651
LOC_Os09g08910	Chr9	4725507	4730885	+	ATP synthase putative expressed	1.35717	1.52186	1.19068	0.635396	0.791157	0.473134	2.30859	1.91932	1.39234	1.31991	0.710698	0.682459	1.51974	2.93782	1.63937	0.277024	0.999962	0.591428
LOC_Os09g10010	Chr9	5454023	5455007	+	expressed protein	265.014	160.384	192.912	25.2684	16.2322	22.9743	212.278	298.282	288.918	30.8533	26.3531	30.8091	162.548	183.672	125.003	17.059	17.9143	18.7638
LOC_Os09g11970	Chr9	6745873	6746376	+	keratin type II cytoskeletal 2 epidermal putative expressed	4.14296	6.87414	8.41499	0.769339	0.18336	1.02605	8.72136	4.89353	8.18311	0.613747	0.85297	1.77557	11.7806	14.0517	12.3759	2.48489	0.63937	1.26175
LOC_Os09g12290	Chr9	6995049	7009516	-	bifunctional aspartokinase%2Fhomoserine dehydrogenase chloroplast precursor putative expressed	37.2245	24.547	25.7654	9.84549	9.93312	10.3397	24.5178	27.724	26.3748	11.4262	10.3382	8.96709	31.0817	26.058	34.8765	11.0855	11.5531	12.9656
LOC_Os09g15550	Chr9	9501347	9502871	+	OsFBX313 - F-box domain containing protein expressed	4.25731	2.63423	2.96568	0.19485	0.377018	0.18094	6.26545	3.99877	3.1612	0.248845	0.0741364	0.225848	2.68541	3.57011	5.01439	0.120597	0.0748039	0.165029
LOC_Os09g15560	Chr9	9505694	9507077	+	OsFBX314 - F-box domain containing protein expressed	22.6373	14.2734	19.7422	6.42068	6.67047	4.59406	26.9442	24.0297	18.6245	4.85588	5.9002	4.93242	11.7231	11.0532	13.1112	2.04337	2.61712	2.6152
LOC_Os09g17146	Chr9	10519939	10521718	-	expressed protein	0.617199	0.456179	0.808209	0.349554	0.286306	0.187566	4.42273	4.28329	5.29984	0.265186	0.307247	0.62344	0.919888	0.950452	1.055	0.099876	0.248093	0.218082
LOC_Os09g17190	Chr9	10545687	10547371	-	OsFBX320 - F-box domain containing protein expressed	6.49926	5.25596	7.52872	1.03428	0.917567	0.881339	7.2799	5.01884	5.11423	0.283246	0.42662	0.399654	7.44856	7.41822	8.08895	0.987036	1.12607	1.51584
LOC_Os09g17540	Chr9	10733802	10735333	+	OsFBX322 - F-box domain containing protein expressed	1.72857	1.03626	1.78487	0.0968723	0.187443	0.0899619	5.59832	3.25542	3.46854	0.176744	0.331734	0.187141	3.0263	2.78921	2.91085	1.10921	1.15294	1.05011
LOC_Os09g17930	Chr9	10977575	10981276	-	transposon protein putative CACTA En%2FSpm sub-class expressed	12.2598	10.9958	9.78242	4.01276	3.59853	4.39087	3.20909	1.42139	6.52096	0	0.582879	0.664687	4.87813	5.23427	4.92644	1.99175	2.67287	3.11324
LOC_Os09g19970	Chr9	11955930	11957194	+	expressed protein	16.0561	9.70674	20.4785	3.54343	5.85475	2.5763	6.92351	10.4648	9.48332	2.02633	1.97199	3.67632	27.2632	15.6433	15.4241	2.67667	3.31453	0.924892
LOC_Os09g20220	Chr9	12120286	12121335	-	glutathione S-transferase putative expressed	94.7878	77.4756	67.3971	0.0529759	0.869558	0.366835	290.553	211.919	195.544	1.21315	0.843266	0.797732	281.688	322.162	325.12	0.0982806	0.0607019	0.326044
LOC_Os09g20430	Chr9	12289592	12294955	-	SCO1 protein homolog mitochondrial precursor putative expressed	13.612	10.6692	10.5883	5.03889	4.93548	5.21256	17.2055	16.0822	15.9839	6.46532	5.50623	6.19915	11.762	12.1688	10.963	4.27653	5.23577	4.61534
LOC_Os09g21370	Chr9	12897272	12899550	-	cysteine proteinase EP-B 1 precursor putative expressed	22.0808	13.0434	20.3938	2.64549	2.86967	2.04061	2.18275	3.46888	2.60959	0.696499	0.363144	0.539872	1.26242	1.91243	1.98041	0.589727	0.537769	0.663448
LOC_Os09g21710	Chr9	13154943	13155832	-	AN1-like zinc finger domain containing protein expressed	6.44718	5.16266	7.65315	2.96047	2.91938	2.96989	10.7074	9.11624	8.98296	2.63431	2.51768	3.50557	16.1534	14.4998	15.569	3.24348	2.99607	1.66718
LOC_Os09g23560	Chr9	14001192	14003182	+	dehydrogenase putative expressed	96.5898	74.0773	75.6503	34.6667	28.3017	33.7866	21.3401	37.2146	44.9601	6.3359	11.9046	16.6951	70.4601	92.8203	76.724	24.4916	27.5853	30.3394
LOC_Os09g24850	Chr9	14833052	14839543	+	retrotransposon protein putative unclassified expressed	1.09425	0.840385	0.78564	0.189391	0.112211	0.176967	2.0581	2.72017	2.49291	0.358526	0.205027	0.231878	3.34154	2.78171	4.43235	0.351978	0.2437	0.423587
LOC_Os09g25150	Chr9	15076124	15079326	-	cinnamoyl-CoA reductase putative expressed	42.8735	29.4878	22.4925	11.1204	8.65275	12.726	22.6991	34.6196	32.04	15.7888	11.7752	15.8483	31.066	23.7285	35.5907	7.64394	7.25222	9.95677
LOC_Os09g25190	Chr9	15090663	15092960	+	protein binding protein putative expressed	5.40842	4.13577	5.33001	1.02982	0.387599	0.997244	3.40809	2.75177	3.58704	0.407381	0.457469	0.397934	6.91167	7.83569	7.77979	0.956229	0.824454	0.986803
LOC_Os09g25200	Chr9	15094396	15097844	+	protein binding protein putative expressed	0.47321	1.2738	1.31661	0.178242	0.123256	0.106615	1.42627	1.01893	0.713069	0.334924	0.320139	0.383768	2.64207	2.60039	3.40956	0.0709396	0.293779	0.128992
LOC_Os09g25610	Chr9	15381632	15384391	+	class I glutamine amidotransferase putative expressed	3.31901	1.31632	1.10472	0.520046	0.193368	0.333622	1.20925	2.46307	1.96699	1.09322	1.1855	0.370853	2.24663	3.21837	2.19327	0.334144	0.413875	0.367155
LOC_Os09g25770	Chr9	15447549	15450012	-	auxin-induced protein 5NG4 putative expressed	59.786	56.4507	78.145	15.1078	14.0618	16.1007	45.7498	46.024	42.3377	12.6465	17.4201	16.511	68.0347	72.0345	73.8898	22.3634	18.2986	20.7566
LOC_Os09g26880	Chr9	16330088	16338641	-	aldehyde dehydrogenase putative expressed	114.572	118.612	117.81	51.7857	68.5036	56.5789	145.509	131.69	122.927	67.7944	58.2126	52.5335	167.288	157.331	159.652	53.2656	53.4595	54.8345
LOC_Os09g26900	Chr9	16347080	16347909	+	ctr copper transporter family protein putative expressed	175.875	123.452	175.733	50.684	37.4371	52.5552	219.243	223.519	246.663	60.0043	65.2721	69.1542	231.893	247.177	206.17	59.1827	64.1598	61.1182
LOC_Os09g27040	Chr9	16444342	16448088	+	GEX1 putative expressed	22.196	19.4027	21.6936	7.72368	7.71784	7.97613	21.0504	20.8088	21.4121	4.31021	4.90123	6.33233	30.0076	27.6671	33.6818	6.34082	9.44498	9.5398
LOC_Os09g27260	Chr9	16573500	16574893	-	plant viral response family protein putative expressed	42.0045	52.5975	46.8111	9.67043	38.4637	3.59149	77.2833	41.3535	48.8628	8.86819	3.06851	5.47736	78.0728	99.43	102.698	1.82229	4.35033	3.18317
LOC_Os09g27510	Chr9	16718630	16720923	-	cytochrome P450 putative expressed	126.77	118.949	120.668	14.8006	13.1224	16.3625	138.33	93.6613	86.7415	10.6761	13.3997	13.4147	92.1865	92.296	105.074	40.5021	29.8394	39.2403
LOC_Os09g27750	Chr9	16886019	16887617	-	1-aminocyclopropane-1-carboxylate oxidase 1 putative expressed	93.3326	122.826	101.586	0.99358	0.662814	1.24019	14.1645	16.2952	22.879	0.787337	0.820974	0.635356	5.96672	9.17988	8.58206	0.795137	0.709952	0.522741
LOC_Os09g27820	Chr9	16925457	16927082	+	1-aminocyclopropane-1-carboxylate oxidase protein putative expressed	22.5841	32.6322	23.6886	0.239624	0.198674	0.285953	2.00872	2.45008	2.75692	0.262222	0.0781213	0.0396757	31.3928	48.2791	38.0436	0.826233	0.157633	1.25348
LOC_Os09g28050	Chr9	17024571	17028551	+	asparate aminotransferase putative expressed	94.9951	122.309	115.584	45.1726	46.552	49.3439	151.131	95.9357	114.5	38.2849	42.9705	41.5342	84.2455	124.072	73.7344	43.4302	41.9905	36.891
LOC_Os09g28160	Chr9	17082095	17083568	+	phosphate carrier protein mitochondrial precursor putative expressed	43.8931	32.1125	39.6289	18.1178	19.9812	11.0535	44.0221	40.0937	37.2033	9.43213	7.84421	7.15483	50.5191	55.4617	59.8272	9.83594	12.3309	13.7179
LOC_Os09g28520	Chr9	17350765	17352566	+	expressed protein	6.88783	4.79819	9.78723	2.76093	3.23118	2.94234	5.51551	10.729	8.19747	2.16346	1.90584	3.23951	8.82927	6.18895	6.24771	4.14517	3.45322	2.9121
LOC_Os09g31025	Chr9	18667420	18668252	+	EF hand family protein expressed	2.51125	2.03098	3.11745	0.893353	0.717319	0.409936	3.77256	2.3499	3.06105	0.889432	1.09591	1.12028	1.54881	2.04103	2.39531	0.275977	0.593948	0.539783
LOC_Os09g31442	Chr9	18937373	18938979	-	expressed protein	4.79214	4.94484	2.34166	0.0816097	1.33586	0.448487	2.32171	2.82753	2.53644	0.26556	0.461438	0.566676	2.32064	0.718874	1.43633	0.0756109	0.371399	0.424046
LOC_Os09g31478	Chr9	18978136	18983481	-	auxin efflux carrier component putative expressed	66.2782	75.6452	80.7312	18.5628	26.7151	19.7817	39.6135	30.1121	26.6643	9.82681	5.7691	4.42008	83.3971	84.5469	92.1712	18.9607	16.3108	21.1444
LOC_Os09g32360	Chr9	19329814	19331922	-	gp176 putative expressed	3.2967	3.58145	3.78522	0.484112	0.234417	0.430392	1.40866	1.23613	1.47979	0.0965426	0.125839	0.178601	1.38532	1.23191	1.40823	0.286135	0.127051	0.155824
LOC_Os09g32840	Chr9	19581485	19586210	-	nucleotide pyrophosphatase%2Fphosphodiesterase putative expressed	5.96946	6.06118	7.70039	2.61101	3.8033	2.88171	5.74255	3.97302	3.94006	1.78799	2.96517	2.11706	6.72423	7.25081	8.05566	2.95416	3.08489	3.78917
LOC_Os09g33780	Chr9	19943524	19948721	+	expressed protein	20.6147	20.98	20.5878	9.03497	8.74354	8.61606	35.4285	27.2458	32.6154	9.21901	9.5458	8.66525	41.2624	42.5582	39.2143	9.09949	9.19253	9.52863
LOC_Os09g33876	Chr9	20001090	20006564	+	expressed protein	2.43361	2.74878	1.70573	0.748214	0.781982	0.660618	1.61058	1.1212	1.87651	0.669774	0.540714	0.844768	1.76217	1.9728	1.99175	1.15224	0.818998	0.835712
LOC_Os09g34020	Chr9	20082911	20083444	-	expressed protein	18.5223	16.5737	12.3662	3.1976	5.62653	6.09757	15.71	16.2131	14.3724	1.07833	0.561995	1.36006	15.6092	11.1543	7.3234	2.02035	2.25015	1.09208
LOC_Os09g34160	Chr9	20162670	20167776	-	resistance protein putative expressed	2.63653	2.18638	2.60851	0.439457	0.411186	0.381809	5.6453	5.69021	5.08394	2.44642	2.51639	2.37251	8.42814	6.40239	8.37276	0.408281	0.771265	0.718299
LOC_Os09g34250	Chr9	20222174	20224114	+	UDP-glucoronosyl and UDP-glucosyl transferase domain containing protein expressed	103.057	98.6736	96.2667	2.1041	2.26055	3.79597	173.752	223.626	217.32	4.21873	4.34044	4.46227	250.718	265.446	275.899	2.64502	2.6347	2.626
LOC_Os09g37690	Chr9	21724339	21726152	-	flavin-containing monooxygenase family protein putative expressed	57.1815	57.3377	54.1071	2.91264	4.2274	3.19522	26.75	10.0391	9.98714	0.678566	0.849076	1.00567	52.317	54.1417	63.1414	2.67546	3.17729	3.52477
LOC_Os09g37976	Chr9	21895552	21896982	-	cupin domain containing protein expressed	1.99073	0.676009	1.41407	0.189916	0.624369	0.581082	2.97177	5.34961	5.1802	0.332288	0.866201	0.660274	2.76148	2.19897	2.22689	0.21153	0.0436857	0
LOC_Os09g39190	Chr9	22507884	22513289	-	OsFBO22 - F-box and other domain containing protein expressed	3.53424	3.5557	2.40664	0.912683	1.29928	0.73945	4.58411	4.89612	4.76037	1.50952	1.33366	1.50409	7.60517	7.7059	7.69029	2.10803	1.89921	2.47167
LOC_Os09g39410	Chr9	22660725	22665418	+	male sterility protein putative expressed	32.1933	32.5101	30.1346	9.42545	13.0302	10.0077	39.333	32.0271	32.6434	10.5583	15.2089	19.1832	22.253	19.6575	21.965	9.73146	11.3741	12.0735
LOC_Os09g39650	Chr9	22753304	22757508	+	protein kinase family protein putative expressed	25.073	22.7074	20.9707	9.66932	10.0842	10.1369	27.7836	23.7969	32.5162	11.7017	11.0921	11.7027	37.9952	36.2343	41.4472	11.3829	8.51954	12.1875
LOC_Os10g01134	Chr10	110138	116454	-	OsSCP46 - Putative Serine Carboxypeptidase homologue expressed	61.8529	78.7703	84.0542	4.7526	6.30876	6.33525	55.8272	41.1839	48.446	9.0665	9.08883	8.06744	69.1115	81.5118	87.9938	5.01685	4.80618	7.51047
LOC_Os10g04020	Chr10	1838774	1839997	+	OsFBX356 - F-box domain containing protein expressed	9.86108	8.86911	11.6717	3.48512	2.78609	2.98771	6.50308	4.23879	3.65246	0.987132	1.07829	1.59534	13.0704	14.1392	13.1348	2.83485	3.60791	2.89985
LOC_Os10g05020	Chr10	2453869	2455724	-	cytochrome P450 putative expressed	74.6269	56.2283	59.9742	19.311	16.5161	19.9903	57.7617	50.0339	48.9635	24.6428	27.3919	25.6796	85.489	61.3581	85.6012	31.211	38.5387	31.2284
LOC_Os10g07970	Chr10	4251342	4253026	+	anthocyanidin 53-O-glucosyltransferase putative expressed	0.959491	0.567184	0.909806	0.0605588	0	0.126609	0.376896	4.03128	3.62636	0.0331595	0	0.596683	0.968511	1.60514	1.59581	0.0843408	0.0348925	0
LOC_Os10g18150	Chr10	9212937	9215332	+	crooked neck putative expressed	11.345	15.8635	11.0856	0.75982	0.772858	0.743688	4.37424	6.34374	7.26346	1.12571	1.13038	0.99121	3.44242	3.91857	4.8206	0.141161	0.373176	0.287854
LOC_Os10g20350	Chr10	10231564	10234439	-	MATE efflux family protein putative expressed	17.6461	10.756	12.862	1.63601	1.11117	1.29542	16.3495	13.6844	10.2806	0.749561	0.642037	1.30226	5.15853	7.22347	6.86342	0.136062	0.366334	0.544018
LOC_Os10g20450	Chr10	10293210	10295913	+	MATE efflux family protein putative expressed	1.79161	1.96745	2.39069	0.779249	0.572228	0.637297	1.29009	1.1373	1.14352	0.235563	0.491265	0.404963	2.04612	1.89963	2.18571	0.548948	0.278918	0.490349
LOC_Os10g21590	Chr10	11053036	11057745	-	transporter family protein putative expressed	0.674941	1.81537	1.6395	0.257258	0.498101	0.538539	2.21867	2.25688	2.44936	0.507546	0.352829	0.924578	3.40854	2.72824	3.49433	0.382245	0.445186	0.573492
LOC_Os10g21790	Chr10	11185625	11186271	+	dehydration stress-induced protein putative expressed	13.8499	16.1688	22.2905	3.99224	5.69346	13.5119	28.0885	87.5858	60.7092	14.0201	12.9487	9.23107	19.9784	23.0672	17.2861	1.58309	1.67366	3.12826
LOC_Os10g22070	Chr10	11398327	11399073	+	glutathione S-transferase putative expressed	35.4678	29.9986	43.0194	12.2394	11.6063	12.8908	32.9587	24.5847	25.7639	7.30171	5.00809	7.59378	40.6931	39.4805	40.3519	10.022	7.55479	8.04474
LOC_Os10g25130	Chr10	12967817	12974250	+	aminotransferase classes I and II domain containing protein expressed	175.98	118.149	134.42	69.7828	65.5898	74.6843	210.912	227.381	179.279	102.673	95.7887	73.0806	222.917	171.654	223.188	80.0677	81.8724	82.5129
LOC_Os10g25170	Chr10	12992049	12993419	+	AP2 domain containing protein expressed	63.4439	50.5766	75.991	17.6624	14.5322	16.438	53.3179	49.001	52.916	13.4674	13.7148	21.2283	48.0276	39.6124	39.1702	14.3713	13.3592	10.3094
LOC_Os10g25550	Chr10	13219950	13226158	-	tyrosine protein kinase domain containing protein putative expressed	34.4321	34.6988	32.79	17.3215	14.5155	14.9115	46.1413	38.2608	34.8867	12.4179	15.2086	13.7345	42.7038	41.9094	44.3184	17.2646	13.9918	16.1115
LOC_Os10g27360	Chr10	14436872	14438849	+	no apical meristem protein putative expressed	0.705903	0.802107	0.708941	0.112329	0.1359	0.0391649	4.1696	5.14338	5.56544	2.92277	2.72689	1.4975	3.99703	5.62455	5.05464	2.08608	2.00746	3.21884
LOC_Os10g28050	Chr10	14558959	14560336	+	chitinase 2 putative expressed	96.2877	82.5638	101.872	43.7186	49.3064	44.1914	188.41	180.13	162.029	47.051	60.253	47.6738	108.204	118.313	120.084	36.0258	46.0091	43.77
LOC_Os10g28810	Chr10	15019919	15021106	-	MBTB37 - Bric-a-Brac Tramtrack Broad Complex BTB domain with Meprin and TRAF Homology MATH domain expressed	1.17235	0.5963	1.98774	0.31336	0.17303	0.310698	2.3084	1.41265	1.39965	0.146673	0.101956	0.103734	1.37919	1.5368	1.25104	0.124616	0.102799	0.0914985
LOC_Os10g31330	Chr10	16428825	16430091	-	retrotransposon protein putative unclassified expressed	5.35634	4.83713	6.53206	1.36093	0.834674	1.95289	5.13011	8.71715	12.7179	0.145795	1.40568	0.762337	6.73221	6.17939	4.10671	0.757014	1.04068	0.69498
LOC_Os10g31660	Chr10	16592283	16593103	+	glycine-rich cell wall structural protein 2 precursor putative expressed	1148.49	1033.28	1706.6	752.313	519.346	641.8	1470.63	1679.56	1365.6	397.466	411.459	470.082	1039.27	893.5	647.222	392.939	479.426	305.66
LOC_Os10g31670	Chr10	16599488	16600321	-	retrotransposon protein putative unclassified expressed	96.7871	71.1511	92.6394	8.84257	21.3365	27.3133	112.503	89.9878	108.096	26.2304	15.9035	11.1819	93.0016	81.1987	63.1728	5.57815	6.60616	6.00313
LOC_Os10g32740	Chr10	17140788	17145821	-	zinc finger family protein putative expressed	0.585148	0.497717	0.97838	0.278233	0.165826	0.299055	0.780189	0.93876	1.17552	0.234774	0.416184	0.397059	1.20568	0.693706	0.490513	0.298185	0.321336	0.173161
LOC_Os10g33990	Chr10	18129552	18130135	-	DUF584 domain containing protein putative expressed	12.5298	18.0149	15.5575	7.40497	4.66198	4.51672	11.2215	15.3052	11.0557	3.4147	7.49327	8.16035	16.1537	15.5832	15.328	3.26365	4.68782	4.91435
LOC_Os10g34040	Chr10	18169102	18172316	+	nodulin putative expressed	3.91649	3.28513	4.79541	1.31919	1.24337	0.941961	3.00736	1.82223	0.491896	0.481234	0	1.45058	7.41992	7.10454	7.17309	2.32369	2.41453	1.89195
LOC_Os10g34450	Chr10	18382319	18383298	-	expressed protein	2.67665	2.09603	3.12691	1.84529	1.62946	0.42309	1.64053	2.01264	2.4769	0.333884	0.696198	0.978934	2.10389	2.48403	2.47625	0.213748	0.437895	1.43513
LOC_Os10g34930	Chr10	18640397	18641937	+	secretory protein putative expressed	63.9767	86.3112	62.4117	24.1076	18.8004	15.4266	124.899	98.1943	116.15	55.5	48.4298	33.0304	168.891	163.607	239.726	32.4119	37.1174	48.7887
LOC_Os10g35110	Chr10	18733290	18741383	+	alpha-galactosidase precursor putative expressed	341.405	354.148	373.12	138.332	162.555	152.528	339.4	361.671	332.465	166.661	175.244	177.909	365.365	407.024	324.158	173.372	180.769	134.406
LOC_Os10g36580	Chr10	19568640	19569328	-	UP-9A putative expressed	100.432	104.675	114.55	41.8014	34.1606	42.6437	37.4633	47.8775	30.3804	13.8618	9.19762	15.2581	87.6248	35.4716	21.7056	13.5809	25.4036	4.82016
LOC_Os10g36980	Chr10	19810180	19812075	+	transposon protein putative unclassified expressed	4.38927	7.08516	8.21679	1.42143	1.6659	3.37657	9.00174	9.24969	11.2304	3.06172	4.81744	4.62586	11.5623	12.2686	11.5655	3.24224	2.73364	3.23327
LOC_Os10g37110	Chr10	19858612	19860691	+	transposon protein putative unclassified expressed	14.966	20.3562	19.045	0.35781	1.08283	0.968417	16.0059	13.268	15.539	0.784854	1.38108	1.6854	14.7199	13.3978	13.6512	1.24622	0.542249	0.656164
LOC_Os10g37570	Chr10	20108962	20110296	+	OsFBDUF49 - F-box and DUF domain containing protein expressed	3.14636	3.35031	3.36826	0.998986	1.11452	1.22889	3.89432	2.51355	3.52179	0.924287	1.31422	0.445268	11.2999	12.215	15.1433	1.78311	1.36977	2.27099
LOC_Os10g37670	Chr10	20160992	20162434	-	actin-depolymerizing factor putative expressed	2.71127	2.86633	1.23344	0.258037	0.165568	0.826179	5.04681	5.563	5.62896	2.88979	1.9437	2.18959	2.35007	2.94568	2.78019	0.637401	0.879769	0.895647
LOC_Os10g38150	Chr10	20434578	20435650	-	glutathione S-transferase N-terminal domain containing protein expressed	15.8069	15.1721	17.5269	4.83577	3.73261	6.0148	15.9073	14.0059	14.1386	1.90891	2.60796	2.03005	17.0494	19.1923	18.99	2.69055	2.6271	4.97715
LOC_Os10g38189	Chr10	20449092	20450040	-	glutathione S-transferase putative expressed	126.692	41.6606	90.8944	33.0004	22.2921	30.212	51.0093	2.04953	2.23614	0.459751	0.599101	0.984812	142.739	155.856	87.7774	29.6567	25.0383	38.8279
LOC_Os10g38314	Chr10	20484902	20486082	-	glutathione S-transferase N-terminal domain containing protein expressed	225.093	182.009	227.155	69.708	51.2917	60.6879	121.64	3.87264	5.69083	1.28034	1.33455	1.39071	357.679	317.56	411.683	47.2638	64.8749	65.043
LOC_Os10g38340	Chr10	20488627	20489894	+	glutathione S-transferase GSTU6 putative expressed	227.754	180.098	174.725	2.10896	3.63241	2.16312	584.434	550.627	524.502	4.60567	3.54949	6.95848	319.573	340.933	350.109	2.04192	3.73649	1.96884
LOC_Os10g38350	Chr10	20493332	20494339	+	glutathione S-transferase putative expressed	21.6957	32.227	25.2916	5.73553	10.9434	10.0099	88.367	74.8162	94.6616	36.839	34.1177	34.4485	33.2578	43.4755	30.8325	17.6489	7.99638	16.3665
LOC_Os10g38360	Chr10	20498004	20499097	+	glutathione S-transferase putative expressed	164.035	183.379	170.145	28.8088	32.5394	39.2856	1241.63	1203.99	1240	250.345	261.02	226.47	409.435	281.056	487.284	56.1125	39.7769	55.9058
LOC_Os10g38450	Chr10	20537709	20540484	-	receptor-like protein kinase 2 precursor putative expressed	1.28514	1.55602	1.69249	0.148893	0.22442	0.208333	0.691325	0.534657	0.853691	0.18164	0.378823	0.191852	1.29848	1.10525	1.22993	0.706979	0.382597	0.367291
LOC_Os10g38470	Chr10	20551209	20552421	+	glutathione S-transferase putative expressed	110.958	101.803	109.502	8.37217	13.4327	7.94056	101.085	73.1065	75.1791	3.57115	3.44976	5.46282	98.9492	122.163	125.312	10.2675	9.38399	12.6566
LOC_Os10g38489	Chr10	20553664	20560790	+	glutathione S-transferase GSTU6 putative expressed	259.851	188.725	216.901	36.4851	32.6343	36.2647	356.226	288.81	266.2	27.7174	23.3511	33.7295	362.29	417.427	446.183	39.5975	38.4496	54.7809
LOC_Os10g38590	Chr10	20592501	20593608	+	glutathione S-transferase N-terminal domain containing protein expressed	70.7909	59.9204	66.3783	17.9274	20.3784	17.9901	89.2566	78.2563	78.5794	12.2544	16.058	13.34	100.475	120.975	115.327	17.3504	18.1751	23.1322
LOC_Os10g38600	Chr10	20595041	20596116	+	glutathione S-transferase GSTU6 putative expressed	396.464	322.888	371.422	82.9093	76.0619	85.3256	384.875	243.004	272.379	75.2654	76.0219	78.0909	379.141	450.634	421.425	109.373	130.175	123.59
LOC_Os10g38610	Chr10	20597016	20598386	+	glutathione S-transferase putative expressed	7.15374	8.07015	8.22775	0.214206	0.124216	0.476003	8.79856	7.05625	7.65655	0.842505	0.0488041	0.397123	6.41297	5.79952	6.55934	0.397561	0.442919	0.0874891
LOC_Os10g38720	Chr10	20629087	20629995	+	glutathione S-transferase putative expressed	17.6792	10.6437	13.1943	4.62867	6.35005	4.22895	15.591	26.7995	26.2654	8.86613	8.5784	14.4933	26.4522	33.9138	28.8788	7.49476	9.3092	12.44
LOC_Os10g38730	Chr10	20631060	20631912	+	glutathione S-transferase putative expressed	3.20254	4.8038	6.9568	0.789419	1.17584	0.593206	38.6004	53.3158	52.4199	20.9779	15.6921	21.4344	2.83016	3.44373	3.63466	0.931243	1.96437	2.0046
LOC_Os10g38740	Chr10	20633312	20634954	+	glutathione S-transferase putative expressed	459.786	280.469	328.789	32.1746	29.158	31.0996	1008.49	1159.69	1110.04	178.663	111.285	160.417	477.627	568.469	490.842	27.976	39.2679	35.8768
LOC_Os10g39660	Chr10	21189674	21191281	+	expressed protein	1.69509	0.949595	1.09675	0.517107	0.529813	0.593525	1.43335	1.8493	1.90655	0.233173	0.138936	0.528893	1.74455	0.895818	0.845328	0.819022	0.560817	0.308869
LOC_Os10g41040	Chr10	22039379	22043925	-	ternary complex factor MIP1 putative expressed	10.7258	11.0483	9.39253	4.55597	5.05671	5.76625	7.73406	9.13472	9.33757	3.82596	2.31134	3.39483	14.1448	11.7073	13.2256	3.85677	3.14191	3.91763
LOC_Os10g41660	Chr10	22435311	22436874	+	zinc finger C3HC4 type domain containing protein expressed	4.29854	2.63809	3.21507	0.818346	0.761339	1.05251	3.21815	3.39114	4.36758	0.689219	0.862405	1.27692	4.61625	4.38725	5.00895	0.905885	0.978999	1.50283
LOC_Os10g41930	Chr10	22555774	22558016	+	haloacid dehalogenase-like hydrolase family protein putative expressed	59.8341	47.9888	47.9665	9.64231	13.6037	8.67568	131.877	122.005	100.366	9.14679	7.83135	6.33691	144.263	160.126	154.317	6.21963	8.22699	8.66113
LOC_Os10g42130	Chr10	22669292	22671877	+	no apical meristem protein putative expressed	15.0231	11.9789	12.2999	4.62033	5.49883	6.35028	14.827	15.8886	16.8782	9.49821	7.45576	6.24961	26.702	27.2241	32.0209	9.72171	7.8044	10.5505
LOC_Os11g02130	Chr11	583135	585659	+	peroxidase precursor putative expressed	15.2482	13.338	14.7753	2.0179	3.02198	3.1902	13.4731	15.4392	15.6095	2.46553	2.84143	4.1266	22.0047	19.9151	22.6028	4.36997	4.73085	5.64783
LOC_Os11g02290	Chr11	651185	652057	+	expressed protein	21.9454	15.9359	19.238	3.04793	4.47419	2.57844	23.6486	26.504	24.5773	4.74448	4.78957	5.45346	33.4023	38.4695	38.8906	2.50427	4.3479	4.5097
LOC_Os11g02379	Chr11	697505	702417	+	LTPL6 - Protease inhibitor%2Fseed storage%2FLTP family protein precursor expressed	1.36247	4.53572	4.25272	1.14617	1.85877	0.563283	13.3674	9.05437	11.8789	3.468	5.84741	2.30527	6.24298	6.78277	6.17812	1.78382	2.48406	2.02258
LOC_Os11g02389	Chr11	703048	703960	+	protease inhibitor%2Fseed storage%2FLTP family putative expressed	1.46982	1.88598	1.61603	0.0794939	0.842143	0.327838	2.61489	2.63176	3.79556	1.12137	2.24827	0.276011	4.43556	6.38072	5.20336	2.43068	1.44784	3.21869
LOC_Os11g03370	Chr11	1269314	1271303	+	no apical meristem protein putative expressed	25.6299	21.1338	24.6547	3.74204	5.14217	3.50531	27.9368	19.015	18.8371	4.66255	4.63343	4.80149	28.8048	34.467	32.7427	4.53558	5.56538	5.62241
LOC_Os11g03820	Chr11	1506829	1512512	+	D-mannose binding lectin family protein expressed	5.33026	12.9845	9.7817	0.255147	0.72149	0.610909	5.58631	4.53171	5.25247	0.923148	0.91392	1.01114	6.96422	7.72138	6.13665	0.642123	0.960288	0.984431
LOC_Os11g04020	Chr11	1618494	1623978	-	major facilitator superfamily antiporter putative expressed	2.26522	4.35692	3.91986	0.581196	0.88071	0.881752	31.274	17.7345	24.9948	4.40414	8.72273	3.45695	7.08512	10.9181	5.87256	1.33761	1.19539	1.7408
LOC_Os11g04290	Chr11	1775407	1777730	+	cytochrome P450 putative expressed	29.0025	25.3309	25.3714	2.39979	2.24837	2.61238	37.6189	28.4261	25.4733	2.67646	1.73308	2.23529	20.7557	20.8872	24.8533	2.06468	2.31822	2.42513
LOC_Os11g04409	Chr11	1835451	1837930	-	expressed protein	60.918	149.011	110.475	19.8744	25.6528	24.3809	61.4211	95.1374	74.8995	26.8013	34.5727	32.6641	60.1665	83.3569	72.7167	27.0704	23.9479	42.3054
LOC_Os11g04550	Chr11	1920915	1921997	-	sulfotransferase domain containing protein expressed	56.5646	38.0576	50.3372	15.1235	15.5858	14.136	33.7048	24.1411	21.174	2.93434	3.40589	5.11472	52.1606	46.9743	58.1883	5.93208	8.90211	9.72499
LOC_Os11g04560	Chr11	1931410	1932509	+	calmodulin-like protein 1 putative expressed	64.5824	52.5919	61.1336	25.0362	20.9186	21.2087	63.8617	58.194	56.4783	27.2098	30.0663	28.1977	86.1817	97.6143	98.1314	33.78	38.2814	40.7031
LOC_Os11g04860	Chr11	2067727	2069430	-	anthocyanin 5-O-glucosyltransferase putative expressed	25.9565	39.4863	30.561	8.6159	10.6705	12.7267	25.3244	25.453	22.4348	8.47634	6.08668	11.2364	24.0465	27.2414	22.6056	9.9477	7.18861	7.70552
LOC_Os11g05390	Chr11	2413596	2417533	-	transporter major facilitator family putative expressed	19.3773	22.9109	22.5845	2.91646	2.45844	2.73728	33.8656	24.5715	28.8404	3.66546	5.74764	4.63461	17.5128	25.4541	20.7257	4.9032	4.38045	4.94105
LOC_Os11g05400	Chr11	2423603	2426866	-	Ser%2FThr protein phosphatase family protein putative expressed	5.43209	7.25741	7.97529	0.8411	1.33845	1.31568	6.78383	3.02039	3.61484	1.20853	1.44353	1.55583	6.61553	6.60951	7.30136	1.30212	1.27251	1.78119
LOC_Os11g07960	Chr11	4128529	4130571	-	transferase family protein putative expressed	46.5431	43.1276	48.7551	9.21323	10.1998	11.2093	89.898	78.3532	73.1923	8.73698	9.41395	9.90767	82.9779	104.467	103.352	12.9996	9.03868	13.5604
LOC_Os11g10470	Chr11	5710546	5711249	-	expressed protein	106.056	88.9526	81.8221	20.1052	27.4366	16.6318	74.5465	75.9752	85.6651	17.1809	16.0316	15.2011	122.057	149.217	112.259	20.7939	28.1158	20.2303
LOC_Os11g10710	Chr11	5873795	5880713	-	protein kinase domain containing protein expressed	12.3024	12.6721	11.9744	4.03062	5.73785	5.02484	9.59898	12.8314	12.9298	4.52444	2.6881	3.33794	11.4964	8.50552	10.6642	2.87432	3.37825	2.98789
LOC_Os11g14380	Chr11	8072444	8078086	+	resistance protein LR10 putative expressed	14.8508	16.6748	17.9305	7.02544	6.82275	7.65675	10.721	11.7853	12.2743	5.44785	5.44773	5.21253	17.0016	18.2368	17.3441	6.59478	5.63729	5.30893
LOC_Os11g14910	Chr11	8387578	8389759	-	NADP-dependent oxidoreductase putative expressed	250.672	299.4	294.502	37.9422	59.9862	49.5616	14.9021	12.0621	20.2704	4.01828	2.44414	4.25577	220.995	215.86	204.433	61.7346	52.1366	70.8153
LOC_Os11g19864	Chr11	11436951	11446266	-	transposon protein putative Pong sub-class expressed	0.931005	1.05178	1.35968	0.117348	0.241667	0.123212	2.71272	1.79462	2.48547	1.27276	1.04162	1.13979	4.47689	4.00682	3.92585	1.18565	0.848482	1.553
LOC_Os11g25040	Chr11	14267737	14268968	+	plant-specific domain TIGR01615 family protein expressed	41.3427	36.0106	28.8792	0.127973	0.0824579	0.414742	31.5544	32.9961	29.4954	2.33035	2.86722	0.939136	12.2549	16.6547	18.7709	0.158345	0.0490048	0.130661
LOC_Os11g28910	Chr11	16728466	16735327	+	transposon protein putative CACTA En%2FSpm sub-class expressed	2.41065	0.92777	1.45586	0.15128	0.167441	0.0301956	1.21053	1.86259	2.71303	0.308172	0.123597	0.300698	0.763861	0.891504	0.660453	0.180656	0.0499162	0.0874338
LOC_Os11g31060	Chr11	18070199	18071815	-	IQ calmodulin-binding and BAG domain containing protein putative expressed	1.15538	0.754542	1.16191	0.422948	0.321573	0.589511	2.44425	1.60419	2.70516	0.198507	0.206991	0.0700385	1.96596	1.42355	1.47635	0.140249	0.174069	0.27606
LOC_Os11g31480	Chr11	18391479	18399504	-	ATP binding protein putative expressed	1.83165	1.64219	1.45273	0.816909	0.528147	0.763918	0.982272	0.83207	0.707951	0.436367	0.276599	0.40612	1.35226	1.04773	1.45591	0.491665	0.712279	0.445788
LOC_Os11g31700	Chr11	18552508	18556300	-	expressed protein	2.00262	2.77695	3.87496	0.0834133	0.511388	0.581781	0.543924	1.4028	1.21222	0.18051	0.158834	0.419076	1.62194	2.26297	1.27597	0.150933	0.281177	0.0846001
LOC_Os11g32030	Chr11	18874060	18877031	+	sex determination protein tasselseed-2 putative expressed	69.4774	46.3932	65.2198	16.3631	12.7542	17.4276	25.1411	43.1993	37.5744	14.3808	14.1129	16.8108	18.662	13.019	11.1941	5.81646	7.2508	3.2329
LOC_Os11g32290	Chr11	19082900	19083859	-	3-5 exonuclease eri-1 putative expressed	1.11461	0.797778	1.22569	0.541561	0.638655	0.083167	1.06995	1.57489	0.737273	0.327648	0.546586	0.0696852	2.70775	3.30221	4.55047	0.1674	0.550606	0.681174
LOC_Os11g37260	Chr11	22003368	22010520	+	SEY1 putative expressed	1.7115	2.28104	2.0489	0.38336	0.475523	0.236098	0.804403	0.920348	1.01512	0.421005	0.439018	0.480158	1.20381	0.813601	1.19794	0.413147	0.195107	0.26293
LOC_Os11g37950	Chr11	22502007	22503109	+	WIP3 - Wound-induced protein precursor expressed	197.115	274.514	154.014	27.7322	26.5682	17.7567	264.149	209.796	221.743	117.24	63.014	63.5692	208.328	233.434	210.933	25.8889	36.4519	28.3166
LOC_Os11g37960	Chr11	22505993	22507419	+	WIP4 - Wound-induced protein precursor expressed	378.055	422.603	469.905	81.1853	89.3602	78.4392	519.016	386.808	395.024	118.557	157.392	108.515	438.64	551.84	426.029	95.6037	107.811	103.747
LOC_Os11g38610	Chr11	22876399	22884547	+	expressed protein	12.7976	8.69454	11.8368	2.32107	0.854245	2.12129	11.5765	11.3269	12.7489	0.381877	0.910218	0.633421	12.7832	10.0752	11.0202	0.0691975	0.0143674	0.0250056
LOC_Os11g39010	Chr11	23225322	23226629	-	expressed protein	2.65698	1.21725	3.05936	0.817139	1.00822	0.635314	3.11328	4.40551	3.34999	1.13221	0.130993	0.539658	4.95061	3.99098	4.05122	1.61997	2.23841	1.47943
LOC_Os11g40590	Chr11	24217425	24224440	-	DUF1399 containing protein putative expressed	9.13035	8.307	8.5742	3.20141	3.0634	2.24162	43.0805	11.2729	8.99788	3.72549	3.80731	3.72859	8.73195	4.87873	9.16938	3.42816	3.48488	4.00571
LOC_Os11g42200	Chr11	25423701	25426214	+	laccase precursor protein putative expressed	26.8583	27.9003	17.3107	0.761632	1.51527	1.92755	8.85809	7.17551	9.29981	2.14545	1.83687	1.79013	22.7177	19.3294	24.8582	1.31928	1.45049	2.10185
LOC_Os11g42850	Chr11	25806201	25810387	-	expressed protein	1.89283	1.21719	1.47506	0.473897	0.182006	0.459091	7.89158	1.601	2.58426	0.0686526	0.228267	0.237292	13.5331	13.9845	14.1678	1.91722	2.57473	3.29265
LOC_Os11g42989	Chr11	25911497	25913509	+	exo70 exocyst complex subunit putative expressed	5.36079	4.44511	5.98054	2.46301	1.88996	1.97953	6.83434	7.5502	5.44062	1.28469	1.7004	2.71251	13.1861	13.4808	12.6994	4.57484	3.4022	3.3778
LOC_Os11g45990	Chr11	27828621	27835246	+	von Willebrand factor type A domain containing protein putative expressed	4.30098	0.80973	4.97559	0.33226	1.5379	0.671163	5.35028	8.38033	13.5382	0.445711	0.654913	0.556531	17.7881	13.6907	25.4597	0.325794	0.853372	0.559312
LOC_Os11g46000	Chr11	27841513	27846793	+	von Willebrand factor type A domain containing protein putative expressed	4.22934	1.26464	6.04091	0.353172	1.24251	1.16971	2.13194	5.30878	7.54832	0.102004	0.255281	0.258656	2.44444	2.53814	3.43981	0.604341	0.38669	0.244078
LOC_Os11g47530	Chr11	28733117	28734280	+	glycosyl hydrolase putative expressed	5.2203	4.53313	3.69866	0.966119	3.11152	2.04284	24.5414	18.6609	17.6171	5.12381	2.67125	2.18538	7.74347	10.8291	10.0244	2.51854	2.95718	2.58735
LOC_Os11g47600	Chr11	28758715	28760007	-	glycosyl hydrolase putative expressed	17.7045	13.7817	14.0873	3.64398	3.7938	3.56217	28.624	15.4096	22.2403	2.10108	3.24055	2.08814	56.6185	58.4602	62.2832	5.61182	6.2143	6.08467
LOC_Os12g02240	Chr12	696945	697244	+	expressed protein	58.2331	34.303	49.6703	9.13333	10.4076	5.26891	332.352	110.617	160.323	24.344	29.2475	1.31257	37.4607	79.7098	80.8497	5.28115	6.51257	6.43176
LOC_Os12g02500	Chr12	854005	855382	+	esterase putative expressed	8.89855	6.69744	9.48409	2.26644	2.09161	2.09408	7.52273	6.70667	8.76553	2.19796	3.03656	2.8589	4.70622	5.53109	3.2104	1.82223	1.90569	2.4769
LOC_Os12g03050	Chr12	1146995	1148742	+	no apical meristem protein putative expressed	14.5578	12.7377	15.6895	3.01697	3.06406	3.08125	21.6182	15.7007	16.2166	5.13621	7.47072	4.50138	32.8828	33.6059	33.9992	8.68101	10.8784	10.0372
LOC_Os12g03899	Chr12	1606073	1620845	-	major facilitator superfamily antiporter putative expressed	9.87022	7.05359	7.15559	3.16858	3.97628	3.5267	11.1169	13.8927	12.1511	4.13682	3.01434	2.0089	8.33602	6.86833	8.17656	1.72749	1.88375	1.47803
LOC_Os12g04360	Chr12	1851398	1852196	+	calmodulin-like protein 1 putative expressed	67.3522	56.6492	61.5041	23.2122	23.1206	20.6538	101.132	104.352	81.9135	34.9349	44.246	35.6974	68.9685	73.6118	73.8567	31.3779	30.2236	27.7303
LOC_Os12g04690	Chr12	1986251	1989234	+	embryogenesis transmembrane protein putative expressed	4.69243	3.40434	3.51875	1.20186	1.2654	1.28782	6.54344	6.33653	6.16033	2.08593	2.78696	2.54678	7.89192	8.01855	10.4727	1.77831	2.95233	2.42389
LOC_Os12g04980	Chr12	2154058	2158284	-	DNA repair protein Rad51 putative expressed	4.23271	5.03121	5.61265	2.02848	1.99679	2.0665	4.18666	3.12229	3.64539	2.02083	1.81793	1.63724	4.59001	5.79415	4.94026	1.68118	2.50076	2.21262
LOC_Os12g05510	Chr12	2521693	2523450	-	expressed protein	26.3311	21.7891	29.3958	2.68643	3.95958	3.28592	34.7739	39.4263	35.9931	1.93914	1.08872	1.26611	75.9933	57.1186	71.0169	3.76016	5.17473	2.8395
LOC_Os12g05690	Chr12	2622155	2623105	-	expressed protein	11.764	21.0226	11.84	1.76906	2.35418	2.02303	17.5176	17.2339	21.6045	7.30641	2.28536	4.73309	19.7483	26.7205	19.5827	1.97983	1.04639	2.76326
LOC_Os12g08130	Chr12	4144535	4146619	-	amino acid transporter putative expressed	15.4291	13.5304	13.7649	7.16996	8.47601	5.96961	20.1756	15.4685	18.7693	6.26002	7.30408	6.56255	27.2438	25.8654	37.027	10.6303	8.70834	13.2015
LOC_Os12g08930	Chr12	4656472	4657023	-	expressed protein	82.8207	71.2567	59.2326	2.6604	6.13515	6.10893	45.9111	32.5593	36.3902	0.669828	1.0473	0.542155	61.2096	82.5521	42.2478	3.3251	5.59506	5.72349
LOC_Os12g09640	Chr12	5076202	5080848	-	protein phosphatase 2C putative expressed	4.95405	5.04594	5.02393	1.83315	2.0847	3.13608	5.2898	5.74206	7.12516	1.9716	3.01034	2.53486	7.97866	7.13435	10.5473	2.56777	2.48186	2.48381
LOC_Os12g09700	Chr12	5116345	5118098	-	Jacalin-like lectin domain containing protein putative expressed	2.02507	3.5502	2.13041	0.685564	0.272897	0.896779	7.56521	7.07657	6.71452	0.837521	0.689435	0.654238	2.3979	4.07523	2.83202	0.411698	0.602609	0.863755
LOC_Os12g09710	Chr12	5125202	5129674	+	NBS-LRR disease resistance protein putative expressed	3.44211	2.68414	3.27928	1.14385	1.37104	0.905927	2.15445	3.17319	2.66828	0.281001	0.448156	0.261821	3.09544	2.60272	3.94271	0.545338	0.504892	0.47053
LOC_Os12g15470	Chr12	8829523	8834630	-	OsSCP65 - Putative Serine Carboxypeptidase homologue expressed	37.625	48.0684	41.1261	13.7059	14.3212	11.5414	42.9303	28.5404	31.9572	16.9128	16.4629	14.8737	28.1997	29.194	28.5923	12.016	10.3307	14.6407
LOC_Os12g18960	Chr12	10998649	11004311	-	integral membrane protein DUF6 containing protein expressed	0.523729	0.939995	0.716431	0.0391657	0.0324773	0.0273765	0.143839	0.683169	0.642789	0.141652	0.179267	0.196282	0.999865	1.3681	1.05446	1.24063	0.226275	0.287611
LOC_Os12g26960	Chr12	15788561	15789163	+	THION34 - Plant thionin family protein precursor expressed	99.8524	103.321	165.451	6.26255	24.2589	12.7334	137.212	64.2214	62.075	9.67749	16.0822	26.0828	174.682	274.073	196.42	72.1433	97.0991	53.9426
LOC_Os12g30520	Chr12	18314936	18319067	-	pumilio-family RNA binding repeat containing protein expressed	10.005	8.22091	8.60385	2.01127	1.37931	2.12212	12.16	8.96423	9.75554	1.32523	1.6654	0.789461	9.76755	8.19338	10.8635	1.06364	1.78947	1.31086
LOC_Os12g31370	Chr12	18876115	18879204	+	DNA repair protein Rad51 putative expressed	6.52493	8.0137	6.80976	2.78312	1.80572	3.49701	4.07376	5.92936	5.46715	1.30002	2.09143	2.12426	5.68667	6.09603	6.22076	1.79596	1.71932	1.65686
LOC_Os12g32390	Chr12	19543820	19544475	+	expressed protein	50.781	59.4084	64.5557	1.26743	1.57971	1.37581	31.3231	284.488	235.624	2.72678	3.55307	7.17735	161.264	315.665	243.521	3.63357	5.41934	6.99282
LOC_Os12g32400	Chr12	19546556	19547564	+	helix-loop-helix DNA-binding domain containing protein expressed	12.674	25.7799	25.9559	0.266155	0.892602	0.721041	9.10944	8.2012	10.2553	1.28691	1.19243	0.615079	1.29893	3.50694	2.25789	0.49216	0.149513	0
LOC_Os12g32650	Chr12	19701010	19708048	+	expressed protein	4.05327	3.48769	3.38478	1.31016	1.42363	1.11812	3.92272	4.79132	4.50408	1.30196	1.33054	1.48316	4.69201	5.0583	5.52571	1.56232	1.25304	1.4361
LOC_Os12g33946	Chr12	20461923	20463497	+	cytochrome c oxidase subunit 1 putative expressed	2.62516	2.64342	2.88748	0.967319	1.29826	1.04352	2.41364	2.35335	2.09524	1.43497	0.748145	0.68722	3.09701	4.22702	2.12371	0.434562	1.04253	1.17275
LOC_Os12g34300	Chr12	20788828	20792005	+	OsFBX454 - F-box domain containing protein expressed	2.02588	1.46241	1.56281	0.312835	0.279602	0.201596	1.21954	0.851834	1.02455	0.369375	0.41268	0.3069	2.8429	3.04853	2.71442	0.581068	0.277737	0.243659
LOC_Os12g37519	Chr12	23025355	23028137	+	retrotransposon protein putative unclassified expressed	30.1851	41.9525	34.7685	2.83571	5.90655	2.48848	33.4114	28.9771	33.5994	6.07902	5.72946	5.62357	42.2219	48.3438	44.0315	9.35586	7.4899	10.296
LOC_Os12g38010	Chr12	23352191	23353189	-	metallothionein putative expressed	1203.63	1108.57	1357.31	288.359	227.049	256.134	2070.29	1906.45	1868.28	872.027	1040.45	667.266	1921.09	2586.96	2096.75	1044.65	831.436	1417.17
LOC_Os12g38051	Chr12	23382984	23391427	-	metallothionein putative expressed	4144.69	3737.64	4994.58	588.246	424.993	475.181	2491.23	2434.2	2039.64	108.384	216.233	285.508	1075.62	1256.92	996.307	125.783	80.55	72.0596
LOC_Os12g38270	Chr12	23501361	23502386	+	metallothionein putative expressed	11817.9	10978.4	12440.1	337.904	240.345	262.014	6655.14	6013.12	6631.1	301.136	490.589	357.678	8188.55	9768.28	6972.43	222.484	217.462	158.567
LOC_Os12g38290	Chr12	23512497	23513477	+	metallothionein putative expressed	5375.76	4383.62	4692.72	977.594	750.975	859.676	3784.15	3636.57	4006.19	749.964	1097.86	704.4	4366.58	4695.85	3696.08	981.682	906.782	900.406
LOC_Os12g38460	Chr12	23606453	23611394	-	RNA recognition motif family protein expressed	0.717407	0.933594	0.758265	0.0514095	0.0872047	0.018002	1.23414	1.20649	0.923287	0.127089	0.132528	0.104344	0.909859	0.70727	0.660561	0.047767	0.0595014	0.0388463
LOC_Os12g39400	Chr12	24237164	24238781	-	ZOS12-09 - C2H2 zinc finger protein expressed	5.77254	5.06241	7.54672	3.01877	3.44699	2.39835	3.22075	4.94833	4.56152	1.3885	1.10312	2.65945	5.62707	3.17093	2.31407	2.07411	2.8178	0.888845
LOC_Os12g40180	Chr12	24871709	24872333	+	expressed protein	10.9449	19.1162	18.2607	1.58235	1.75131	1.1577	19.2609	17.1568	12.8872	4.32479	5.46461	4.08003	21.8215	30.4299	28.0563	4.16575	3.56532	3.99426
LOC_Os12g44020	Chr12	27303880	27307146	-	Ser%2FThr protein phosphatase family protein putative expressed	69.8676	55.87	70.089	30.8	33.2392	31.5007	101.429	67.3905	64.6782	26.4917	32.3974	25.0735	76.8534	80.965	90.3007	30.7735	43.2087	37.6326
LOC_Os12g44220	Chr12	27426310	27427745	+	ATPase 2 putative expressed	30.0017	22.6647	22.2928	2.97617	3.12417	2.63178	48.1384	30.9164	42.0985	14.4899	10.506	11.5371	27.511	27.7485	30.7467	3.78699	7.57647	4.69388

## Sheet: down-regulated
gene_id	Chr	pos_start	pos_end	chain	function	Cd stress			normal condition			Cd stress			normal condition			Cd stress			normal condition
						CdXD138-1_FPKM	CdXD138-2_FPKM	CdXD138-3_FPKM	XD138-1_FPKM	XD138-2_FPKM	XD138-3_FPKM	CdXD223-1_FPKM	CdXD223-2_FPKM	CdXD223-3_FPKM	XD223-1_FPKM	XD223-2_FPKM	XD223-3_FPKM	CdXD382-1_FPKM	CdXD382-2_FPKM	CdXD382-3_FPKM	XD382-1_FPKM	XD382-2_FPKM	XD382-3_FPKM
LOC_Os01g01302	Chr1	145577	147852	+	shikimate kinase putative expressed	1.87663	2.26939	2.45435	5.6716	4.62622	4.8375	2.23191	1.96799	2.69864	4.21276	6.82699	3.87796	3.52853	3.10038	3.18293	6.85835	6.98945	9.65201
LOC_Os01g01870	Chr1	478325	481166	+	helix-loop-helix DNA-binding domain containing protein expressed	4.10588	4.83346	3.83167	16.4467	16.0499	12.2027	3.51209	2.28016	3.52423	11.6716	7.05953	13.5136	3.09621	2.86984	2.95702	6.2754	5.15491	8.55261
LOC_Os01g01910	Chr1	496066	497368	+	expressed protein	1.20508	1.04721	1.52872	6.22516	5.08904	5.26678	0.454875	1.18186	0.851409	2.40328	2.60191	2.76297	0.466048	0.166891	0.334011	2.05389	1.1632	1.6866
LOC_Os01g02060	Chr1	576443	579569	-	TOO MANY MOUTHS precursor putative expressed	0.178468	0.199075	0.168274	0.642134	0.583638	0.223102	0.165857	0.25121	0.252409	1.06127	1.55973	0.995374	0.205988	0.160298	0.197678	0.887917	0.63812	0.743305
LOC_Os01g02080	Chr1	586414	587780	-	peptidyl-prolyl cis-trans isomerase putative expressed	0.0929162	0.151304	0.0510954	0.297967	0.452554	0.650361	0.794744	0.687998	0.618137	1.58128	3.44307	3.20598	0.609104	1.00217	1.02462	3.59466	2.20056	3.73747
LOC_Os01g03630	Chr1	1490473	1492684	-	multicopper oxidase domain containing protein expressed	5.95342	2.33153	4.40253	35.8475	31.5897	22.5899	3.35601	3.52079	3.07634	103.887	112.017	107.687	2.50101	2.04451	2.90713	59.8521	84.2238	70.9812
LOC_Os01g03640	Chr1	1497240	1500609	-	multicopper oxidase domain containing protein expressed	0.502774	0.232489	0.19237	31.9976	22.05	23.9145	1.49265	0.968893	0.717042	60.5909	77.8633	70.4049	0.287057	0.196317	0.190749	5.77354	18.8649	15.4125
LOC_Os01g04920	Chr1	2275067	2278872	+	glycosyl transferase group 1 domain containing protein expressed	1.75295	1.78798	2.34641	10.5174	7.79063	8.38642	2.3131	1.9828	1.43668	7.0475	9.90485	8.78769	1.36494	1.20369	1.45924	7.96839	8.17341	8.29711
LOC_Os01g05080	Chr1	2383530	2385638	-	thylakoid lumenal protein putative expressed	1.73025	0.896136	1.21687	3.34733	3.42487	3.38051	1.78298	1.92486	2.83431	7.02873	8.77456	6.69268	0.24962	0.501302	0.495208	3.61607	3.95484	5.01681
LOC_Os01g05840	Chr1	2800436	2803742	+	oxidoreductase short chain dehydrogenase%2Freductase family domain containing family expressed	0.7402	1.01651	1.11408	1.92627	2.65481	3.07543	0.954077	1.31776	1.30256	2.52562	2.19739	3.21132	0.854774	0.420087	0.695992	2.8477	2.29885	2.68671
LOC_Os01g06230	Chr1	2961194	2961469	+	OsSAUR1 - Auxin-responsive SAUR gene family member expressed	23.324	11.3627	15.2587	61.4126	68.9862	57.6352	6.06856	16.6912	10.0107	22.9232	41.8952	48.1077	8.47096	10.5784	11.7736	53.5853	62.7169	39.6151
LOC_Os01g06450	Chr1	3039298	3041232	+	glycosyltransferase family 43 protein putative expressed	1.54597	0.736298	0.921088	2.65261	5.13407	4.27326	1.28402	0.657771	0.494901	3.0022	3.73642	2.63075	1.30049	1.07059	1.12934	4.67961	4.24632	4.66675
LOC_Os01g06580	Chr1	3097346	3098527	-	fasciclin domain containing protein expressed	2.65561	1.2406	2.65019	34.2978	15.6779	21.0188	3.08538	4.16266	4.27755	21.066	20.9901	23.3939	0.942182	1.54719	1.08593	26.5138	29.4941	26.6722
LOC_Os01g07430	Chr1	3520778	3521976	-	myb-like DNA-binding domain containing protein putative expressed	2.99037	1.60651	2.41083	10.7352	11.2092	10.182	2.61026	2.61408	3.35546	4.56945	6.5243	8.38597	2.70495	2.33351	3.69318	6.88285	7.08083	13.124
LOC_Os01g07530	Chr1	3598418	3602211	-	uncharacterized glycosyltransferase putative expressed	10.7746	7.99854	8.74422	23.0759	13.8303	20.59	9.42599	9.48233	9.64188	18.294	25.2513	21.8052	6.34553	4.3477	6.99174	13.1608	12.8748	15.6265
LOC_Os01g07850	Chr1	3779634	3782004	+	glyoxalase family protein putative expressed	16.9986	5.60924	12.4182	178.137	118.295	172.506	55.747	54.2034	37.5913	124.266	132.697	128.788	21.002	24.2513	30.0689	57.5961	57.2965	104.038
LOC_Os01g09880	Chr1	5131471	5132918	-	harpin-induced protein 1 domain containing protein expressed	35.3845	17.5002	31.718	103.668	69.8431	102.833	41.4642	38.9318	41.1179	66.4997	98.5158	88.4279	25.9681	21.7973	30.4311	83.0162	108.404	97.5701
LOC_Os01g12940	Chr1	7185483	7188038	-	phosphorylase domain containing protein putative expressed	3.25018	1.83226	1.3985	7.00642	26.3406	13.4319	5.47925	5.04405	5.12661	17.1526	16.4853	16.6011	0.426883	0.190672	0.315068	4.27046	8.74567	8.43005
LOC_Os01g13610	Chr1	7619080	7624561	-	isoflavone reductase homolog IRL putative expressed	12.117	20.468	10.3654	60.9607	76.64	85.894	5.7899	2.22427	3.66116	24.4799	15.5524	25.3645	12.6482	16.5985	16.2251	46.3163	47.7252	68.4092
LOC_Os01g14660	Chr1	8201896	8202798	-	expansin precursor putative expressed	3.75958	0.207134	1.78496	36.449	22.698	33.8088	15.9228	14.878	10.2941	44.7583	88.8833	59.2788	1.20339	0.384489	1.76445	33.8469	51.1601	72.797
LOC_Os01g16060	Chr1	9041580	9046087	-	expressed protein	0.170917	0.241824	0.239302	0.539535	0.522904	0.397593	0.0631192	0.142025	0.0478009	0.358704	0.585476	0.345799	0.533862	0.362735	0.419141	1.46426	1.2485	1.58878
LOC_Os01g16120	Chr1	9088088	9089111	+	zinc finger C3HC4 type domain containing protein expressed	0.717827	0.340045	0.723613	1.97539	2.80749	2.20262	1.51232	1.43607	1.1011	2.39262	1.80863	4.25828	0.421937	0.322737	0.106177	1.93401	2.70233	1.29568
LOC_Os01g17160	Chr1	9866424	9870864	+	OsSubt1 - Putative Subtilisin homologue expressed	0.236093	0.229687	0.129862	1.59096	2.33918	2.5679	0.563418	0.705456	0.408574	2.97718	3.02736	2.40811	0.313157	0.304722	0.346564	4.159	4.68074	3.76378
LOC_Os01g18970	Chr1	10720419	10721623	-	peroxidase precursor putative expressed	5.5172	3.38489	5.93824	26.7019	41.3202	23.4795	15.4116	10.6082	5.28227	18.3131	36.5973	20.6401	3.25309	2.32213	3.64446	42.7443	60.1924	40.051
LOC_Os01g19880	Chr1	11283364	11284127	+	expressed protein	0.464477	0.374786	1.12344	2.05102	1.97414	2.58026	0.455851	0.855399	0.284403	1.48206	0.772561	4.44999	0.560439	0.501742	0.669503	4.27488	2.42842	0.44483
LOC_Os01g22370	Chr1	12578189	12582301	+	peroxidase precursor putative expressed	64.0788	60.3657	69.2559	202.715	147.702	191.917	96.1597	90.2334	90.0019	184.681	234.16	173.211	81.8783	81.5562	92.6757	259.879	270.055	278.565
LOC_Os01g22640	Chr1	12734098	12738112	+	GDSL-like lipase%2Facylhydrolase putative expressed	2.97052	2.23105	2.85541	12.6062	10.262	13.7376	3.17744	3.74848	4.66203	7.13824	10.2137	8.05975	0.810723	1.44227	2.01264	10.116	10.8756	11.6511
LOC_Os01g22680	Chr1	12751899	12753162	+	fruit bromelain precursor putative expressed	5.32196	4.97788	6.18124	12.2623	11.584	12.9055	3.607	3.01737	2.90104	13.0916	14.7403	12.7284	3.6109	2.2802	3.86697	22.8405	19.6757	22.6027
LOC_Os01g24570	Chr1	13847992	13849036	-	fruit bromelain precursor putative expressed	4.06506	3.19111	5.76794	23.1066	17.3017	20.7086	5.83122	2.36234	1.54157	31.9129	26.8511	21.6721	2.24545	1.23833	2.10022	15.624	19.753	15.1097
LOC_Os01g26270	Chr1	14892876	14893943	+	OsWAK7 - OsWAK receptor-like protein kinase expressed	1.749	1.60466	1.79934	4.44949	4.79629	5.87758	0.183994	0.19912	0.115416	1.35438	2.11823	2.63704	0.341182	0.101454	0.299971	2.87968	2.49068	2.54599
LOC_Os01g26280	Chr1	14896685	14899178	+	OsWAK8 - OsWAK receptor-like protein kinase expressed	4.38382	3.65942	3.87928	8.41599	9.66181	9.08166	0.187735	0.11607	0.135054	5.08735	5.30477	5.31488	0.765237	0.325737	0.578075	5.43343	5.83993	4.62458
LOC_Os01g28450	Chr1	15934491	15935319	+	SCP-like extracellular protein expressed	0.489681	8.18369	0	19.5767	12.5746	10.8401	0.266734	0	0.166693	14.1736	6.7941	14.4125	0.246367	0.0734403	0	3.26706	7.86383	6.68324
LOC_Os01g29280	Chr1	16415041	16416138	+	expressed protein	4.77969	3.8415	4.7786	14.2923	18.662	11.3898	4.25037	4.79135	3.44488	11.7368	11.7277	9.23039	4.81799	5.32259	8.94376	12.4277	14.6194	15.6087
LOC_Os01g29330	Chr1	16435856	16436845	+	expressed protein	2.82331	1.37488	3.24272	13.8159	15.834	8.51954	1.94483	2.61444	2.88666	11.3525	10.6595	8.26727	2.78117	2.14403	2.17443	6.88707	6.78631	5.62135
LOC_Os01g32364	Chr1	17756051	17765020	+	Os1bglu1 - beta-mannosidase%2Fglucosidase homologue expressed	13.7348	9.92411	13.5363	34.8227	35.5253	34.7214	10.9702	10.7902	11.768	28.572	31.8207	29.46	12.7709	13.402	13.0344	25.3682	32.1014	26.0858
LOC_Os01g36240	Chr1	20061961	20066530	+	peroxidase precursor putative expressed	17.4019	11.1546	15.9844	89.9606	80.9475	87.87	37.7923	37.6492	38.3128	121.854	111.333	101.183	17.824	15.4019	20.1672	210.888	134.004	198.819
LOC_Os01g37110	Chr1	20714138	20716708	+	ABIL2 putative expressed	2.92273	4.03832	3.02821	14.5099	19.9184	17.424	4.44962	4.83716	5.37715	10.3502	11.6326	13.5778	3.20481	2.96922	3.87919	16.384	14.1866	12.97
LOC_Os01g39960	Chr1	22534999	22538743	+	lycopene epsilon cyclase chloroplast precursor putative expressed	0.520249	0.38275	0.343362	0.666157	1.26701	0.664418	0.14807	0.201389	0.133287	1.09561	1.00645	1.21369	0.210152	0.841118	0.591247	1.78974	1.18081	1.83059
LOC_Os01g39990	Chr1	22552874	22554531	-	expressed protein	0.352207	0.75815	0.528281	1.8166	1.53119	1.42973	0.208404	0.157838	0.196802	1.7972	0.435039	1.08688	0.193932	0.05753	0.308723	0.95219	0.776762	1.60579
LOC_Os01g40860	Chr1	23097256	23106303	+	aldehyde dehydrogenase putative expressed	28.9433	28.7016	25.644	83.1249	89.8935	87.8	37.6976	38.5729	42.5973	114.745	113.05	114.11	25.7765	27.2255	29.9312	70.2776	62.1939	91.6475
LOC_Os01g42294	Chr1	23975949	23982081	-	inactive receptor kinase At2g26730 precursor putative expressed	6.75467	4.78177	6.36629	15.755	14.4098	16.9631	8.40475	8.78305	8.24242	13.981	18.8866	21.1235	8.05138	6.55501	8.53348	21.1486	23.147	19.8537
LOC_Os01g42350	Chr1	24047544	24055918	-	pleiotropic drug resistance protein putative expressed	0.010535	0.04319	0.0695389	0.105848	1.4275	0.849899	0.0598888	0.118462	0.0972603	0.296207	0.341981	0.82595	0.053248	0.0378309	0.0640297	0.795835	0.423556	0.745425
LOC_Os01g42370	Chr1	24065207	24073621	-	pleiotropic drug resistance protein putative expressed	0.291836	0.194963	0.166473	1.93507	10.702	1.56396	0.307232	0.569732	0.399142	3.39712	1.5732	2.23307	0.611862	0.32992	0.553768	1.9358	1.96688	2.27482
LOC_Os01g43844	Chr1	25114081	25118368	+	cytochrome P450 72A1 putative expressed	19.0182	18.0174	20.104	56.0221	49.9362	50.1041	12.7288	17.9437	16.0696	30.8063	29.9252	34.5884	11.2147	11.9504	13.3537	34.3026	28.3845	38.9515
LOC_Os01g45470	Chr1	25800668	25801243	-	expressed protein	74.2029	158.417	50.4982	390.027	332.939	249.544	106.619	114.655	137.224	374.859	465.997	404.292	101.203	138.473	88.8392	546.724	377.558	421.601
LOC_Os01g45990	Chr1	26119708	26126165	-	potassium channel AKT1 putative expressed	14.0611	12.3109	13.5484	52.6002	49.8111	47.8023	21.5178	15.4217	13.4468	59.0689	56.7001	53.3863	13.3359	11.0701	13.5385	66.5003	73.6095	61.3726
LOC_Os01g46140	Chr1	26235768	26238284	+	expressed protein	0.899163	0.644047	0.878669	4.87417	2.56543	4.5355	0.408794	0.849767	0.305735	3.5842	2.1797	2.76629	0.401644	0.629694	0.361172	3.15124	2.92221	4.70526
LOC_Os01g46250	Chr1	26300194	26303065	+	lipase putative expressed	0.393088	0.160249	0.389114	1.65572	0.905079	1.05183	0.224011	0.360117	0.362249	1.26001	1.64229	1.66862	0.198312	0.211936	0.553081	2.77315	1.73957	3.00449
LOC_Os01g46290	Chr1	26321383	26324810	+	lipase putative expressed	4.02596	2.26149	2.16101	18.7156	14.2328	14.3401	6.55113	5.03535	6.56568	16.5605	23.6303	20.0894	1.82069	1.79396	1.72225	10.3991	16.9853	12.8336
LOC_Os01g47580	Chr1	27226175	27230292	-	lipid phosphatase protein putative expressed	0.419261	0.1996	0.307443	1.72692	1.42328	0.98015	0.938287	0.664504	0.233021	2.24068	2.67826	2.22409	1.05788	0.614235	1.25725	2.99873	2.91008	3.44453
LOC_Os01g47780	Chr1	27340899	27341950	-	fasciclin domain containing protein expressed	42.1128	17.0367	50.7472	198.239	199.93	212.282	54.0672	120.543	82.7846	229.029	171.995	379.939	31.1777	16.8866	24.1596	195.6	294.663	103.563
LOC_Os01g47900	Chr1	27417284	27420084	-	S-locus-like receptor protein kinase putative expressed	1.9861	2.19689	2.2615	7.24471	5.61617	6.41745	2.7181	1.2987	1.64344	4.10875	5.26908	4.70863	2.90458	2.22144	3.53523	7.1891	5.26653	5.94359
LOC_Os01g48040	Chr1	27493829	27496529	-	S-locus-like receptor protein kinase putative expressed	0.99801	0.638809	1.05795	2.00678	2.21766	2.04209	0.619322	0.612563	0.800002	1.87555	2.24062	2.01948	0.440015	0.374766	0.490048	1.27882	1.70679	1.02096
LOC_Os01g49430	Chr1	28425815	28427562	-	DnaK family protein putative expressed	0.26349	0.188212	0.217366	0.75355	0.583355	0.966303	0.348387	0.371143	0.168691	1.81554	1.48009	0.873497	0.199477	0.11836	0.317698	1.11945	1.31994	0.979292
LOC_Os01g50000	Chr1	28726589	28727227	-	expressed protein	1.6448	3.5503	2.22499	6.42038	5.0411	8.41791	1.86797	1.34863	0.773076	3.27083	4.19651	5.80279	2.03102	2.0525	3.12523	10.7998	5.26685	7.27388
LOC_Os01g50460	Chr1	28975563	28977354	+	nodulin MtN3 family protein putative expressed	0.795807	0.121412	0.328207	6.47304	3.08318	4.93444	0.64845	0.631542	0.559849	1.99111	2.49132	1.47882	0.250757	0.178839	0.263657	5.28716	3.55838	4.14771
LOC_Os01g51360	Chr1	29529726	29532847	-	lipase putative expressed	2.32178	2.31458	2.30919	9.83526	11.0738	10.0661	0.879312	1.05341	1.33683	5.35191	6.47488	6.44116	0.160669	0.199794	0.529531	5.92734	5.53674	6.88176
LOC_Os01g51570	Chr1	29620954	29622393	+	glycosyl hydrolases family 17 putative expressed	218.671	127.96	173.308	480.519	434.381	295.222	348.078	236.865	239.989	889.312	559.45	578.425	161.398	175.711	178.083	337.746	442.745	380.897
LOC_Os01g52010	Chr1	29894027	29898467	+	alliin lyase precursor putative expressed	4.46927	1.77967	2.61361	26.5233	23.422	25.6749	8.7885	7.80587	6.66626	17.3286	27.74	21.4195	3.42736	3.48102	4.82688	22.2997	23.135	28.7917
LOC_Os01g52170	Chr1	30008281	30012094	+	expressed protein	1.07377	0.694182	1.01634	2.32939	1.57014	2.2328	0.365481	0.650226	0.435069	1.77815	1.8803	1.61519	0.832243	0.515858	0.676426	3.73301	2.24108	2.5422
LOC_Os01g52270	Chr1	30048291	30049986	+	NB-ARC domain containing protein expressed	1.24604	1.19563	0.822349	3.36346	3.22767	3.49785	1.57124	1.75484	2.10627	4.49648	5.27475	4.69207	1.69818	1.62311	2.23816	6.72263	4.07478	6.47775
LOC_Os01g52750	Chr1	30344079	30349015	-	OsSub3 - Putative Subtilisin homologue expressed	0.930841	0.687361	0.441716	2.76923	1.56791	1.63386	1.08275	0.898555	1.23509	1.7583	3.15136	2.94055	0.922054	0.934205	1.20849	2.54162	2.08325	3.09779
LOC_Os01g53470	Chr1	30718930	30719957	+	harpin-induced protein 1 domain containing protein expressed	1.42783	1.20791	1.11222	9.71373	6.21659	7.70539	0.873313	0.966139	1.33849	5.11624	5.83069	5.6256	1.67859	0.90943	1.84771	8.60489	8.43822	7.78647
LOC_Os01g53500	Chr1	30730645	30731238	-	RING-H2 finger protein ATL2M putative expressed	0.727296	0.464822	0.47953	2.95725	2.57571	2.91221	0.955987	0.82841	0	3.17676	2.8599	2.01911	0.437253	1.31189	0.402688	3.47972	3.62336	4.86643
LOC_Os01g53900	Chr1	30992411	30997182	+	elongation factor putative expressed	0.22145	0.292939	0.24361	1.30771	0.890079	1.15481	0.262991	0.335414	0.366803	1.04285	1.44402	1.26381	0.206552	0.22944	0.341155	1.28723	0.612208	0.957924
LOC_Os01g53980	Chr1	31047510	31049388	+	IQ calmodulin-binding motif family protein expressed	3.31536	1.68534	2.22186	23.7902	18.854	23.2502	3.20856	3.69147	3.86908	14.5656	17.5653	22.8307	4.70034	2.70099	4.9932	33.3074	20.8133	32.3598
LOC_Os01g54620	Chr1	31422946	31428688	+	CESA4 - cellulose synthase expressed	12.6713	8.20311	11.0883	68.5221	50.778	68.2207	17.924	23.2145	22.3904	48.8995	46.9727	53.6799	8.37132	7.47367	9.27649	55.3209	67.0014	72.3961
LOC_Os01g55320	Chr1	31840530	31841097	-	heavy metal-associated domain containing protein expressed	3.12897	0.756439	1.05634	11.6457	11.9282	9.78067	2.58906	3.97368	6.08004	6.1636	17.0502	11.883	2.63536	7.41522	8.33203	22.9258	23.1649	29.5494
LOC_Os01g55750	Chr1	32106832	32109745	-	TCP family transcription factor putative expressed	2.08036	3.43855	1.91699	3.77659	6.18886	5.80861	2.01103	1.53981	1.73545	4.72693	4.58615	4.33014	2.17652	2.53141	1.76614	5.90274	4.73921	6.48779
LOC_Os01g56030	Chr1	32258914	32260026	-	EF hand family protein putative expressed	14.6097	11.229	13.0765	248.179	137.072	194.18	13.6465	15.6145	15.9828	170.015	225.607	174.705	11.7177	9.10773	13.1169	269.433	145.836	277.526
LOC_Os01g56510	Chr1	32580710	32586143	-	periplasmic beta-glucosidase precursor putative expressed	0.915488	0.938277	0.706546	2.65139	2.66335	2.07291	0.408854	0.783888	0.939627	1.99409	2.09223	1.81344	0.635893	0.506864	0.406331	2.20326	1.48328	2.20801
LOC_Os01g56660	Chr1	32693760	32696486	+	expressed protein	0.091276	0.130656	0.150608	1.10583	1.59648	1.42877	0.537976	0.25689	0.537957	2.54077	1.9095	2.0806	0.138293	0.36889	0.258965	2.50002	3.44635	2.29949
LOC_Os01g56980	Chr1	32910262	32925565	-	histidine acid phosphatase putative expressed	0.999424	1.43875	0.906315	3.6894	5.09536	3.31885	1.02029	0.863983	1.44055	3.11844	2.89844	3.62076	1.0647	0.569915	1.13895	3.65737	3.65649	3.2315
LOC_Os01g57040	Chr1	32946459	32946940	-	expressed protein	0.923104	0.363229	1.01304	22.3186	16.3395	22.2021	1.90829	1.15866	0	7.50678	5.92777	53.4735	0.459739	0.626979	1.1051	10.2932	22.0061	2.84366
LOC_Os01g57968	Chr1	33531939	33533704	+	expressed protein	10.7405	13.0392	6.46188	22.8562	49.9757	20.941	16.2426	10.779	13.6186	35.7827	17.0278	30.8081	6.26069	6.79646	4.18274	17.2919	43.3578	21.9636
LOC_Os01g58240	Chr1	33659782	33672538	+	OsSub6 - Putative Subtilisin homologue expressed	28.4871	28.7655	25.7241	71.6921	80.7273	73.5724	25.4903	19.4696	24.5192	81.7168	89.3969	82.6763	42.493	38.7265	41.7166	107.367	73.7517	95.0179
LOC_Os01g58290	Chr1	33691773	33696746	+	OsSub9 - Putative Subtilisin homologue expressed	1.62001	2.57366	0.944333	12.0669	26.1992	6.76294	9.87383	5.98801	9.03605	50.4843	23.2611	34.4022	2.19534	1.76763	2.0542	4.23312	11.2404	9.34983
LOC_Os01g58970	Chr1	34089461	34091401	+	cytochrome P450 putative expressed	13.6567	17.3399	18.8141	127.991	115.095	126.988	17.4027	10.7882	10.6524	63.1552	72.0113	67.9955	25.386	18.4595	26.7117	172.657	107.741	172.638
LOC_Os01g59150	Chr1	34167933	34171810	+	tubulin%2FFtsZ domain containing protein putative expressed	56.3186	35.1718	45.7028	214.906	172.437	206.945	106.134	109.682	102.462	220.207	272.053	239.789	70.4441	70.1538	72.2128	205.697	255.39	190.546
LOC_Os01g59530	Chr1	34420990	34423678	+	OsCML1 - Calmodulin-related calcium sensor protein expressed	0.727774	0.643948	0.87305	5.89017	7.90926	7.0488	1.9975	1.44763	1.94455	5.60358	10.0141	8.36819	2.53233	2.3802	1.53102	6.25026	10.5557	7.67397
LOC_Os01g59570	Chr1	34445743	34454439	-	senescence-induced receptor-like serine%2Fthreonine-protein kinase precursor putative expressed	2.56567	4.31546	4.72636	23.5688	24.1069	23.1156	3.81117	2.73256	1.65026	17.3872	12.3947	12.2595	3.02238	2.46724	3.2889	17.6189	24.0773	18.8485
LOC_Os01g59580	Chr1	34458723	34466010	-	retrotransposon protein putative unclassified expressed	0.160183	0.408031	0.567792	1.80562	2.52196	2.0031	0.188018	0.0876184	0.109493	1.87541	0.707758	0.886627	0.197816	0.303657	0.294555	2.38772	3.17908	2.01889
LOC_Os01g59840	Chr1	34605755	34610973	-	Os1bglu3 - beta-glucosidase homologue similar to G. max isohydroxyurate hydrolase expressed	2.02481	1.36743	2.8031	7.79684	5.50305	7.79037	1.64779	1.62304	0.893902	6.22692	6.63891	5.11131	0.281876	0.470488	0.428956	4.62799	4.34324	4.35086
LOC_Os01g60340	Chr1	34902303	34906955	-	NTMC2Type1.1 protein putative expressed	0.688308	1.54477	1.89271	9.98542	13.2273	11.4989	0.28006	0.921181	0.564001	5.31115	6.68889	6.57219	0.625246	0.927616	0.603971	7.48676	5.91489	6.62416
LOC_Os01g60730	Chr1	35121625	35122989	-	RING-H2 finger protein putative expressed	1.6144	1.04901	1.50245	3.07079	3.31153	4.00719	1.04488	1.19627	1.65284	3.31661	2.47003	4.1412	1.6287	1.302	0.801591	3.8355	2.5726	2.04711
LOC_Os01g61330	Chr1	35480043	35482190	-	ankyrin homolog precursor putative expressed	1.2017	0.644483	1.05742	5.46799	5.07775	6.2176	1.28523	1.20921	1.68802	5.64274	7.92886	7.64943	0.693083	0.524408	0.72303	5.95192	6.37164	3.89473
LOC_Os01g62010	Chr1	35893281	35895178	+	hydrolase alpha%2Fbeta fold family domain containing protein expressed	0.116448	0.0945951	0.19209	1.81566	0.567154	1.18317	0.142432	0.164421	0.178642	1.6304	1.03211	1.67012	0.0586759	0.157058	0.258182	1.28789	1.04012	1.31491
LOC_Os01g62490	Chr1	36177289	36180127	-	laccase precursor protein putative expressed	4.32431	1.84305	2.8541	15.6077	14.8347	11.4587	6.80891	7.23818	5.94879	15.4789	14.1888	15.6603	5.63227	4.43558	5.46369	25.3216	28.1723	31.8135
LOC_Os01g63180	Chr1	36616801	36621516	+	laccase-6 precursor putative expressed	11.1877	6.47162	7.4729	32.5912	31.0835	31.1861	9.43546	9.02984	10.9978	30.1156	41.8652	34.4987	11.5164	10.374	15.4543	42.8721	32.5463	42.6974
LOC_Os01g63190	Chr1	36622827	36627675	+	laccase precursor protein putative expressed	3.95239	5.50798	5.98825	21.7614	19.9294	20.0399	7.03374	5.12559	4.30543	17.252	33.0332	23.7549	7.61045	8.55102	9.27434	22.5262	28.9257	34.3652
LOC_Os01g63200	Chr1	36634331	36636980	+	laccase precursor protein putative expressed	5.74668	4.65328	7.2033	19.9495	18.0135	15.7687	9.12938	7.8076	8.6553	30.9571	32.7	23.2709	9.3929	9.77139	12.8556	29.7433	29.6245	34.4889
LOC_Os01g63830	Chr1	37034026	37036018	-	dehydrodolichyl diphosphate synthase putative expressed	1.55605	1.24165	1.52136	3.32323	2.41916	3.26311	0.450231	0.414071	0.708343	1.76722	1.37302	2.8615	0.244304	0.341743	0.424818	3.70242	2.47922	1.92932
LOC_Os01g64970	Chr1	37710241	37715296	+	CAMK_CAMK_like.11 - CAMK includes calcium%2Fcalmodulin depedent protein kinases expressed	36.9146	33.9575	32.9939	72.3244	74.8814	77.4894	34.868	27.8935	27.4918	66.0811	66.4575	60.1443	35.5572	31.6274	40.9139	77.0249	80.9106	77.3571
LOC_Os01g65210	Chr1	37837137	37843664	+	proton-dependent oligopeptide transport putative expressed	1.16195	1.06225	1.07767	2.02071	2.64318	3.08599	1.00018	1.41068	1.51794	2.07972	2.74062	3.33341	1.15064	0.675239	1.074	2.90244	3.70567	2.92774
LOC_Os01g65880	Chr1	38254049	38257687	+	nodulin MtN3 family protein putative expressed	23.8419	12.5273	17.4411	133.423	104.082	131.799	37.3372	20.8746	23.0902	85.3375	178.4	120.126	2.66324	4.16295	2.70714	61.4043	103.953	84.8065
LOC_Os01g66010	Chr1	38310583	38313631	-	amino acid transporter putative expressed	4.51229	2.34436	2.38979	10.5739	9.39811	7.82343	2.71843	2.99993	2.56868	8.04328	4.07709	7.29624	4.47188	3.5528	6.62856	12.3514	11.1413	20.807
LOC_Os01g66680	Chr1	38729814	38735024	+	S-domain receptor-like protein kinase putative expressed	0.178838	0.601731	0.131153	0.762909	0.703912	1.04158	0.0807507	0.0279547	0.0611142	0.917128	1.5177	1.34809	0.321198	0.410422	0.225214	1.80549	1.28073	1.90777
LOC_Os01g66710	Chr1	38749035	38750768	+	polygalacturonase putative expressed	1.17016	1.29564	1.23548	3.08788	4.93253	3.45469	0.800729	0.759199	1.006	3.32676	3.17565	2.73316	0.896887	1.34626	0.619483	2.78591	5.27142	6.26233
LOC_Os01g66850	Chr1	38812350	38815179	-	pectinacetylesterase domain containing protein expressed	0.429544	0.582745	0.944831	6.86627	7.64996	9.41246	0.272181	0.471251	0.341908	7.02272	9.36485	7.49973	0.770082	0.857987	0.505541	10.5111	7.08214	8.93488
LOC_Os01g67030	Chr1	38924789	38926508	+	auxin-responsive protein putative expressed	5.03149	3.31294	3.32056	27.5985	16.3379	22.4183	6.49604	8.41061	7.59327	16.5057	24.8527	19.9632	7.78724	6.72034	10.2682	35.8281	22.9921	30.7398
LOC_Os01g67520	Chr1	39244417	39247231	+	VTC2 putative expressed	0.901735	1.44426	1.28253	6.74134	6.77899	5.80914	1.51059	1.78939	1.91005	6.92374	6.35825	6.11676	1.94118	2.11488	1.96525	7.00121	6.93218	6.36258
LOC_Os01g69950	Chr1	40453829	40456679	+	ribosomal protein L27 putative expressed	5.45284	3.5403	3.55866	8.13713	8.41033	9.42947	2.88539	2.86461	2.88758	10.8841	11.4314	9.21291	3.31976	2.90585	2.66865	11.4576	10.6038	10.751
LOC_Os01g70410	Chr1	40786166	40790612	-	protein kinase putative expressed	4.60043	2.36113	3.77774	16.1265	10.9282	12.9291	5.70857	4.20585	4.28083	11.5427	14.1013	12.1184	3.07063	2.45633	3.24156	12.1663	13.0307	10.339
LOC_Os01g70970	Chr1	41079469	41082009	-	protein kinase putative expressed	0.712064	0.664206	0.74592	8.72049	7.14668	9.5572	2.17975	1.60015	1.56291	11.9952	19.3464	14.6408	0.718719	1.12717	1.30884	14.9828	16.9836	16.4539
LOC_Os01g71170	Chr1	41179433	41180367	+	classical arabinogalactan protein 26 precursor putative expressed	2.31614	1.10463	2.5469	12.3191	6.81648	10.2782	3.22453	3.08084	2.50657	2.72279	6.95517	9.63091	3.63614	2.38962	1.94188	5.97222	11.7232	3.34997
LOC_Os01g71340	Chr1	41346574	41348411	+	glycosyl hydrolases family 17 putative expressed	1.80334	23.6534	1.98345	233.723	149.248	87.218	7.78728	3.20467	2.89021	640.606	197.979	219.871	4.1138	3.34661	3.72307	118.357	115.909	110.532
LOC_Os01g71380	Chr1	41365160	41366570	+	glycosyl hydrolases family 17 putative expressed	2.48901	1.4742	2.43885	25.9953	17.994	20.5071	18.6885	15.9867	13.8963	83.6845	78.1398	65.0968	6.98356	6.42645	10.1351	39.7461	56.3615	41.2501
LOC_Os01g71410	Chr1	41375172	41376297	+	glycosyl hydrolases family 17 putative expressed	0.0547229	0.177934	0.0601813	1.75613	3.1014	2.36446	0.758354	0.308964	0.391852	3.01089	0.228317	0.929999	0.496439	0.0983977	0.29073	0.930955	0.345197	2.00471
LOC_Os01g73170	Chr1	42429502	42432618	+	peroxidase precursor putative expressed	16.2935	15.8995	15.9981	59.3945	44.7039	51.4473	18.5308	20.6271	15.6191	69.0603	117.595	80.1687	34.3486	34.0603	44.0556	67.0881	97.1572	80.2211
LOC_Os01g73390	Chr1	42532251	42533953	-	expressed protein	2.04819	1.18361	1.52504	4.49807	3.1533	4.3421	0.102544	0.110947	0.161404	0.915964	0.428154	0.768771	0.19086	0.169848	0.441825	1.2851	1.13012	1.63842
LOC_Os01g73840	Chr1	42774834	42778625	-	expressed protein	0.415891	0.380542	0.0571742	1.4689	1.28904	1.61982	0.338954	0.366803	0.451404	1.78949	2.1327	0.82816	0.209647	0.181584	0.735623	2.201	1.87073	1.54875
LOC_Os02g01590	Chr2	343057	347196	+	glycosyl hydrolases putative expressed	12.5953	8.29951	9.20472	172.709	159.047	200.703	20.5993	15.1882	16.0159	120.449	158.786	149.21	14.9249	10.7829	18.1352	52.5717	70.8795	63.0727
LOC_Os02g01700	Chr2	385738	386864	-	RNA recognition motif containing protein putative expressed	1.32282	0.965278	1.05746	10.9784	7.77286	10.1253	1.183	1.36647	1.8377	5.14427	5.238	10.6421	1.20702	0.325068	0.767909	5.02829	5.01044	2.21924
LOC_Os02g02170	Chr2	655324	657245	+	transporter major facilitator family putative expressed	0.348754	0.0877059	0.295095	22.6979	13.8747	23.0205	0.0218169	0.226596	0	2.23281	3.00151	3.15786	0.270904	0.0481938	0.164227	0.546926	0.99111	0.546726
LOC_Os02g02190	Chr2	667194	669053	-	transporter major facilitator family putative expressed	0.418338	0.159528	0.12271	18.7258	10.8426	15.3819	1.06608	1.07979	1.05736	13.6183	18.2828	16.7703	0.112643	0	0.0244012	1.32675	2.03094	0.594516
LOC_Os02g02310	Chr2	763296	765023	-	auxin-induced protein 5NG4 putative expressed	0.668434	1.08887	1.07824	2.08197	3.19647	1.24805	1.41549	0.942576	0.729824	3.39094	5.90839	5.20354	0.58432	0.760958	0.785584	9.50946	8.16381	8.1626
LOC_Os02g02400	Chr2	824850	827644	-	catalase isozyme A putative expressed	450.793	443.556	401.127	1102.79	1002.42	1124.34	344.093	266.921	273.958	756.202	1044.53	1125.23	65.5186	68.1969	75.6367	359.019	586.928	513.771
LOC_Os02g02560	Chr2	926031	929945	-	UTP--glucose-1-phosphate uridylyltransferase putative expressed	1.29057	1.43768	1.64543	3.51531	5.24704	4.52999	0.262442	0.289106	0.360626	0.9998	1.37983	1.18215	0.621897	0.44792	0.539265	2.49186	2.07361	1.52345
LOC_Os02g03210	Chr2	1273223	1275549	-	FAD-binding and arabino-lactone oxidase domains containing protein putative expressed	0.437841	0.0894547	0.210707	3.45433	2.37496	3.66872	0.422851	0.192625	0.25237	3.23784	5.98	3.65658	0.0276325	0.0491608	0	4.06806	5.4011	4.81767
LOC_Os02g03900	Chr2	1658576	1662644	-	metal transporter Nramp6 putative expressed	39.4729	29.1849	35.5747	106.072	72.5332	88.7601	43.5236	49.9295	41.5805	88.1107	111.068	82.0813	65.2299	58.0514	80.6725	148.287	146.804	145.322
LOC_Os02g05030	Chr2	2388399	2394346	+	sucrose-phosphatase putative expressed	14.5684	9.287	12.2337	30.2446	27.5788	33.3792	13.203	14.1416	13.5124	30.3993	31.1092	34.13	9.48838	5.79796	7.57714	25.3414	24.8858	19.8955
LOC_Os02g05060	Chr2	2408524	2409355	-	OsSAUR5 - Auxin-responsive SAUR gene family member expressed	1.05506	1.1158	1.96318	6.41434	6.25226	6.98168	3.24915	0.976174	3.56402	6.0755	9.37464	8.63359	2.53168	0.949387	1.38177	6.15195	7.39548	4.24936
LOC_Os02g07220	Chr2	3711144	3713440	-	peptidyl-prolyl cis-trans isomerase FKBP-type putative expressed	2.24715	3.59979	2.3376	6.18444	6.07732	8.09572	2.27859	2.05859	2.48417	6.49763	5.06523	6.84039	1.95824	2.89453	2.96576	7.49299	5.6142	7.78217
LOC_Os02g08220	Chr2	4350872	4352048	+	expressed protein	1.09315	0.60766	0.4429	4.06295	4.78915	5.18868	2.29868	1.74645	1.64763	8.28602	11.0993	8.80138	2.31932	1.65539	1.8363	7.43972	10.3393	6.00729
LOC_Os02g08400	Chr2	4481872	4483470	+	HLS putative expressed	0.134787	0.109776	0.0988284	1.56408	1.27319	0.915084	0.439134	0.0950365	0.321918	0.674751	0.79737	1.14468	0.362532	0.282663	0.396089	1.75714	2.12859	2.51978
LOC_Os02g10030	Chr2	5216902	5218063	+	expressed protein	9.74006	6.4486	11.7867	27.4837	11.6132	21.6914	3.2799	6.11437	5.43949	13.3586	16.9956	21.0753	10.319	7.54775	4.32012	28.2623	15.152	13.4644
LOC_Os02g10470	Chr2	5501165	5504381	+	EF hand family protein putative expressed	0.608485	0.571607	0.875135	2.57323	3.06729	3.75251	0.34317	0.594155	0.383237	2.29593	1.85653	2.18653	0.424841	0.967624	0.578184	3.50229	3.64566	3.15306
LOC_Os02g10480	Chr2	5505016	5508425	+	stromal membrane-associated protein putative expressed	31.2209	29.2021	28.5359	98.0557	85.2454	94.4289	20.1108	17.2132	15.3169	53.6213	59.1466	47.0512	27.5916	25.9074	33.2045	67.8734	75.6638	89.107
LOC_Os02g11640	Chr2	5978154	5979961	-	UDP-glucoronosyl and UDP-glucosyl transferase putative expressed	0.576939	0.235679	0.285576	1.13478	0.715304	1.7675	0.140781	0.243702	0.177342	0.607353	1.08569	0.581298	0.145631	0.310953	0.378749	0.686186	1.18718	0.775719
LOC_Os02g11770	Chr2	6078178	6079147	-	expressed protein	2.09895	5.74503	2.53814	14.1105	10.0359	7.80149	1.28881	4.68862	3.74569	10.7676	13.187	15.2043	1.68708	1.51217	1.04574	5.72721	6.02534	8.39394
LOC_Os02g12820	Chr2	6746929	6749884	-	helix-loop-helix DNA-binding domain containing protein expressed	0.152332	0.284863	0.143631	0.835642	0.828708	0.41719	0.336106	0.260273	0.379223	0.851418	0.77401	0.830546	0.263789	0.390873	0.322805	1.31216	1.19534	0.965199
LOC_Os02g14160	Chr2	7751284	7753744	+	peroxidase precursor putative expressed	39.4125	19.5913	32.4766	121.98	89.9991	106.487	51.9504	57.4395	53.567	120.834	170.942	149.835	32.0209	26.2576	31.092	125.021	154.529	110.252
LOC_Os02g16030	Chr2	9106572	9111711	+	harpin-induced protein 1 domain containing protein expressed	5.8967	3.21408	4.87624	23.841	17.5895	21.9002	4.11652	5.47034	5.76366	11.7639	11.109	16.2371	4.91923	1.67357	0.898746	25.3301	29.643	11.8075
LOC_Os02g16940	Chr2	9650581	9656895	-	OsSub13 - Putative Subtilisin homologue expressed	0.31064	1.30488	0.113905	2.6316	3.11785	2.77961	0.168328	0.0582732	0.191069	4.61257	7.97313	7.66184	0.146446	0.0743916	0.216742	3.23591	4.26638	4.20771
LOC_Os02g17860	Chr2	10341829	10347290	+	retrotransposon protein putative unclassified expressed	0.033858	0.0693163	0.186231	1.08299	3.67317	2.25204	0.770317	0.107142	0.173586	1.90289	2.44495	2.72723	0.222378	0.197614	0.265323	6.05126	6.06631	2.80899
LOC_Os02g18410	Chr2	10714983	10716780	-	salt stress root protein RS1 putative expressed	11.6931	3.30222	8.97589	85.6754	76.1615	86.5946	31.4563	19.4896	18.0234	106.726	141.021	147.106	14.7278	13.1701	16.1773	132.383	166.255	103.198
LOC_Os02g19640	Chr2	11478230	11484092	+	IQ calmodulin-binding motif family protein putative expressed	0.493987	0.332352	0.44748	7.28399	4.78643	6.56511	0.898153	1.16608	1.07182	2.70934	3.12894	3.29762	0.586777	0.548154	0.381556	3.97448	2.69829	3.07201
LOC_Os02g19820	Chr2	11592220	11596451	-	nodulin MtN3 family protein putative expressed	38.6555	19.836	27.788	179.278	162.088	172.239	71.0846	42.3394	39.1203	102.394	119.506	107.443	45.4322	45.9695	56.3275	156.261	149.229	221.807
LOC_Os02g19924	Chr2	11716855	11736546	+	aminotransferase classes I and II domain containing protein expressed	0.370113	0.357025	0.814193	2.77146	3.03927	2.40319	1.01301	0.71095	0.689286	2.49527	2.35577	2.49865	1.25658	1.45099	1.15104	3.08781	3.37069	2.75211
LOC_Os02g20320	Chr2	11968305	11968736	-	OsSAUR7 - Auxin-responsive SAUR gene family member expressed	1.54571	0.721079	2.03168	8.65959	6.28881	7.52955	1.0273	2.23012	2.48565	6.96562	11.6829	4.32707	0.30627	3.09436	2.13605	10.1095	6.89409	8.22182
LOC_Os02g21640	Chr2	12852011	12852964	+	expressed protein	1.54405	2.01003	2.26354	12.1452	9.34273	15.2891	3.29533	2.5502	2.97769	8.90098	17.6675	14.0567	3.19281	3.24243	2.69599	10.0114	11.0439	7.61241
LOC_Os02g25900	Chr2	15192254	15196729	+	pollen signalling protein with adenylyl cyclase activity putative expressed	21.1605	26.0656	24.4385	51.6349	55.1737	58.7757	16.1122	10.8936	11.1766	39.8239	44.9508	41.234	12.5525	9.33246	11.0231	46.8957	41.5774	39.7397
LOC_Os02g26014	Chr2	15263803	15283398	-	terpene synthase putative expressed	0.230813	0.293521	0.282104	1.80606	2.45289	2.65314	0.250249	0.433187	0.262824	1.82607	1.60914	1.33254	0.129497	0.0230349	0	0.958489	1.21838	0.356145
LOC_Os02g26210	Chr2	15397394	15398605	-	flowering promoting factor-like 1 putative expressed	4.32898	5.61497	4.08089	10.5054	11.9219	11.1978	1.66648	1.94592	0.973697	6.76177	5.41195	5.45484	1.72704	0.897938	1.55355	6.87657	5.95773	7.61377
LOC_Os02g26400	Chr2	15502499	15507276	-	nuclease EndA%2FNucM family protein expressed	0.193389	0.447366	0.425431	1.03233	1.42718	0.945741	0.236015	0.0680956	0.099053	0.516888	1.07796	0.923152	0.0325362	0.23165	0.141274	1.06807	0.815892	1.16756
LOC_Os02g27200	Chr2	16002036	16005033	+	expressed protein	0.147294	0.420531	0.364519	1.38214	1.04352	1.87761	0.389634	0.181606	0.490241	0.51651	1.46185	0.82052	0.557409	0.39704	0.4205	1.2518	1.1644	2.12542
LOC_Os02g30190	Chr2	17948296	17950941	+	expressed protein	0.0983327	0.554829	0.75673	1.71957	1.91553	2.10858	0.965515	0.139375	1.20379	3.23418	3.06521	2.40832	0.395356	0.531205	0.444032	3.26899	2.77406	5.09956
LOC_Os02g33780	Chr2	20152453	20154121	+	serine-aspartate repeat-containing protein I precursor putative expressed	2.69756	1.92294	2.47885	8.78203	9.40443	7.09828	5.52951	4.69004	6.6103	14.7485	39.3567	29.7779	3.3431	3.0065	6.20149	11.0261	13.466	18.6986
LOC_Os02g33820	Chr2	20165589	20166668	-	abscisic stress-ripening putative expressed	1003.82	973.395	1252.52	2648.86	2230.02	2210.58	1098.11	729.075	1143.23	2130.49	3908.05	2882.68	708.383	919.261	729.042	2755.2	3207.11	3474.05
LOC_Os02g34580	Chr2	20734076	20737331	+	ammonium transporter protein putative expressed	0.109873	0.112238	0.0604291	1.43218	0.583817	1.33271	0.134037	0.193354	0.0844403	0.771193	1.03393	1.07781	0.138683	0.0246732	0.120142	0.72335	0.579829	0.916312
LOC_Os02g35490	Chr2	21330470	21335625	-	MLO domain containing protein putative expressed	17.0044	16.7965	17.2082	37.7857	44.9754	41.9913	17.7782	16.6652	14.6461	40.5043	31.7207	30.5503	13.6017	10.63	14.3614	45.057	33.8133	36.5709
LOC_Os02g36590	Chr2	22095970	22100897	+	CPuORF19 - conserved peptide uORF-containing transcript expressed	8.02677	4.51311	4.58002	26.0509	24.3518	22.8904	7.17518	11.1318	7.88844	26.8757	21.6048	23.9118	10.2949	5.10142	8.29053	19.8675	18.2107	17.4955
LOC_Os02g36595	Chr2	22096006	22100476	+	expressed protein	4.12259	0.469688	2.52612	13.684	6.81918	13.3312	1.60964	0.21952	2.64675	2.15278	7.53159	10.5381	3.18723	2.05342	7.15682	7.11532	6.9918	10.7221
LOC_Os02g36845	Chr2	22233461	22234247	+	membrane associated DUF588 domain containing protein putative expressed	1.25891	0.894912	0.614883	4.90974	1.8577	2.45276	1.26347	0.696683	0.853958	2.36171	2.6067	3.88205	1.54234	1.63968	3.47631	6.09328	4.50419	7.54841
LOC_Os02g37190	Chr2	22477782	22478946	-	expressed protein	218.578	185.783	293.673	2938.09	1622.56	2214.31	119.567	175.609	194.279	2729.01	5015.68	3539.77	180.99	276.806	217.613	4543.37	3095.61	4326.61
LOC_Os02g38230	Chr2	23121133	23123149	-	high affinity nitrate transporter putative expressed	27.1261	10.3032	21.4625	444.07	234.7	382.229	31.798	45.0145	40.6465	201.142	287.827	282.69	95.5623	50.4603	132.315	351.929	310.698	529.868
LOC_Os02g40100	Chr2	24276308	24281041	+	plant protein of unknown function DUF869 domain containing protein expressed	1.03558	0.698622	0.787406	5.02359	4.55866	4.94935	0.680495	0.781654	0.905802	2.47638	3.63442	2.84048	0.815675	0.574306	1.21902	7.65409	4.13817	3.89944
LOC_Os02g40110	Chr2	24283189	24284804	-	expressed protein	8.60862	7.19613	10.0461	34.1774	25.629	34.9396	7.20509	7.12408	6.09311	13.2551	14.2237	17.7099	16.3174	10.973	15.2037	48.354	36.1203	39.4488
LOC_Os02g41450	Chr2	24816732	24819818	+	no apical meristem protein putative expressed	5.35195	3.02993	2.99361	13.6488	7.06688	7.94117	4.07031	2.86008	2.7786	5.99147	11.7119	9.79581	0.566426	1.26788	1.26939	8.64208	12.369	15.7445
LOC_Os02g41480	Chr2	24862203	24864799	-	OsWAK12 - OsWAK receptor-like cytoplasmic kinase OsWAK-RLCK expressed	1.18044	0.531382	0.800764	2.26601	2.24762	2.26381	1.08731	1.05173	1.069	2.76365	3.39649	4.02499	1.59009	1.3604	1.90376	3.35798	3.40925	5.03044
LOC_Os02g41780	Chr2	25119033	25122992	+	transporter-related putative expressed	9.67716	4.62238	6.99186	52.5812	33.1315	47.2894	13.9965	15.9898	15.162	38.5777	47.3992	42.1003	6.57655	6.05146	7.26144	40.3857	43.4327	49.304
LOC_Os02g42220	Chr2	25399803	25404333	+	transposon protein putative unclassified expressed	11.8529	9.74888	13.283	38.8563	30.7052	35.895	11.4657	8.94762	8.92955	19.7431	25.1736	23.5591	11.5273	10.8097	13.7915	32.5329	32.8693	38.4335
LOC_Os02g42310	Chr2	25442875	25450129	+	OsSCP8 - Putative Serine Carboxypeptidase homologue expressed	3.67176	2.12158	2.65893	21.6615	31.6139	16.8647	9.91332	11.9554	12.1668	30.8192	26.4486	23.4165	11.3236	11.8275	11.8774	22.4736	27.2609	31.6764
LOC_Os02g42370	Chr2	25488084	25491732	+	receptor-like protein kinase 2 precursor putative expressed	0.156143	0.314022	0.124925	1.03756	1.52111	1.08993	0.219094	0.259464	0.393053	1.16845	1.09958	1.33874	0.27257	0.191172	0.271581	1.71117	1.68117	1.7249
LOC_Os02g42880	Chr2	25789239	25791213	-	remorin C-terminal domain containing protein putative expressed	0.539108	0.38915	0.131746	2.96717	3.66004	4.63939	1.319	1.86101	1.10261	9.40383	6.93214	5.40974	0.66395	0.754087	0.744288	5.45326	7.67749	6.76962
LOC_Os02g43290	Chr2	26090416	26092187	-	protein kinase domain containing protein expressed	15.3448	10.9663	14.1764	53.7147	39.2417	49.3296	15.1318	14.7825	13.922	31.5923	43.9123	36.3786	13.2037	12.9829	12.9743	47.7607	44.6192	49.2393
LOC_Os02g43300	Chr2	26099235	26103142	-	expressed protein	4.79472	3.94048	5.71197	11.4849	10.1798	10.5447	3.42076	2.00318	1.80294	3.82309	5.58566	6.30367	1.18446	1.18459	1.11403	4.07175	6.94548	5.705
LOC_Os02g43550	Chr2	26275370	26277684	-	cyclin putative expressed	3.34986	1.45734	2.17084	9.6026	7.94572	7.29145	1.36597	1.39384	1.774	2.3328	2.30757	7.18188	0.723321	0.645474	1.16795	4.37698	3.83354	2.42236
LOC_Os02g43640	Chr2	26335478	26337575	-	retrotransposon protein putative unclassified expressed	11.9019	4.17491	18.4266	81.5307	67.2115	78.2474	11.671	19.1092	15.6022	31.3009	33.1152	87.4264	10.2956	3.45604	5.00605	51.7259	66.1628	11.301
LOC_Os02g43820	Chr2	26456450	26457994	+	AP2 domain containing protein expressed	0.069821	0.113952	0.0383986	0.894719	0.494656	0.578713	0.198871	0.0737745	0.17878	0.559723	0.182388	0.814846	0.176172	0.188195	0.398316	0.949331	0.699335	0.779259
LOC_Os02g43940	Chr2	26524573	26526019	+	AP2 domain containing protein expressed	1.24995	0.432475	0.58325	4.61226	4.05871	2.94476	1.01747	0.934109	1.20241	2.99773	2.45315	1.96945	0.955534	0.544555	0.76561	2.15688	3.03377	1.86986
LOC_Os02g44080	Chr2	26608361	26609658	-	aquaporin protein putative expressed	164.273	91.0448	124.531	345.39	363.198	362.131	289.983	187.964	181.629	397.252	544.414	433.727	187.219	181.639	227.438	573.984	742.613	766.693
LOC_Os02g44310	Chr2	26804988	26805825	+	LTPL112 - Protease inhibitor%2Fseed storage%2FLTP family protein precursor expressed	949.039	512.437	860.548	2626.35	2096.72	2248.13	1458.74	1252.66	1227.57	3100.63	4639.76	3571.69	1083.47	1302.97	1326.16	2997.22	3903.11	3029.39
LOC_Os02g44490	Chr2	26924717	26927173	-	anthranilate phosphoribosyltransferase putative expressed	1.38755	1.30995	0.986258	3.51294	2.93027	2.75574	1.45757	1.3516	1.33484	2.76265	2.7245	3.53035	1.40166	1.24611	1.67609	4.55025	5.4121	8.71669
LOC_Os02g44880	Chr2	27182922	27186705	+	expressed protein	6.66262	4.76337	6.17137	22.8704	16.7976	19.441	4.12383	5.92662	5.55168	12.1101	16.8591	17.7871	3.99041	3.78034	4.19116	17.5247	14.6941	14.8911
LOC_Os02g45890	Chr2	27967467	27968844	-	sulfotransferase domain containing protein expressed	3.66618	2.20039	3.5449	26.2681	19.5513	21.1975	6.42904	2.58384	2.59873	9.44249	14.0534	10.0051	5.69064	5.64775	7.30143	29.8617	42.4438	38.9234
LOC_Os02g46850	Chr2	28581546	28584456	-	oligopeptide transporter putative expressed	17.9655	13.825	14.9417	52.424	52.7838	47.2973	23.2285	20.0634	16.7148	45.7033	48.3109	43.6527	13.3032	12.1972	16.6085	37.0869	40.5253	42.4448
LOC_Os02g47390	Chr2	28928706	28932010	-	expressed protein	0.0435177	0.118846	0.223409	0.29159	0.449634	0.594003	0.141412	0.0101984	0.0297526	0.553328	0.546639	0.307441	0	0	0.0757014	0.689628	0.843631	0.774641
LOC_Os02g48710	Chr2	29813212	29813755	+	expressed protein	1.7439	1.80157	1.91566	111.78	36.1267	27.5775	2.58489	4.85476	6.72755	6.73524	6.66047	30.5884	2.4415	1.41729	0.978226	10.5931	15.5025	8.01134
LOC_Os02g49140	Chr2	30051597	30053366	+	glycosyltransferase putative expressed	10.2676	7.22716	8.95051	31.4569	18.5263	25.3032	8.25567	7.6873	6.97276	14.0015	15.064	18.7046	7.55823	5.76796	8.34251	15.0328	20.0125	14.2727
LOC_Os02g51280	Chr2	31396707	31399105	+	TCP-domain protein putative expressed	1.14118	1.13756	1.20969	4.91281	3.63828	4.00491	0.860107	1.15309	1.19113	4.49642	4.75388	5.3449	1.0061	0.931663	1.14008	3.8059	3.85798	3.12351
LOC_Os02g51440	Chr2	31515301	31517784	-	laccase precursor protein putative expressed	0.0980364	0.100204	0.134801	7.32919	62.9017	1.94116	0.199278	0.224218	0.678216	4.08055	2.38385	2.13097	0.594078	0.352208	0.770824	1.18657	1.55275	2.51723
LOC_Os02g51950	Chr2	31814339	31815609	-	expressed protein	0.199406	0.0811242	0.438608	0.776718	0.971211	0.824268	0.203105	0.175831	0.510112	1.24727	0.832327	1.00578	0.251327	0.268872	0.528545	0.720699	1.46854	0.3737
LOC_Os02g52450	Chr2	32092648	32094809	-	regulator of ribonuclease putative expressed	0.898753	1.33054	0.904721	2.473	1.9233	2.27642	1.88829	1.67353	1.9153	6.04445	9.83526	9.83336	0.750025	1.00974	0.726841	3.31328	1.25366	3.11976
LOC_Os02g55870	Chr2	34199419	34203705	+	heparanase-like protein precursor putative expressed	10.9479	8.07973	9.38373	26.1001	24.599	22.4231	13.4736	11.5959	10.0539	23.5251	28.5914	22.2045	7.53627	7.22305	8.32103	21.8537	28.7945	25.1476
LOC_Os02g56570	Chr2	34654198	34658863	+	TBC domain containing protein expressed	1.4201	1.22638	1.79787	5.09769	6.00341	5.16644	2.91987	3.4702	3.76165	7.01264	7.98488	7.13198	2.00223	1.99759	1.71053	4.64316	5.79798	5.83277
LOC_Os03g01300	Chr3	208330	211839	+	LTPL114 - Protease inhibitor%2Fseed storage%2FLTP family protein precursor expressed	18.9318	14.0581	22.5029	511.557	379.299	425.301	139.539	20.4622	18.981	464.755	1049.36	652.511	10.3805	5.52581	10.4121	345.724	655.585	666.123
LOC_Os03g01470	Chr3	313806	315335	+	expressed protein	2.12005	1.72988	1.94322	5.04554	4.28688	5.40639	1.52406	2.58865	3.14844	5.09845	5.3163	5.62332	1.9257	0.984154	1.4268	4.23383	4.09766	3.287
LOC_Os03g01700	Chr3	430478	432878	-	expressed protein	125.405	96.6849	110.894	934.641	821.362	1042.17	201.762	178.072	172.14	762.96	910.363	902.376	79.357	63.6709	91.4277	1414.56	939.247	1363.45
LOC_Os03g02040	Chr3	646947	649469	-	remorin putative expressed	15.4706	13.735	12.9715	84.7083	89.7778	81.3585	23.0764	14.0159	14.0859	126.06	133.728	123.069	11.3361	11.8868	11.9506	98.5565	127.926	93.4853
LOC_Os03g02660	Chr3	985771	989765	+	expressed protein	0.450868	0.270066	0.396748	1.15504	1.43742	1.03574	0.366764	0.507923	0.431134	0.964239	1.2254	1.59406	0.242771	0.378022	0.447507	1.22577	1.26851	1.25498
LOC_Os03g03350	Chr3	1430639	1433585	+	polygalacturonase putative expressed	3.95184	2.59686	4.74568	8.86261	8.21341	8.88748	5.58137	4.54722	3.05529	10.057	12.6344	9.67196	2.72589	2.35541	2.41245	9.66604	14.1892	14.0647
LOC_Os03g03520	Chr3	1521162	1522978	-	expressed protein	2.36607	1.23494	0.650187	6.43533	1.88547	3.56923	0.872696	0.588009	1.08484	1.29481	5.1538	3.02692	0.831299	1.70541	2.8034	5.24897	3.94433	7.80565
LOC_Os03g03670	Chr3	1630161	1631864	-	expressed protein	0.957726	0.812258	1.1798	3.15678	2.81581	4.44276	0.467774	0.107977	0.470743	0.498903	2.48103	1.38217	0.425217	0.654041	0.774487	4.33048	2.26076	4.17577
LOC_Os03g04190	Chr3	1920043	1921896	-	cytochrome P450 putative expressed	2.92547	2.24521	1.57058	17.979	13.6939	17.4978	2.26736	2.77217	1.53384	11.4819	6.47751	15.9623	6.53797	6.35202	9.75033	19.1187	14.5776	26.1712
LOC_Os03g04310	Chr3	1983522	1985736	-	BHLH transcription factor putative expressed	18.9462	14.368	22.4987	48.2437	41.4039	44.1789	23.0824	15.709	17.9609	36.4074	59.5728	43.4948	15.225	14.7907	16.3549	38.7361	47.9257	44.3707
LOC_Os03g04570	Chr3	2131972	2136725	-	peptide transporter PTR3-A putative expressed	3.5907	7.40765	4.84416	13.5248	12.5397	14.4291	5.80136	3.59096	4.99995	9.809	20.835	16.281	3.28476	3.63044	4.33671	20.2151	20.1549	23.5269
LOC_Os03g05140	Chr3	2495806	2498898	-	receptor-like protein kinase 2 precursor putative expressed	3.65146	2.31354	2.95259	11.1935	9.82575	9.84258	6.8081	5.54082	5.1526	14.0807	16.1042	14.4205	2.82266	1.7514	3.2997	14.6657	16.2174	14.0158
LOC_Os03g05440	Chr3	2685557	2688291	-	DUF677 domain containing protein putative expressed	0.370398	0.384783	0.703709	1.57171	1.28225	1.20252	0.794594	0.592917	0.689816	2.05849	0.879696	1.53607	0.645768	0.695804	0.590739	1.05868	2.52108	2.1283
LOC_Os03g07570	Chr3	3854304	3858411	+	aminotransferase putative expressed	36.9854	27.0905	28.6684	147.811	132.789	143.281	22.3915	15.769	15.2916	70.0027	63.8994	59.9324	35.6339	35.8472	34.0359	75.3892	93.0853	75.6307
LOC_Os03g08390	Chr3	4287335	4291864	+	expressed protein	5.65891	6.68123	5.93215	15.6241	17.4136	12.5075	7.13383	8.16532	6.75634	14.3561	15.9021	16.5191	8.56333	8.76951	9.02536	16.5297	22.9962	21.2292
LOC_Os03g08520	Chr3	4379666	4380736	-	DUF581 domain containing protein expressed	0.570789	0.462492	1.33374	16.1819	18.3222	14.014	2.79576	2.37039	4.81208	4.70412	8.99174	7.66157	2.51444	2.31054	1.78223	6.13462	4.9391	11.1514
LOC_Os03g08720	Chr3	4492084	4494120	-	transferase family protein putative expressed	5.4124	4.30228	5.67801	19.2723	14.5128	17.7316	8.04795	9.15221	8.50015	23.9995	25.314	22.6905	6.65551	3.84851	7.70744	31.0099	16.6937	33.1405
LOC_Os03g10478	Chr3	5331110	5335911	-	glycosyl hydrolase family 10 protein putative expressed	13.4108	10.514	12.3419	36.1303	30.9814	39.3717	19.7126	10.0131	5.55226	31.949	44.37	34.6421	7.61132	5.4926	9.23221	40.1014	58.196	63.8121
LOC_Os03g10900	Chr3	5596830	5599784	-	disease resistance protein putative expressed	0.57448	0.739346	0.812533	2.80495	1.78796	2.37266	0.600137	0.438587	0.723724	1.97684	2.21604	2.66154	0.44782	0.648478	1.14306	3.1634	2.22097	3.19172
LOC_Os03g11250	Chr3	5795410	5797232	+	expressed protein	0.184149	0.100263	0.270073	0.561644	0.761038	0.509144	0.174774	0.280941	0.534534	1.19987	0.673702	0.944075	0.216893	0.248142	0.107545	0.495443	0.712324	0.42728
LOC_Os03g11320	Chr3	5823515	5828114	+	heparanase-like protein precursor putative expressed	6.24112	5.12482	4.62746	11.7895	12.077	11.8569	5.00962	4.72121	4.75316	7.12681	12.3907	10.7217	2.70831	2.97054	3.53107	8.84044	8.47696	9.7012
LOC_Os03g11420	Chr3	5876244	5883304	-	Os3bglu6 - beta-glucosidase%2Fbeta-fucosidase%2Fbeta-galactosidase expressed	4.60771	3.82781	4.01706	13.0446	16.8433	15.4667	7.0345	6.07113	4.87311	25.1716	34.4761	32.7182	2.87138	2.59753	3.38306	13.0731	17.5719	13.9922
LOC_Os03g12414	Chr3	6556387	6562025	-	cyclin putative expressed	0.151516	0.201555	0.250018	1.34379	1.19134	1.24608	0.432304	0.374406	0.349527	1.6189	2.18665	2.5974	0.267902	0.204098	0.198072	0.529584	0.644585	0.743512
LOC_Os03g12990	Chr3	7018343	7019303	+	phytosulfokines precursor putative expressed	0.321055	0.129846	0.264757	0.368786	1.20824	1.42178	0.918022	0.340704	0.737774	3.52526	2.58948	2.13449	0.888484	0.650002	0.215682	2.87103	2.77461	1.98574
LOC_Os03g14040	Chr3	7615918	7618928	+	expressed protein	0.552232	1.45636	1.19195	2.76241	2.79216	2.64494	0.40382	0.230562	0.3342	1.4313	1.88729	1.99678	1.2695	0.676286	0.560024	2.9139	2.1823	2.97328
LOC_Os03g14205	Chr3	7706011	7707276	+	expressed protein	1.97687	0.841613	2.27305	5.84474	3.50128	5.26173	0.914863	2.88277	1.60959	1.6194	2.20449	8.44204	2.35646	0.565326	2.77262	5.15683	4.25718	2.72976
LOC_Os03g15190	Chr3	8307296	8311557	-	expressed protein	2.62484	3.7304	1.9025	6.18351	6.39204	6.66576	0	0.210607	0.488047	1.43167	1.49273	1.14088	1.38259	2.19933	1.95877	6.44597	5.76607	5.84224
LOC_Os03g15320	Chr3	8384206	8386091	+	glyoxal oxidase-related putative expressed	1.59116	0.851944	1.08636	5.44549	4.17877	6.05977	2.34269	1.46764	1.79913	5.33657	6.82683	5.84779	0.720247	0.616055	0.791931	5.26682	6.80446	9.22772
LOC_Os03g15340	Chr3	8396569	8397445	+	plastocyanin-like domain containing protein putative expressed	140.286	67.3486	96.1055	555.675	430.811	464.545	100.866	94.598	122.866	271.153	456.211	568.886	41.9584	44.1943	51.7623	324.807	425.77	463.475
LOC_Os03g16470	Chr3	9079602	9081544	+	expressed protein	1.42703	2.68069	1.90223	5.37354	4.32148	4.79394	2.49812	1.23562	1.78324	4.34711	5.5329	5.29998	2.23825	1.64716	1.32956	6.32373	6.23287	5.4613
LOC_Os03g18540	Chr3	10381358	10387602	+	expressed protein	0.559848	0.305084	0.212497	1.95981	1.44844	1.65692	0.450002	0.641568	0.645479	1.67439	1.63813	2.05127	0.175644	0.271617	0.202047	1.53503	1.3263	1.26001
LOC_Os03g18770	Chr3	10517108	10518361	-	wound-induced protein WI12 putative expressed	219.992	234.755	189.169	623.106	565.674	630.031	203.906	158.329	179.122	558.225	552.427	447.915	213.623	238.692	252.838	773.621	690.133	1011.1
LOC_Os03g19180	Chr3	10750143	10751086	-	GCRP8 - Glycine and cysteine rich family protein precursor putative expressed	0	0.109812	0.603324	4.6895	6.56186	4.64334	1.46475	0.292884	0	3.1358	1.56335	5.27316	0.687988	0.494967	0.378529	3.04751	2.56705	2.9585
LOC_Os03g19310	Chr3	10854011	10855742	-	glycosyltransferase putative expressed	9.5366	8.85573	9.95531	28.7889	20.3606	22.6738	13.4157	10.4999	8.2457	20.0334	25.2391	24.7083	10.3638	10.968	11.838	23.9199	26.7552	30.6357
LOC_Os03g20100	Chr3	11351431	11355773	-	S1 RNA binding domain containing protein expressed	4.01322	3.13804	2.78209	10.4017	6.92887	9.29079	1.7563	2.06655	2.10718	6.18498	8.17615	9.016	2.85937	2.81782	3.01749	8.88371	8.25056	10.1253
LOC_Os03g20420	Chr3	11549506	11558340	-	alpha-N-arabinofuranosidase A putative expressed	31.7362	46.4463	59.6948	159.033	150.706	148.287	65.5218	49.5006	58.0865	195.295	215.048	192.447	59.7286	69.746	59.0957	198.853	183.234	184.113
LOC_Os03g20760	Chr3	11751863	11753402	+	LTPL66 - Protease inhibitor%2Fseed storage%2FLTP family protein precursor expressed	2.89326	2.26611	3.66301	7.65884	9.93714	8.53096	2.07852	3.72425	3.40108	6.9095	3.10028	10.7298	2.02829	0.473461	1.41834	5.60223	6.97265	1.33987
LOC_Os03g21370	Chr3	12219824	12223237	+	expressed protein	3.96462	2.47416	2.6539	11.1715	8.64983	11.3126	1.5929	2.51481	2.23314	6.20638	5.99179	11.1093	1.50558	1.23991	1.06973	9.67844	9.54085	8.05293
LOC_Os03g22370	Chr3	12812215	12812977	+	ultraviolet-B-repressible protein putative expressed	1.86187	1.35205	3.68455	6.25191	9.64445	7.52195	0.304553	0.46159	0.570011	3.24887	2.41936	18.4327	0.468022	0.335209	0.335495	9.91675	9.53941	1.96162
LOC_Os03g24510	Chr3	13970111	13971893	+	glycosyl transferase 8 domain containing protein putative expressed	0.0879937	0.119807	0.290369	2.65661	1.03902	2.58322	0.787326	0.929269	0.601044	2.08782	1.96243	4.4486	0.177685	0.0526964	0.128397	2.39219	2.01171	1.95872
LOC_Os03g24690	Chr3	14067751	14071112	-	terpene synthase putative expressed	0.839333	0.141873	0.413866	4.97786	5.56197	4.43332	9.98156	13.9168	10.0826	104.114	46.9296	8.44145	5.17237	4.86176	7.01769	78.3126	72.321	113.394
LOC_Os03g24870	Chr3	14165549	14170408	-	transporter family protein putative expressed	0.377812	0.391264	0.36018	2.62601	2.2306	2.79896	0.655377	0.67359	0.826025	2.42501	2.76577	2.0565	0.585057	0.588192	0.462232	2.1394	2.79225	2.23807
LOC_Os03g25330	Chr3	14469692	14471256	+	peroxidase precursor putative expressed	65.194	30.4566	49.7873	245.588	172.645	227.587	77.2149	87.5337	66.4987	218.812	209.74	199.786	78.1256	49.0596	97.2661	305.148	332.174	333.053
LOC_Os03g25360	Chr3	14494878	14496363	+	peroxidase precursor putative expressed	1.71461	0.348525	0.353561	4.12642	4.50765	2.58803	2.66415	1.13433	0.931862	11.3111	9.11081	9.27618	1.89048	1.10793	2.5607	6.79061	7.32449	10.3119
LOC_Os03g26930	Chr3	15400415	15403844	+	OsSCP13 - Putative Serine Carboxypeptidase homologue expressed	0.686884	0.631359	0.157406	1.46621	1.1659	2.30169	0.861306	0.685046	0.498524	3.18512	2.24411	1.88193	0.202283	0.154253	0.350684	1.21568	1.17789	1.1145
LOC_Os03g28300	Chr3	16282710	16290482	+	protein kinase domain containing protein expressed	45.3254	56.2684	60.662	121.224	172.92	144.748	50.876	33.3562	31.7303	102.015	110.116	103.874	43.4268	42.0804	43.6219	172.609	161.304	152.038
LOC_Os03g29360	Chr3	16715427	16715939	+	expressed protein	1.78899	1.57283	3.71064	63.0834	37.4791	41.9038	1.47596	6.11437	3.2234	8.84027	4.3001	40.6605	8.533	4.67242	5.25927	16.004	14.5377	10.048
LOC_Os03g29950	Chr3	17067788	17072249	+	glucose-6-phosphate 1-dehydrogenase chloroplast precursor putative expressed	0.0775242	0.210149	0.142177	0.799366	0.796789	0.623801	0.210235	0.109166	0.0794518	0.438255	0.564523	0.845021	0.104406	0.139317	0.180792	0.938913	0.488495	0.908469
LOC_Os03g30250	Chr3	17260196	17262960	+	COBRA-like protein precursor putative expressed	6.46202	2.44005	5.24678	22.6426	19.6552	24.6151	6.9867	6.42546	7.63064	15.6119	16.2999	22.4247	1.88475	1.22621	1.5254	23.3042	32.9226	25.5362
LOC_Os03g30420	Chr3	17340415	17342284	-	cytochrome P450 putative expressed	0.975793	2.27055	2.34182	8.22411	7.09652	5.81204	1.17858	0.645378	0.666509	7.76677	6.36774	12.9526	0.776211	0.876561	0.595485	13.465	6.23995	10.9715
LOC_Os03g30470	Chr3	17390790	17391871	+	CHIT4 - Chitinase family protein precursor expressed	5.04296	1.9368	5.05839	10.976	8.98056	11.4075	2.25889	2.77702	1.41716	5.2663	4.85519	5.82761	1.955	1.14596	1.3253	4.10117	4.66056	4.8428
LOC_Os03g31180	Chr3	17754817	17761133	+	diacylglycerol kinase 1 putative expressed	1.21014	1.70776	0.882098	3.24794	2.63005	2.24473	0.96452	1.04818	1.27955	2.24704	2.72621	3.39416	1.01879	0.996034	1.30647	3.10407	2.64459	3.47653
LOC_Os03g32220	Chr3	18430111	18431229	-	ZOS3-11 - C2H2 zinc finger protein expressed	0.529324	0.516517	0.640343	15.2857	22.9214	5.24848	1.59629	2.39043	2.27444	7.30854	4.14153	6.74608	1.17395	0.856553	1.54546	2.11598	2.44924	3.87475
LOC_Os03g36750	Chr3	20379616	20387075	+	cbbY putative expressed	4.42123	3.74766	4.26717	8.43149	8.98911	8.72894	1.83731	2.13129	1.61622	5.69123	5.51036	6.94444	1.72912	1.6219	1.71036	8.17002	6.60197	6.15737
LOC_Os03g37290	Chr3	20666009	20670823	-	cytochrome P450 putative expressed	0.352653	2.50524	0.089518	4.19344	4.39632	2.45929	0.176491	0.114568	0.222382	4.95063	4.70847	2.96308	0.328712	0.243665	0.403349	5.94526	4.92483	4.1469
LOC_Os03g37830	Chr3	20978618	20985759	-	potassium transporter putative expressed	0.447437	0.704594	0.397555	2.20188	2.69759	3.0596	0.307639	0.157326	0.211746	2.34883	2.82753	1.62331	0.191277	0.139075	0.254761	3.71134	4.38381	4.90256
LOC_Os03g41510	Chr3	23086227	23090306	+	oxidoreductase aldo%2Fketo reductase family protein putative expressed	0.619397	0.950992	0.407312	5.81601	5.55533	4.51924	1.44453	1.42789	1.35075	10.5018	9.01992	9.20269	0.356862	0.226166	0.191337	4.90764	6.70135	4.59264
LOC_Os03g43010	Chr3	23989140	23997536	+	expressed protein	2.85118	3.58087	5.47423	58.4838	58.6946	64.7167	11.7822	10.8909	9.24379	35.351	40.332	41.5581	6.1251	4.46998	6.50295	41.3255	45.8607	34.4158
LOC_Os03g43970	Chr3	24693301	24694629	-	amino acid permease family protein putative expressed	3.45996	3.26641	3.43419	11.4006	15.4696	13.5418	4.53544	4.46148	4.19011	8.66241	8.67988	10.3902	4.51202	4.39867	4.86705	16.3205	17.6874	20.9931
LOC_Os03g44050	Chr3	24759259	24763495	-	OsWAK27 - OsWAK receptor-like protein kinase expressed	0.421666	0.181552	0.390604	1.13631	0.786165	1.04938	0.757721	0.577724	0.591464	3.22813	3.45906	3.83514	0.112087	0.119587	0.213053	1.16856	1.10174	1.16913
LOC_Os03g44670	Chr3	25147429	25151542	-	expressed protein	17.9329	15.3252	15.2471	42.1183	42.8804	42.9542	19.0264	16.8506	19.1068	52.6888	55.9457	46.1419	19.1668	17.1795	18.0881	47.6091	36.2822	46.9048
LOC_Os03g45250	Chr3	25547180	25549126	+	2-aminoethanethiol dioxygenase putative expressed	1.63462	0.46391	0.586285	3.22027	4.15394	1.85764	1.44601	1.25166	1.63776	3.48948	3.60145	3.61946	1.47041	0.957837	0.935903	2.89905	2.95954	3.70278
LOC_Os03g45740	Chr3	25832041	25833820	+	transferase family protein putative expressed	0.162198	0.69412	0.535189	1.00262	1.29274	0.723196	0.495227	0.800213	1.12096	6.86374	3.0491	4.69084	1.06368	2.95157	1.24874	9.78892	5.12616	9.98446
LOC_Os03g45920	Chr3	25942717	25946741	+	tubulin%2FFtsZ domain containing protein putative expressed	63.5111	41.8339	53.1237	205.151	149.62	176.227	83.121	68.8892	66.1452	140.608	196.258	169.257	39.2908	37.0039	52.2219	159.299	188.351	186.307
LOC_Os03g46420	Chr3	26246553	26247660	+	expressed protein	0.85836	0.392567	0.294996	1.57391	1.90029	2.11386	0.743383	0.416434	0.109765	1.66385	2.18255	1.59542	0.108159	0.0964606	0.0949599	1.82523	1.18463	0.906578
LOC_Os03g47940	Chr3	27251938	27256569	+	GDSL-like lipase%2Facylhydrolase putative expressed	0.280855	0.630239	0.308917	1.31752	1.36796	1.52202	0.0857114	0.0989213	0.179784	0.738757	0.88037	1.63888	0.141729	0.37851	0.0616296	0.954681	0.481171	0.816375
LOC_Os03g51150	Chr3	29272320	29274639	-	expressed protein	8.62672	6.89041	8.84369	27.5246	19.0196	26.7516	8.48173	8.18295	8.74992	16.6051	24.024	21.1892	5.40617	4.19834	5.42089	20.8672	26.428	21.9821
LOC_Os03g51980	Chr3	29827496	29828497	+	expressed protein	8.81983	6.40882	8.41036	26.2558	16.9312	24.817	9.81006	10.5844	6.24346	22.2606	28.8035	28.7711	6.58702	5.71277	5.14966	36.5791	40.0988	35.1737
LOC_Os03g52040	Chr3	29858905	29864596	+	OsSCP19 - Putative Serine Carboxypeptidase homologue expressed	19.7724	24.0267	20.6041	52.0789	59.6748	53.7221	12.8977	7.45572	13.9102	9.25529	35.951	41.5805	10.3605	10.241	11.3039	29.4453	29.3022	29.7508
LOC_Os03g53640	Chr3	30755791	30757510	-	expressed protein	2.1006	2.63437	2.58996	7.88534	8.00419	7.6731	1.55789	1.93337	1.43174	6.80841	8.35924	7.91467	1.60315	1.71737	1.92407	8.4503	6.95115	10.9914
LOC_Os03g57240	Chr3	32645456	32647051	-	ZOS3-19 - C2H2 zinc finger protein expressed	0.637322	1.06781	1.06996	3.37691	2.88141	3.80769	0.818829	1.32302	0.790249	1.71444	2.62898	4.19904	0.237003	0.452041	0.117687	3.56285	3.39576	3.17998
LOC_Os03g57770	Chr3	32919546	32920235	+	expressed protein	0.661465	0.0886598	0.363562	1.62515	1.17137	2.08165	1.71567	1.25149	1.46099	3.84182	2.51748	3.87667	0.332177	0.198598	1.50161	1.3164	1.60992	3.19577
LOC_Os03g58190	Chr3	33138564	33141520	-	expressed protein	0.524916	0.856682	0.654344	3.39532	3.81181	2.90048	0.512615	0.468365	0.680995	2.62999	2.77893	2.71032	0.741698	0.723151	0.767862	3.15223	2.58266	3.25485
LOC_Os03g58490	Chr3	33315821	33319743	+	DUF593 domain containing protein expressed	0.418521	0.379238	0.349905	3.60848	2.76988	2.86649	0.961822	0.859367	0.892625	3.05787	3.27412	3.4392	0.236826	0.345736	0.378953	2.92801	3.4262	2.51206
LOC_Os03g59440	Chr3	33834634	33835499	-	dirigent putative expressed	0.229009	0	0.419682	8.62527	5.74563	6.76556	0.623433	0.323911	0.467897	3.20143	9.93396	3.49088	1.22941	1.03019	1.16032	5.59005	8.32098	6.59679
LOC_Os03g59880	Chr3	34088936	34090111	+	expressed protein	0.575406	0.363148	0.632755	1.23202	1.30215	0.892323	3.39033	7.63218	7.3861	12.7816	11.5275	12.9775	0.901687	1.14995	0.852689	2.06747	3.02079	1.99103
LOC_Os03g60340	Chr3	34311081	34314802	-	leaf senescence related protein putative expressed	20.2716	14.7324	21.3772	74.2515	55.394	69.9673	23.779	26.6061	24.9911	44.9595	55.6937	60.0358	13.9875	13.3102	17.462	54.6986	57.8111	58.6387
LOC_Os03g60509	Chr3	34394493	34395664	-	expressed protein	33.657	26.0976	32.6276	143.212	85.0909	121.098	37.1424	41.3513	48.2902	73.2105	171.703	126.905	36.2127	33.7035	41.1377	101.263	111.712	140.041
LOC_Os03g60850	Chr3	34574307	34576973	-	peptide transporter PTR2 putative expressed	0.750195	0.63273	0.489977	3.94442	2.78206	2.93544	0.838627	0.79181	1.08129	4.79708	1.64289	3.25616	0.591969	0.694824	0.921208	3.84283	1.93111	6.02716
LOC_Os03g62860	Chr3	35558704	35561180	-	glucan endo-13-beta-glucosidase precursor putative expressed	0.261322	0.213341	0.323367	1.16584	1.18604	1.5001	0.186045	0.391086	0.602302	0.425609	1.29726	1.24747	0.626492	0.322811	0.286406	0.777157	1.24024	1.18353
LOC_Os03g64320	Chr3	36347802	36358609	+	expressed protein	5.58848	4.53804	4.74376	23.6513	26.5419	21.5779	11.5336	10.2449	10.1667	24.6114	22.5088	23.2857	3.52397	2.30148	3.53005	17.2895	22.799	16.7482
LOC_Os04g01354	Chr4	258818	263006	-	chalcone synthase putative expressed	1.43091	3.88665	1.12912	4.78182	7.57561	2.77844	1.79675	2.29993	2.45382	15.2476	5.07217	6.92907	0.533853	1.03396	0.599614	1.61219	1.64073	2.88767
LOC_Os04g03870	Chr4	1767007	1768449	-	cytochrome P450 putative expressed	1.52036	0.774946	0.794309	3.89757	2.72644	2.76117	2.28956	2.22291	1.90718	5.63548	5.5983	6.29196	2.45466	2.28827	3.67457	12.405	9.53338	14.0206
LOC_Os04g04000	Chr4	1843006	1848258	+	ECT protein putative expressed	1.48631	1.49885	1.34446	3.32967	2.86641	3.33336	2.21701	2.01803	2.41972	5.51279	5.19379	5.04783	1.8316	1.44302	1.97004	4.70321	5.22805	3.96813
LOC_Os04g05070	Chr4	2501625	2502817	-	expressed protein	5.44544	2.45052	3.08156	28.9832	21.3019	27.9583	1.46507	4.4766	2.86667	7.7758	9.98285	11.7913	6.82201	3.84981	5.75321	20.6845	22.5171	15.5293
LOC_Os04g09540	Chr4	5121027	5124372	+	acyl-protein thioesterase putative expressed	0.167527	0.136151	0	1.79223	0.593405	1.27713	0.0910518	0.157659	0.17136	2.01088	2.38788	0.593177	0.168852	0.251035	0.197884	2.18511	2.58281	1.83693
LOC_Os04g11524	Chr4	6306223	6309507	+	retrotransposon protein putative unclassified expressed	0.455629	0.430329	0.75149	1.46488	2.62248	2.21153	0.806209	1.07403	1.16367	4.70143	2.92522	3.23032	2.44607	2.73282	2.30813	14.6132	15.9989	11.9685
LOC_Os04g13140	Chr4	7250358	7251846	+	vignain precursor putative expressed	2.86113	4.53557	2.79723	14.0458	14.6745	11.5437	1.03527	2.38042	2.35991	16.3593	9.04786	12.9468	1.84433	2.32108	2.13205	15.0645	8.95973	24.9703
LOC_Os04g16450	Chr4	8948206	8950028	-	aquaporin protein putative expressed	17.7965	28.8706	26.4479	80.8034	70.8345	64.9761	28.4278	22.3714	19.269	64.8547	94.1231	90.0914	9.64258	9.64007	10.5844	80.7788	75.8016	74.5546
LOC_Os04g16722	Chr4	9094075	9098277	+	uncharacterized protein ycf68 putative expressed	9.41943	10.1957	4.99071	20.1884	38.2271	18.4128	14.211	9.78509	11.5531	32.4694	15.3033	25.0031	6.74298	8.6169	2.8725	13.7713	31.2426	13.681
LOC_Os04g16970	Chr4	9291213	9291999	-	zinc finger C3HC4 type domain containing protein expressed	2.47978	2.0026	2.43429	8.7144	5.72472	11.6374	2.7514	3.69962	2.89295	8.48083	8.74968	8.85983	1.95966	2.71023	1.67219	10.564	9.08105	10.9172
LOC_Os04g18030	Chr4	9939540	9956327	-	Sec1 family transport protein putative expressed	0.445119	0.372344	0.365931	1.32223	1.37261	0.98797	0.314717	0.445697	0.499536	1.43102	1.60714	1.19183	0.352006	0.316159	0.457561	1.37704	1.34894	1.22213
LOC_Os04g25900	Chr4	15062899	15069143	+	go35 NBS-LRR putative expressed	2.44519	1.69847	2.40411	8.8954	10.4215	10.7741	1.98135	1.25718	1.58286	8.30896	9.70966	8.45412	4.24707	3.27951	3.83176	21.8457	26.0144	22.4713
LOC_Os04g25960	Chr4	15098152	15106616	+	expressed protein	0.527474	0.452711	0.580215	1.68857	2.10208	1.38089	0.300261	0.334133	0.729728	1.03145	0.854928	1.00683	0.319598	0.142135	0.345896	0.851307	0.807374	1.34341
LOC_Os04g26870	Chr4	15888815	15893913	+	oxidoreductase aldo%2Fketo reductase family protein putative expressed	3.29532	1.60634	1.49979	7.73334	5.36688	8.11016	1.69578	1.84153	1.62907	4.212	4.03583	3.9389	1.0702	0.918936	1.49793	7.37204	7.70418	9.41988
LOC_Os04g27070	Chr4	16007286	16011934	-	terpene synthase putative expressed	0.205038	0	0.263114	1.59514	2.08815	1.69968	0.361508	0.67397	0.245017	6.95192	4.35654	6.09077	0.275935	0.12281	0.179896	3.16524	5.18881	3.97145
LOC_Os04g29580	Chr4	17584989	17589754	+	OsWAK37 - OsWAK short gene expressed	0.692018	0.728206	0.71775	4.51848	3.4495	3.4884	1.22129	1.52984	0.668913	5.73331	5.08903	4.14985	0.459426	0.51491	0.499877	3.8952	3.34261	3.08455
LOC_Os04g31960	Chr4	19142083	19144072	-	thiamine pyrophosphate enzyme C-terminal TPP binding domain containing protein expressed	0.862913	0.409435	0.826708	2.54631	3.18001	2.87862	0.860287	0.803389	0.770115	3.04222	4.9185	5.54987	1.32103	1.25019	1.50995	4.68202	4.52419	5.62406
LOC_Os04g32110	Chr4	19269218	19271345	+	ACT domain containing protein expressed	34.8462	41.9183	42.7135	92.8971	115.366	99.3819	40.196	34.5153	40.8343	90.4957	91.669	98.1226	45.5521	45.5448	48.1765	118.131	99.7179	125.691
LOC_Os04g32510	Chr4	19564239	19566320	+	expressed protein	1.34656	0.884488	1.90384	3.76583	7.04087	3.90508	0.784694	0.588825	0.852213	1.53827	1.80434	2.58951	1.1627	0.519001	0.285088	2.3464	3.29888	1.51293
LOC_Os04g32850	Chr4	19835131	19836892	-	basic proline-rich protein putative expressed	0.359411	0.243098	0.149471	5.23926	4.79259	6.36743	0.243447	0.191661	0.239806	4.09011	11.0642	6.62733	0.491816	0.680581	0.571922	6.43001	16.6686	11.5188
LOC_Os04g33310	Chr4	20144021	20145529	-	expressed protein	21.575	10.9849	21.4808	54.4366	33.7918	50.1628	3.41513	10.1727	6.74694	19.5704	21.3539	36.636	7.8748	3.75718	4.32655	29.9336	26.3579	24.1835
LOC_Os04g33640	Chr4	20372913	20377959	+	glycosyl hydrolases family 17 putative expressed	0.913608	0.682364	1.04892	3.16243	3.54636	6.30139	0.858513	0.752568	1.29485	1.40678	3.72888	2.11919	1.78553	1.74667	2.20753	4.31406	5.94229	4.89565
LOC_Os04g33900	Chr4	20534071	20534774	+	ctr copper transporter family protein putative expressed	2.12965	1.45683	1.40467	5.78637	3.29994	4.56033	1.13346	1.43492	1.62861	2.12109	4.64362	4.31077	0.641842	0.958981	1.35135	3.99534	4.66745	3.69691
LOC_Os04g35100	Chr4	21332217	21335533	-	phospholipase C putative expressed	0.477482	0.519833	0.455175	4.22367	2.90357	2.9241	1.3467	0.806993	0.782627	3.22254	3.6597	3.00522	0.771215	1.14389	1.11599	3.51606	4.56637	4.1385
LOC_Os04g35160	Chr4	21368526	21371720	+	CorA-like magnesium transporter protein putative expressed	1.0799	0.950197	1.80534	14.4814	13.1207	15.4009	15.0562	12.5462	17.5109	25.8232	34.6835	32.8752	4.83667	5.93959	6.50687	27.5418	21.6982	20.4936
LOC_Os04g36740	Chr4	22192042	22197439	-	potassium channel SKOR putative expressed	4.0379	5.83471	3.85706	28.5821	29.8691	20.9879	10.0325	11.3668	9.63328	50.4221	37.2852	27.3392	8.29439	10.4522	9.2666	30.958	23.8583	41.8443
LOC_Os04g36750	Chr4	22200999	22201941	+	hsp20%2Falpha crystallin family protein putative expressed	0.538259	1.14575	0.887835	7.04045	7.44745	9.04389	1.42757	1.99673	3.78249	16.8762	13.6698	8.22446	1.01647	2.36011	1.25818	16.7216	13.3454	14.5012
LOC_Os04g36770	Chr4	22205218	22205925	+	PME%2Finvertase inhibitor putative expressed	1.79272	0.509312	2.08668	15.9274	7.56327	14.0827	3.2809	4.03841	4.62391	11.0292	12.9216	11.3463	1.90706	1.32956	0.955483	12.679	23.8858	6.60703
LOC_Os04g36800	Chr4	22216909	22221345	-	3-oxoacyl-synthase putative expressed	0.266147	0.130522	0.124533	0.494104	0.612817	0.543785	0.0920824	0.206064	0.116005	0.693905	0.723575	0.536248	0.0806285	0.0956234	0.139639	1.06257	0.899008	1.47911
LOC_Os04g37480	Chr4	22321189	22323559	+	oxidoreductase aldo%2Fketo reductase family protein putative expressed	1.80047	1.26251	1.38157	7.60476	6.63725	7.73261	1.80704	1.18057	1.24313	2.89336	7.08323	4.68051	0.89901	0.496759	0.712741	3.84412	4.5425	3.76222
LOC_Os04g37500	Chr4	22330188	22332565	+	glutamate decarboxylase putative expressed	13.4344	8.20483	11.9249	26.7805	23.8868	25.4051	18.8965	12.9966	10.3656	29.9881	35.9894	30.3346	10.9479	10.6924	11.9935	30.5995	44.026	44.3543
LOC_Os04g37590	Chr4	22358725	22361576	-	F-box protein FBW2 putative expressed	0.138198	0.0750195	0.101329	1.13956	0.48953	0.293144	0.150098	0.162421	0.330043	1.10682	0.769383	1.85841	0.18584	0.0828081	0.0406321	1.25337	0.630388	0.818592
LOC_Os04g37770	Chr4	22452022	22452695	-	transposon protein putative CACTA En%2FSpm sub-class expressed	63.4149	30.7386	75.137	207.222	184.316	217.041	93.0048	100.871	125.156	181.685	227.188	279.186	97.8156	60.4401	34.4985	192.68	332.676	57.8619
LOC_Os04g38430	Chr4	22848936	22851644	+	nodulin putative expressed	0.706111	0.288082	0.278337	2.68231	1.90721	1.53058	1.3217	0.572026	0.759356	3.04245	2.21334	2.54717	0.46322	1.01508	0.650829	3.30032	4.83879	3.48136
LOC_Os04g38720	Chr4	22994552	22996740	+	no apical meristem protein putative expressed	12.5525	8.71126	7.03723	44.3982	33.7183	41.1478	12.6769	7.39697	7.55018	27.5963	30.9555	29.2175	19.7933	19.3693	22.4292	42.1359	42.6371	52.096
LOC_Os04g38790	Chr4	23059405	23060944	-	expressed protein	1.0616	0.510573	0.583773	4.06818	3.11942	2.27146	0.157257	0.23824	0.444437	1.11088	2.01444	0.563587	0.389281	0.21687	0.55385	3.77501	2.08194	4.15655
LOC_Os04g38910	Chr4	23120211	23122727	-	atypical receptor-like kinase MARK putative expressed	2.40943	1.8882	2.44832	6.42123	3.83362	5.71645	3.80056	2.88709	2.61656	5.87962	6.28067	6.9482	3.09417	2.10874	3.63248	7.68144	8.19772	7.46658
LOC_Os04g39380	Chr4	23435707	23436503	-	heavy metal transport%2Fdetoxification protein putative expressed	0.122964	0.29595	0	5.89761	8.16553	7.56823	0.201652	0.611445	0.125249	12.1076	13.0041	14.8171	0.370191	0.110806	0.224619	2.30872	3.71291	1.79397
LOC_Os04g39600	Chr4	23599540	23600705	-	fasciclin domain containing protein expressed	1.5024	0.774179	1.48709	7.98655	12.728	8.66232	3.63192	3.49749	2.97217	3.95938	10.8174	7.65781	1.31288	1.98078	1.15055	8.04931	12.8555	7.69687
LOC_Os04g40150	Chr4	23892683	23896476	-	glycosyl transferase family 17 protein putative expressed	10.8868	9.60752	9.66209	33.1153	30.659	36.8105	14.0356	12.85	12.2972	39.477	47.7888	37.7283	12.5843	13.2723	11.7686	41.8211	40.2725	35.7471
LOC_Os04g41340	Chr4	24527897	24530505	-	4-nitrophenylphosphatase putative expressed	2.64795	2.43358	1.23062	3.55097	5.41652	4.75376	2.30713	1.39269	1.68048	3.88592	4.4805	4.70929	1.05379	1.27342	1.01579	6.18085	4.99209	7.50128
LOC_Os04g41800	Chr4	24761107	24761707	+	expressed protein	2.13227	2.84083	1.87457	4.20249	6.92219	9.25467	1.40099	0.809319	1.59079	3.38769	3.53137	12.2922	1.28222	1.1537	0.261959	5.95008	5.90438	0.558549
LOC_Os04g41980	Chr4	24874021	24875977	+	ATOZI1 putative expressed	0.788432	0.209495	0.294284	2.10127	2.92339	2.93313	0.329648	0.476032	0.545116	3.99113	4.99257	3.14295	0.128041	0.115031	0.122862	2.62942	2.92294	3.26545
LOC_Os04g42740	Chr4	25297188	25299569	+	serine%2Fthreonine-protein kinase receptor precursor putative expressed	2.92846	2.15664	3.65861	8.72012	8.81778	9.75927	3.19645	2.11898	2.23008	6.7155	8.4033	8.62598	4.6488	3.58794	3.90447	11.9726	10.9386	10.0272
LOC_Os04g42760	Chr4	25307143	25308653	+	sialyltransferase family domain containing protein expressed	19.0912	24.7401	18.6302	78.7077	66.864	68.9028	11.7117	10.7443	11.2095	60.012	68.0876	57.4936	16.6233	19.3458	19.3782	78.895	72.293	99.3754
LOC_Os04g42800	Chr4	25340303	25341989	-	photosystem-II repair protein putative expressed	0.366209	0.366081	0.269485	1.79026	1.04711	0.935875	0.198824	0.373191	0.0898506	0.694521	1.29091	0.992581	0.246149	0.157779	0.154698	1.71179	1.11748	1.28405
LOC_Os04g43560	Chr4	25773341	25776243	+	no apical meristem protein putative expressed	8.24772	4.57103	5.48817	30.5159	20.3049	27.4724	11.1479	7.47012	5.23537	21.6833	36.7349	26.4361	2.16342	1.55649	2.90366	24.8189	34.2305	37.3601
LOC_Os04g43820	Chr4	25943381	25944083	-	expressed protein	5.97758	2.83474	5.16303	17.8935	9.45143	9.41144	3.05913	6.88947	4.46235	14.1394	14.8512	13.8739	5.25443	5.67186	6.96763	19.2065	15.4842	26.151
LOC_Os04g44354	Chr4	26260450	26267430	-	UDP-glucoronosyl and UDP-glucosyl transferase domain containing protein expressed	6.12231	5.66995	8.90197	17.791	28.4497	19.1625	4.73827	6.64152	6.50326	17.3893	16.171	21.7326	3.30863	3.18835	4.19242	10.1776	11.034	11.4096
LOC_Os04g45520	Chr4	26931453	26932639	-	integral membrane protein putative expressed	1.51598	1.95007	1.72105	66.238	66.9508	93.313	4.18369	3.69083	4.25368	82.375	100.079	86.8713	2.76146	2.24184	1.68436	93.4421	39.4157	43.8322
LOC_Os04g46280	Chr4	27423442	27426229	+	hydrolase NUDIX family domain containing protein expressed	7.45659	6.32731	6.90362	29.9726	28.4281	29.1431	13.3008	9.66797	9.91152	18.3001	31.3927	24.0608	9.79613	9.95668	12.0957	30.0835	30.7755	34.9441
LOC_Os04g46780	Chr4	27732606	27735793	+	MSP domain containing protein expressed	2.3616	2.18471	2.9545	10.8444	9.93522	9.81195	2.75713	3.27214	2.30599	7.28095	8.22422	6.9728	1.75044	1.18325	1.88326	6.59996	9.24405	8.85259
LOC_Os04g46810	Chr4	27740050	27740811	+	LTPL120 - Protease inhibitor%2Fseed storage%2FLTP family protein precursor expressed	3.82498	2.40869	3.89755	196.458	182.644	162.886	33.8782	6.27793	6.56905	279.995	470.059	325.847	5.34678	8.56615	10.6757	753.143	1083.83	703.833
LOC_Os04g46820	Chr4	27743339	27743734	+	LTPL121 - Protease inhibitor%2Fseed storage%2FLTP family protein precursor putative expressed	1.61052	0	0.43984	263.373	302.332	212.711	10.7486	4.38336	4.41796	92.035	177.785	174.924	1.58602	2.58014	2.46177	521.014	755.257	382.048
LOC_Os04g48130	Chr4	28643350	28645174	+	OsRhmbd11 - Putative Rhomboid homologue expressed	7.89817	5.24069	6.89855	18.9301	16.4574	16.2813	10.1802	8.56667	9.07867	20.7882	19.6946	18.8582	8.04764	8.21039	9.1221	17.0458	20.0725	18.8684
LOC_Os04g49130	Chr4	29289184	29292229	-	ubiquitin-conjugating enzyme putative expressed	2.60585	1.48398	2.24587	8.21229	6.29887	7.23014	3.27688	4.77878	4.60634	8.62698	12.7645	10.2578	1.77297	1.45709	1.25608	7.13437	6.50137	6.33476
LOC_Os04g49160	Chr4	29317203	29318456	-	zinc finger C3HC4 type domain containing protein expressed	5.91375	6.14949	7.25457	25.0893	39.1967	15.0545	6.6326	6.92851	8.05512	27.9181	14.1039	23.6152	1.19291	2.98467	2.44695	6.69115	5.02838	13.0577
LOC_Os04g49250	Chr4	29391121	29392759	+	UDP-glucose%2FGDP-mannose dehydrogenase family central domain containing protein expressed	1.07154	1.48456	1.92867	8.17165	9.40315	7.91181	1.79652	1.44067	1.62987	5.33737	6.37994	5.6835	1.40944	1.42941	2.44823	7.83564	6.57543	7.9632
LOC_Os04g49900	Chr4	29754938	29762118	+	ABC transporter family protein putative expressed	0.762212	0.8332	0.644083	2.79499	2.73926	2.48939	2.0993	2.00304	2.22089	5.21323	2.93796	5.2667	3.49506	3.20323	3.65509	7.5011	7.03531	7.38157
LOC_Os04g50970	Chr4	30172119	30174209	-	seed specific protein Bn15D1B putative expressed	142.092	147.594	149.254	484.608	408.362	516.993	158.211	130.452	141.767	295.093	391.911	450.155	120.702	135.233	142.963	537.683	422.557	653.591
LOC_Os04g51520	Chr4	30520356	30523556	-	glycosyl hydrolases family 16 putative expressed	1.11381	0.340076	1.1229	9.22711	8.30171	9.68608	1.24755	0.687263	0.0474986	3.0663	4.50516	2.26643	0.608459	0.792537	0.532227	8.64168	11.2843	14.8468
LOC_Os04g51580	Chr4	30552922	30558599	-	leucine rich repeat containing protein expressed	7.67182	5.8915	6.3448	20.9891	16.2329	18.4924	4.48408	4.2517	3.77087	12.3466	12.7645	15.9455	3.8217	4.03149	5.39977	13.7594	15.1402	15.6269
LOC_Os04g51786	Chr4	30685422	30687861	-	containing DUF163 putative expressed	0.694984	0.752792	0.382144	2.60274	2.2053	2.94239	1.22784	0.858605	1.54005	3.64905	2.71765	3.384	2.27627	1.19771	1.48931	4.97637	3.71255	4.08667
LOC_Os04g52164	Chr4	30995338	30999600	+	transferase family protein putative expressed	0.255102	0.0947087	0.286903	1.29915	1.79658	1.14679	0.411924	0.154196	0.178164	1.11599	1.3028	2.55117	0.263353	0.208266	0.202971	0.76324	1.40674	0.591256
LOC_Os04g52530	Chr4	31230928	31231968	+	heavy metal-associated domain containing protein expressed	0.653046	0.225815	0.205134	1.97402	2.14779	2.23777	0.228907	0.528668	0.380814	3.90691	3.00636	2.48283	0.0938032	0	0.336242	2.86215	3.8043	3.66394
LOC_Os04g53580	Chr4	31937205	31939193	-	P21-Rho-binding domain containing protein putative expressed	1.41312	0.973389	1.47619	8.88777	7.25774	8.14871	2.30705	2.99647	1.94956	7.19987	9.19939	5.40849	1.06721	1.52537	1.26027	5.65385	8.74567	12.6451
LOC_Os04g54240	Chr4	32301622	32302456	-	wound induced protein putative expressed	4.03543	1.76249	0.709929	6.15603	6.86082	5.41186	4.28604	6.90925	8.81969	31.4187	30.9088	32.1098	2.51772	2.39659	2.09691	5.70528	5.49508	4.60891
LOC_Os04g54300	Chr4	32333335	32333993	-	wound induced protein putative expressed	13.0362	6.33676	7.23027	21.7251	15.6724	18.9394	10.6862	9.85205	14.7436	22.8453	26.7924	24.9923	3.48136	4.84921	5.67154	11.8382	19.311	13.7025
LOC_Os04g56320	Chr4	33575152	33579655	-	AAA-type ATPase family protein putative expressed	0.18771	0.0766428	0.103235	0.601161	0.831165	1.23746	0.152711	0.35248	0.28845	1.19166	2.06008	2.12384	0.126331	0	0.191895	1.22272	0.59403	0.871342
LOC_Os04g56430	Chr4	33641292	33642362	+	cysteine-rich receptor-like protein kinase putative expressed	4.15891	5.38934	5.99525	81.0686	68.7304	40.843	14.9832	4.64134	5.28872	96.4659	55.6832	36.8353	6.85403	6.46792	6.82223	36.1435	158.025	153.474
LOC_Os04g57090	Chr4	34022632	34024079	+	jasmonate O-methyltransferase putative expressed	0.763456	0.414044	0.895608	2.75246	2.02823	2.13588	0.456244	0.718146	0.364544	0.814925	1.69941	2.43222	0.769744	0.457534	0.899805	1.86127	2.94469	3.29249
LOC_Os04g57130	Chr4	34038355	34039430	-	dirigent-like protein pDIR17 putative expressed	18.5498	14.9127	17.9898	39.826	26.885	38.9217	8.01118	10.7785	6.96727	20.7746	32.3062	29.3312	2.99238	2.59881	5.74019	31.2348	32.1389	33.761
LOC_Os04g57560	Chr4	34244247	34248323	-	amine oxidase flavin-containing domain containing protein expressed	226.904	210.38	173.936	516.184	419.092	444.289	213.747	233.896	223.751	464.423	463.599	455.794	262.332	278.051	260.768	599.208	539.185	750.251
LOC_Os04g57860	Chr4	34450561	34454341	-	endoglucanase precursor putative expressed	0.227122	0.352984	0.374758	2.61664	10.1777	5.31115	0.720093	0.431468	0.162961	1.0708	2.54203	1.51702	0.80294	0.407958	0.535308	5.18879	10.7946	5.3331
LOC_Os04g58390	Chr4	34737984	34742719	+	allantoinase putative expressed	0.927559	0.389912	0.553879	6.49628	4.48272	5.88866	0.581892	0.988624	0.706106	4.73045	4.48932	6.91346	0.802867	0.928365	1.205	3.21917	3.30106	2.77366
LOC_Os04g58480	Chr4	34787366	34790215	+	EF hand family protein putative expressed	0.165894	0.236603	0.319305	0.683697	6.24369	0.792384	0.371471	0.40926	0.212303	0.996865	0.60634	1.49662	0.125522	0.335436	0.365064	0.564081	1.13583	0.619194
LOC_Os04g59570	Chr4	35426964	35429654	+	expressed protein	4.22268	6.01385	3.85361	9.87384	9.20225	11.0897	5.77257	4.02378	5.09803	9.70185	13.0312	10.8668	3.59692	4.37565	3.9173	9.4354	10.571	11.855
LOC_Os05g02520	Chr5	872979	876122	-	cupin domain containing protein expressed	16.6598	16.1447	15.5845	48.3372	39.5354	45.9137	17.3971	16.0784	18.5765	31.2551	46.7653	37.8203	12.4253	13.0237	15.0792	33.1975	33.7613	39.6078
LOC_Os05g03640	Chr5	1561980	1568165	-	flavonol synthase%2Fflavanone 3-hydroxylase putative expressed	7.67277	11.8531	12.7345	30.63	27.8164	26.778	8.2228	6.9245	6.56082	18.9137	16.3216	18.279	10.6484	11.3867	12.2922	25.0323	20.5871	36.2108
LOC_Os05g04500	Chr5	2080595	2082760	+	peroxidase precursor putative expressed	30.0561	16.1499	20.4646	188.283	133.598	154.931	14.5798	15.9733	20.8348	71.6095	73.214	81.4413	17.0959	13.9731	20.0301	131.445	139.854	184.765
LOC_Os05g04600	Chr5	2165045	2166893	+	ABC transmembrane transporter domain containing protein expressed	0.475688	0.582854	0.621345	1.63204	1.84303	1.44191	0.991542	0.62797	0.700592	1.52006	1.77152	2.6488	0.840462	0.373901	0.911172	2.19748	2.19583	1.26869
LOC_Os05g04610	Chr5	2168980	2171510	+	ABC transporter ATP-binding protein putative expressed	6.03679	3.69019	3.3202	12.0511	13.4816	11.8657	7.42768	4.9509	5.08358	10.8441	15.1228	13.6103	5.00951	6.69535	6.28765	13.2209	15.2944	16.0424
LOC_Os05g06300	Chr5	3219999	3228123	-	3-hydroxyacyl-CoA dehydrogenase putative expressed	1.32038	1.57908	0.707139	4.89044	4.862	4.75529	3.11992	4.01963	4.16843	10.6007	10.1452	10.1092	1.57991	1.35723	1.42223	5.39893	6.7577	4.99782
LOC_Os05g06780	Chr5	3539563	3540972	-	LTPL104 - Protease inhibitor%2Fseed storage%2FLTP family protein precursor expressed	90.6927	83.8062	81.7052	432.555	292.399	332.628	101.821	78.6253	70.8551	195.305	202.889	219.681	138.128	180.201	151.598	781.148	537.494	868.339
LOC_Os05g07060	Chr5	3715762	3716891	-	fasciclin domain containing protein expressed	0.313417	0.254896	0.517028	16.3287	11.8419	16.4699	0.851456	0.77399	0.587877	10.976	13.5153	15.2558	0.263309	0.516551	0.369613	3.82073	5.76847	5.04758
LOC_Os05g07140	Chr5	3772400	3773192	+	zinc finger C3HC4 type domain containing protein expressed	1.13749	0.77744	1.34683	4.02283	2.71174	2.8749	1.64515	1.92031	1.78648	1.39661	2.45709	7.82165	1.67221	1.41753	1.10086	3.80185	4.3035	2.0056
LOC_Os05g07280	Chr5	3856578	3859257	-	expressed protein	5.74787	3.85148	7.04792	18.6217	15.9682	17.8612	4.87924	8.05926	5.70555	10.5807	10.6502	20.0816	7.60149	5.72031	6.60257	24.3561	20.0035	17.7468
LOC_Os05g07420	Chr5	3956457	3959190	-	S-domain receptor-like protein kinase putative expressed	0.340105	0.0586233	0.157531	5.41526	4.67653	4.39541	1.30914	1.8002	1.3398	8.38888	7.97979	8.10136	0.0542589	0.0642948	0.0467776	4.92444	4.40807	3.76398
LOC_Os05g08640	Chr5	4735050	4737049	-	transferase family protein putative expressed	9.74156	7.077	8.95939	70.7896	57.8253	53.1761	23.635	21.7328	24.3183	57.28	49.147	54.8387	16.8868	12.2989	17.5135	33.6752	38.6159	38.6323
LOC_Os05g11720	Chr5	6652760	6656383	-	zinc finger C3HC4 type domain containing protein expressed	5.97124	2.23629	3.85743	12.82	11.897	12.1	4.44932	7.59994	5.10932	12.8212	11.9686	14.6045	6.2366	2.8203	2.46742	12.4561	15.4937	5.02828
LOC_Os05g12320	Chr5	7082883	7085033	+	nodulin MtN3 family protein putative expressed	2.6569	6.6515	0.292115	11.9721	8.3126	10.6303	2.24456	5.51808	4.52023	18.0218	5.52611	3.77014	0.712605	1.03626	0.955535	10.564	11.1197	23.7809
LOC_Os05g12410	Chr5	7136965	7137684	-	BURP domain containing protein expressed	93.3642	39.9506	38.6444	2405.24	1268.35	2003.72	234.717	234.908	205.705	1100.01	2362.76	1933.73	37.4866	28.2395	37.3712	1205.64	1339.77	1785.58
LOC_Os05g12580	Chr5	7219557	7219895	-	expressed protein	462.208	160.08	221.453	867.793	874.683	1095.67	236.774	46.7296	35.2197	166.657	360.411	355.496	536.465	776.137	983.339	1547.8	1526.04	2502.48
LOC_Os05g12630	Chr5	7249978	7251397	+	expressed protein	119.505	30.6525	38.4757	5605.91	3664.29	4534.12	292.738	272.105	218.545	3033.45	5570.33	4230.28	7.90869	1.5045	4.28967	2247.11	3099.93	3027.84
LOC_Os05g13320	Chr5	7378648	7381005	-	C4-dicarboxylate transporter%2Fmalic acid transport protein expressed	0.117092	0.0191532	0	0.256968	0.539225	1.16694	0.133275	0.0659133	0.048006	0.328859	0.563374	1.19182	0.0473068	0.168261	0.0613473	2.74478	1.87958	1.53764
LOC_Os05g13940	Chr5	7746396	7748295	-	retrotransposon protein putative unclassified expressed	35.2987	23.0475	39.3663	152.236	183.949	175.042	68.7378	50.5931	79.9779	137.599	240.871	214.018	46.4911	34.9309	38.1769	97.7177	167.113	119.657
LOC_Os05g14310	Chr5	8046789	8047590	+	expressed protein	10.4858	6.73622	13.9859	33.3469	29.9099	30.3116	5.47968	9.67348	5.70379	6.43152	9.65563	26.5227	5.61997	4.71854	3.2418	9.88476	13.6743	6.31569
LOC_Os05g15170	Chr5	8613257	8614170	-	zinc finger C3HC4 type domain containing protein expressed	0.789641	0.544054	1.61201	3.32657	2.89657	2.98074	0.831751	0.960667	0.804835	3.59337	4.09722	3.48645	0.113279	0.609693	0.205108	6.83199	3.88159	5.78469
LOC_Os05g15510	Chr5	8766743	8774386	-	cellulase putative expressed	2.52416	2.82234	2.13302	15.4251	10.3342	11.0024	2.58462	2.99611	2.69083	5.82012	11.0976	7.8409	3.3215	4.19618	3.67572	10.1441	7.61392	10.6308
LOC_Os05g15720	Chr5	8879120	8886570	+	expressed protein	0.535041	0.534734	0.401971	1.19221	1.74513	1.21935	0.307403	0.238508	0.5086	1.34943	1.02465	0.677562	0.171464	0.152312	0.249549	0.50958	0.676293	1.00855
LOC_Os05g15770	Chr5	8902479	8903793	-	glycosyl hydrolase putative expressed	775.178	702.626	846.556	2625.89	2741.03	2565.59	1073.91	520.133	589.644	2357.65	2429.17	2245.85	495.081	486.883	572.729	1113.12	1747.52	1874.42
LOC_Os05g16670	Chr5	9461640	9474106	+	SHR5-receptor-like kinase putative expressed	1.1203	1.5298	1.27983	3.88446	4.60463	3.47381	0.805089	1.57524	1.8854	3.73421	3.7136	4.23124	1.33542	1.1993	0.999333	5.2065	5.8321	5.79176
LOC_Os05g18604	Chr5	10757560	10790758	-	OsSCP28 - Putative Serine Carboxypeptidase homologue expressed	2.95218	4.08375	3.45218	12.4808	23.9161	9.7335	4.45651	4.54308	4.32366	21.5775	11.2674	13.0849	4.0492	3.36289	4.58195	6.68951	9.63951	9.32546
LOC_Os05g26940	Chr5	15643309	15644664	-	CAMK_KIN1%2FSNF1%2FNim1_like.23 - CAMK includes calcium%2Fcalmodulin depedent protein kinases expressed	3.61875	0.904941	2.03529	7.3814	6.62779	4.92383	1.90853	1.88397	2.3577	4.69513	6.01222	6.32844	2.07435	1.55208	0.940976	2.83141	4.41841	3.0692
LOC_Os05g27090	Chr5	15753058	15754783	-	basic helix-loop-helix domain containing protein expressed	12.067	6.83965	11.8334	33.5946	29.6438	28.2564	24.5325	17.6403	16.1521	42.0226	61.7229	39.3499	9.97559	13.6433	7.9789	53.1963	69.6421	47.9818
LOC_Os05g27100	Chr5	15770497	15773664	-	expressed protein	0.726674	0.428658	0.944375	4.85048	3.10042	4.52459	0.107809	0.513402	0.607766	1.38647	1.8586	4.21285	0.46578	0.178245	0.823111	2.24893	2.28826	1.87227
LOC_Os05g30430	Chr5	17637782	17641319	-	expressed protein	0.310959	0.310164	0.30403	0.948739	1.25452	1.10153	0.224937	0.194702	0.176941	1.52346	2.0218	2.08944	0.732331	0.651897	0.545752	2.84802	2.5137	2.63462
LOC_Os05g30740	Chr5	17803040	17803917	-	C2 domain containing protein putative expressed	0.224305	0.242169	1.15099	4.39516	6.42212	6.15491	0.244218	0.528684	0.229165	0.597351	0.9342	4.05494	0.67741	0.134531	0.26722	3.37401	4.85977	1.20609
LOC_Os05g31160	Chr5	18126333	18129661	+	peptide chain release factor 2 putative expressed	1.06225	1.18272	1.16344	2.30218	3.01092	4.05804	0.69249	0.600795	0.574437	1.91375	2.18859	3.04537	0.356499	0.889194	0.989689	1.71837	2.20242	3.19931
LOC_Os05g31750	Chr5	18494331	18496597	-	annexin putative expressed	29.3745	25.5415	31.1247	117.525	117.748	109.016	42.2689	47.1574	42.5987	90.2741	92.6877	86.5627	27.7339	30.2615	36.5872	71.1007	88.5411	108.042
LOC_Os05g31760	Chr5	18500678	18503121	+	annexin putative expressed	7.52857	8.79182	9.85055	26.8475	30.1127	32.8908	7.86947	7.54071	9.39153	24.1683	25.4619	26.6892	7.16595	6.60404	8.52072	20.6493	21.1395	22.2758
LOC_Os05g31890	Chr5	18564025	18565651	-	aspartyl protease family protein putative expressed	0.458686	0.374459	0.432449	1.76902	1.13157	1.12843	0.239921	0.415337	0.503421	1.60902	2.08867	2.78049	0.0661439	0.235477	0.373461	1.89305	2.00412	1.55242
LOC_Os05g34030	Chr5	20099150	20101168	+	peptide transporter PTR2 putative expressed	11.4006	12.0331	15.614	39.0573	28.2103	34.5683	7.15877	8.47788	8.10287	24.0107	26.7901	29.2785	11.3423	10.9686	12.86	42.7036	35.3882	47.1618
LOC_Os05g35570	Chr5	21135238	21138615	-	DUF803 domain containing putative expressed	2.60983	1.87195	2.05056	4.94474	5.18853	6.49537	2.83706	2.53051	2.86547	4.99382	6.12628	5.84584	1.55977	1.86579	2.11915	6.42454	5.65032	5.5994
LOC_Os05g37200	Chr5	21750701	21754164	+	solute carrier family 35 member F2 putative expressed	7.09473	6.47176	6.66072	24.484	25.5178	23.8757	10.1368	10.3391	10.051	22.8834	24.5722	25.2824	7.92827	7.71284	9.26539	27.5732	31.2249	31.424
LOC_Os05g37780	Chr5	22122842	22123841	+	expressed protein	0.279908	0.170146	0	1.22069	0.619655	0.443479	0.456949	0.395663	0.0715148	1.32834	1.89519	1.0415	0.916062	0.440614	0.748665	1.37005	1.90867	1.45726
LOC_Os05g38390	Chr5	22501354	22503160	-	laccase precursor protein putative expressed	3.1495	2.08459	2.73285	14.6063	16.4868	12.539	5.80964	5.49713	3.26161	11.3966	11.0426	10.6185	2.6136	2.16945	3.96217	12.1628	15.4222	20.5056
LOC_Os05g39080	Chr5	22910888	22915683	-	protein kinase family protein putative expressed	4.04227	3.35685	3.31874	11.4638	11.2809	10.4874	4.61548	5.07638	4.87187	11.3565	12.6469	12.5412	2.45028	1.9301	2.63008	10.4316	11.8551	10.9029
LOC_Os05g39320	Chr5	23065607	23067936	+	thiamine pyrophosphate enzyme C-terminal TPP binding domain containing protein expressed	0.859731	0.702425	0.598929	9.96236	7.86749	6.87751	0.699275	0.645598	0.557904	11.6653	10.2166	4.83258	0.810191	1.08119	1.42968	9.51915	5.5947	11.2661
LOC_Os05g39500	Chr5	23178205	23178921	+	DUF640 domain containing protein putative expressed	11.9726	8.39473	12.8214	24.4239	27.508	16.5202	7.09693	5.19574	5.89462	27.3516	23.5834	27.8139	2.0742	1.85885	2.7092	20.328	21.3377	14.1106
LOC_Os05g39870	Chr5	23429486	23434020	-	CAMK_KIN1%2FSNF1%2FNim1_like.24 - CAMK includes calcium%2Fcalmodulin depedent protein kinases expressed	0.741148	0.108178	0.262046	1.1621	1.12518	1.08167	0.0215254	0.0931531	0.0813752	0.530869	0.553567	1.09471	0.0534597	0.0475507	0.138867	0.831922	0.279413	0.588373
LOC_Os05g40000	Chr5	23502667	23504193	-	expressed protein	0.229452	0.218305	0.0420618	1.36554	0.778919	0.877258	0.249041	0.350308	0.352441	0.919444	1.51798	0.852197	0.192943	0.274903	0.268907	1.33262	0.967209	1.0688
LOC_Os05g40330	Chr5	23697738	23700670	-	auxin efflux carrier component putative expressed	1.32528	1.08248	1.09331	2.89359	2.64072	2.65233	0.612541	0.636221	0.709753	1.63051	1.88912	0.798679	0.973088	0.405863	0.685857	2.43103	1.65246	1.81656
LOC_Os05g42020	Chr5	24594918	24597258	+	UDP-glucoronosyl and UDP-glucosyl transferase domain containing protein expressed	2.88043	2.11236	2.58179	11.4895	7.0859	10.2813	3.01777	3.22724	2.71212	8.41234	10.8034	8.2787	2.30622	2.79758	3.20161	8.78802	9.30879	10.6638
LOC_Os05g42060	Chr5	24611755	24613221	+	UDP-glucoronosyl%2FUDP-glucosyl transferase putative expressed	0.781861	1.63989	0.614261	14.7931	12.562	12.4337	0.818235	0.970593	1.22009	4.92374	5.28968	7.34816	0.864142	0.568714	0.6215	6.45507	8.08368	7.69626
LOC_Os05g42070	Chr5	24616204	24617365	+	UDP-glucose flavonoid-O-glucosyltransferase putative expressed	1.34606	2.31194	2.68247	4.71742	7.52394	7.97812	3.71267	4.52505	5.06817	10.9974	9.80268	9.39862	3.13165	3.17981	3.92538	15.9808	13.2999	15.4805
LOC_Os05g42140	Chr5	24633021	24633940	+	methyltransferase domain containing protein expressed	3.62718	1.01766	5.29245	7.23656	5.86792	7.69219	1.76499	3.30302	2.92278	4.52988	4.50496	7.34129	2.95018	1.81956	1.43021	11.2815	10.3913	4.02723
LOC_Os05g42180	Chr5	24663914	24666109	+	ethylene-responsive protein related putative expressed	2.76943	2.29926	2.69132	5.67386	5.70324	4.9027	0.472911	2.09281	1.58025	4.76386	4.56425	5.06513	1.62198	3.01197	2.0047	8.93395	4.26	8.93666
LOC_Os05g42360	Chr5	24783655	24785311	-	expressed protein	3.02067	0.25998	1.10207	28.8639	32.3479	23.6088	0	4.60849	1.34645	0.984411	0.684351	82.8471	2.65543	0.305931	1.33774	15.0357	68.1185	0.722087
LOC_Os05g44630	Chr5	25962249	25964484	-	IQ calmodulin-binding motif family protein putative expressed	0.239517	0.0976314	0.395158	2.74163	1.62617	1.88181	0.292504	0.0844001	0.613104	2.71898	2.71004	2.96556	0.241662	0.286978	0.42137	2.64666	4.58434	3.05209
LOC_Os05g46360	Chr5	26868332	26871153	+	possible lysine decarboxylase domain containing protein expressed	17.845	15.0683	15.8497	82.3969	73.6086	70.4171	32.7755	27.5464	27.9045	71.6568	77.0107	68.3352	24.8215	21.4081	26.9507	64.8227	69.4176	76.8111
LOC_Os05g46710	Chr5	27036918	27039220	-	expressed protein	0.58054	0.26172	0.489089	1.03288	0.991538	1.68259	2.81771	4.0366	4.09237	7.61101	9.42041	7.2834	3.18967	2.477	3.75575	6.17729	6.44559	7.45149
LOC_Os05g47840	Chr5	27422988	27424795	-	IPP transferase putative expressed	0.346164	0.306383	0.729806	1.92649	2.6313	1.7675	0.281562	0.588948	0.443354	2.34265	3.76975	3.30422	0.407766	0.388692	0.605998	3.65149	1.97864	2.94238
LOC_Os05g48270	Chr5	27666326	27669442	+	auxin-responsive protein putative expressed	12.478	8.6838	11.9329	88.9262	50.6471	70.0134	15.7393	15.1619	14.4845	39.7352	53.0953	53.7995	5.31748	5.5432	7.87814	57.4066	67.1341	68.4956
LOC_Os05g48330	Chr5	27701967	27705542	-	aspartyl protease family protein putative expressed	4.54302	3.98816	4.62817	11.7096	10.2182	11.967	5.6463	6.72182	6.18998	13.6679	15.5479	19.516	7.24677	4.01096	4.10657	20.917	28.8309	14.7459
LOC_Os05g48850	Chr5	28003165	28005001	+	no apical meristem protein putative expressed	1.43707	1.40148	1.42645	13.3786	9.1568	13.4082	3.42294	3.92579	4.7746	8.81578	10.2912	8.73903	0.955139	1.32266	1.53823	8.22089	9.01678	10.4325
LOC_Os05g48890	Chr5	28047335	28048343	+	fasciclin domain containing protein expressed	40.7971	21.8668	40.7673	200.303	149.754	156.918	62.1169	57.1883	48.2117	99.1059	149.428	213.891	55.3208	51.4599	75.3292	165.666	224.979	174.727
LOC_Os05g49350	Chr5	28307054	28308078	+	DUF1645 domain containing protein putative expressed	1.19474	0.485123	1.05109	2.73983	1.79857	2.27549	0.77948	0.801408	1.34396	2.6283	4.1106	2.15795	0.963114	0.752021	0.477127	2.23631	3.01246	5.40043
LOC_Os05g49370	Chr5	28310905	28311934	+	DUF1645 domain containing protein putative expressed	2.01727	1.01192	1.2397	14.6397	6.88272	8.5134	0.919314	2.68104	1.33486	9.07755	6.06238	9.64462	3.76661	2.82756	4.00098	9.43959	8.54017	10.3902
LOC_Os05g49840	Chr5	28598340	28603266	-	phospholipase putative expressed	7.68207	6.43885	7.37102	23.7663	18.2267	21.7079	12.9975	7.83073	6.62262	20.3311	18.197	20.5025	12.7381	11.4348	12.4158	25.2043	29.8709	31.4569
LOC_Os05g50120	Chr5	28721012	28726522	+	CGMC_MAPKCMGC_2.3 - CGMC includes CDA MAPK GSK3 and CLKC kinases expressed	0.627254	0.608034	0.383327	1.97558	2.48945	2.90901	0.604385	0.57213	0.8096	1.88754	2.52715	2.88184	0.51623	0.605078	0.527392	4.1632	4.80881	3.48011
LOC_Os05g50500	Chr5	28957487	28958718	-	secretory protein putative expressed	0.744914	0.341153	0.819268	7.42245	6.43172	8.35408	4.47526	3.97266	4.90795	8.52909	10.0596	16.6573	1.54947	1.00431	1.35545	5.81917	9.45793	3.65851
LOC_Os05g51160	Chr5	29347196	29348631	-	Myb transcription factor putative expressed	7.37077	9.60884	9.56088	30.1321	31.1309	32.8467	12.6929	9.33641	9.16847	28.528	31.6581	31.488	6.42508	7.96662	7.7743	49.7721	31.145	46.6943
LOC_Os05g51570	Chr5	29579044	29580698	-	vacuolar-processing enzyme precursor putative expressed	10.3007	6.36669	10.1654	32.0664	24.9509	30.4995	9.68607	9.60423	9.10566	23.1255	33.9406	29.8529	7.57998	7.17829	9.31051	23.0939	36.7571	36.8967
LOC_Os05g51620	Chr5	29595447	29601413	-	expressed protein	0.385438	0.366848	0.271747	1.58129	1.74172	2.42945	0.527012	0.354994	0.375264	0.893296	1.78545	2.12752	0.65548	0.679001	0.820058	2.41089	1.87608	1.96257
LOC_Os06g01180	Chr6	138492	139803	+	expressed protein	0.260869	0.933513	0.229516	1.91309	2.58732	1.79098	0.637826	0.920311	1.44125	3.3933	3.21152	3.43537	0.946783	0.609739	0.599886	3.37242	2.14004	4.01354
LOC_Os06g01250	Chr6	163205	165539	+	cytochrome P450 putative expressed	0.137129	0.112166	0.100563	2.11066	3.27892	3.59211	0.167221	0.144728	0.187409	0.68777	1.5539	1.64771	0.023085	0.0205261	0.139664	1.57225	0.893109	1.43682
LOC_Os06g01610	Chr6	359669	361582	+	vacuolar-processing enzyme precursor putative expressed	0.328051	0.133691	0.270608	0.938844	1.74307	0.940224	0.100165	0.346827	0.419835	0.657116	0.813654	1.47972	0.620558	0.110551	0.685664	1.77771	2.54859	4.28453
LOC_Os06g01850	Chr6	479178	481669	-	ferredoxin--NADP reductase chloroplast precursor putative expressed	1.4717	1.53065	1.05217	2.79564	5.2132	5.81572	0.59893	0.414749	0.565188	3.72312	7.95657	5.97302	1.33666	0.925646	0.743325	12.0385	8.14398	11.029
LOC_Os06g02000	Chr6	564534	567685	+	adenylate kinase putative expressed	9.8925	13.4767	10.112	30.8936	28.2435	29.099	8.76893	11.8982	12.9169	31.2194	27.7363	32.481	18	22.4904	16.8609	51.9227	42.3411	49.0999
LOC_Os06g03740	Chr6	1476239	1477236	+	folic acid binding protein putative expressed	0.847874	0.229033	0.388471	2.14085	1.3139	1.07455	0.230705	0.299647	0.361029	0.847043	2.79661	2.47889	0.284588	0.317786	0	1.26309	1.25997	0.602146
LOC_Os06g04889	Chr6	2151771	2152625	-	expressed protein	19.9251	20.7224	22.7644	68.4331	38.94	51.723	15.8934	15.1391	9.69947	25.0222	40.8334	33.6094	8.93041	9.45393	11.7691	35.592	37.4362	40.5352
LOC_Os06g05310	Chr6	2387398	2390052	+	transferase family protein putative expressed	0.124421	0.202803	0.410536	2.46891	2.46075	2.0602	0.675402	0.292329	0.169843	1.4953	1.42923	2.37699	0.502088	0.521789	0.474583	5.39402	3.71328	4.29566
LOC_Os06g05930	Chr6	2714450	2715133	-	expressed protein	296.078	143.54	210.413	1131.23	767.244	863.109	428.971	419.886	420.569	1074.37	1228.99	768.839	231.013	244.214	239.461	971.239	971.579	1002.79
LOC_Os06g05990	Chr6	2749783	2754799	-	zinc finger family protein putative expressed	2.44105	1.5136	2.81446	15.5791	18.1276	17.3051	2.77504	2.85745	2.68184	17.8089	21.0913	24.237	3.38509	4.43843	4.40314	26.9347	16.4161	21.7412
LOC_Os06g06000	Chr6	2759258	2762127	-	expressed protein	1.86876	2.20106	2.21751	10.6364	14.4585	11.4477	2.84496	2.35884	2.51621	11.2221	12.5222	15.6134	2.77696	2.69654	2.77998	22.8337	14.0227	17.3208
LOC_Os06g06430	Chr6	2999107	3001746	+	expressed protein	0.86893	0.363656	0.808066	3.07261	2.05844	2.76332	0.864899	0.870888	0.916853	1.59808	1.68136	3.59335	0.730253	0.421583	0.627985	3.40486	3.12085	1.10215
LOC_Os06g07250	Chr6	3470973	3475963	+	jacalin-like lectin domain containing protein expressed	8.57873	30.0419	32.5853	47.9542	67.9143	40.5453	20.6946	12.4608	16.5735	372.312	385.108	336.66	30.6312	53.0967	30.3491	164.649	167.011	170.718
LOC_Os06g07300	Chr6	3504057	3508740	+	jacalin-like lectin domain containing protein expressed	1.9486	2.70617	1.71331	51.0735	37.1514	40.4197	7.78048	8.21851	7.2745	44.5494	50.3436	27.8556	2.99699	1.40511	1.30932	37.2639	62.6994	53.0044
LOC_Os06g07914	Chr6	3846106	3848325	+	hydroxylase putative expressed	0.10204	0	0.0374121	0.933922	2.34949	2.68951	0.249102	0.335405	0.348392	1.02259	1.56389	1.62382	0.137324	0.0305589	0.119362	1.87869	0.896647	1.20159
LOC_Os06g08120	Chr6	3941687	3943447	+	plant protein of unknown function domain containing protein expressed	0.535879	0.632281	0.42571	3.62264	3.19015	4.02762	0.799161	1.06901	0.549035	1.88028	2.98766	3.44183	0.721376	0.615105	1.06885	4.45154	3.51809	4.55704
LOC_Os06g09920	Chr6	5057622	5058035	-	expressed protein	5.25667	0.54181	4.98432	35.0724	18.8985	41.9811	6.12616	8.36561	7.37203	15.0581	17.4891	23.4344	10.3873	5.1158	7.72175	35.3445	33.8964	15.55
LOC_Os06g10170	Chr6	5208681	5212330	-	flavin-containing monooxygenase family protein putative expressed	0.706121	0.810194	0.688614	4.66566	4.6734	5.13329	1.98841	2.45542	2.20339	5.26318	5.37207	5.69534	0.973611	1.08864	1.63593	8.05345	6.18105	8.61123
LOC_Os06g10950	Chr6	5718733	5720698	-	xyloglucan fucosyltransferase putative expressed	0.235758	0.168517	0.0648312	1.67161	1.59198	1.76785	0.335598	0.165986	0.211357	0.827244	1.91006	1.46905	0.148769	0.238255	0.387032	1.47715	2.58088	1.85877
LOC_Os06g11280	Chr6	5912374	5914368	-	12-oxophytodienoate reductase putative expressed	1.27333	0.499103	0.985481	2.20385	1.87934	2.16037	0.307354	0.532148	0.530921	0.896961	1.08293	1.50211	0.475602	0.296723	0.998821	1.56391	2.2336	2.69201
LOC_Os06g11330	Chr6	5953593	5963184	-	OsMADS55 - MADS-box family gene with MIKCc type-box expressed	6.13244	7.52358	7.36596	19.6324	16.1623	20.3536	9.60497	11.8754	8.4149	21.6661	27.161	22.9904	1.71514	1.15748	3.02299	11.6956	10.958	7.70692
LOC_Os06g11490	Chr6	6086798	6088248	+	plastocyanin-like domain containing protein putative expressed	34.8557	27.9109	39.8229	155.831	118.812	130.549	35.0965	43.5843	39.9276	153.241	161.959	148.943	15.4299	18.0313	22.0771	110.867	141.498	155.406
LOC_Os06g11520	Chr6	6102123	6108979	-	LMBR1 integral membrane protein putative expressed	1.68895	1.36789	1.39845	6.47351	6.73892	5.03979	4.58975	4.07438	4.56194	10.4425	10.0151	9.00859	2.07346	2.08739	2.37319	5.7055	6.79444	4.90807
LOC_Os06g12310	Chr6	6648387	6653005	-	aquaporin protein putative expressed	17.5041	8.63874	19.7911	61.0496	41.3987	54.0413	39.2659	34.3819	27.5184	68.3757	79.1098	60.5694	27.1169	26.1801	36.6135	61.9935	67.0422	71.8477
LOC_Os06g12320	Chr6	6678245	6680864	+	transmembrane amino acid transporter protein putative expressed	1.07331	1.78118	1.26195	3.21886	3.70365	2.21734	0.662743	0.625826	0.644336	1.92819	1.50793	1.57086	1.04577	0.731612	1.10545	2.17036	2.49662	3.23909
LOC_Os06g13560	Chr6	7480067	7482254	-	SAM dependent carboxyl methyltransferase putative expressed	0.876282	0.956023	1.41601	4.52225	4.25174	4.6807	1.62854	1.17399	0.818854	5.82338	3.69836	3.52541	0.239384	0.610408	0.491671	1.71908	2.46184	2.23823
LOC_Os06g14370	Chr6	8011835	8014837	-	caleosin related protein putative expressed	31.0994	28.964	34.9203	81.5612	89.0201	82.2254	47.6191	33.2228	28.6966	81.2168	93.1114	88.3168	33.6351	44.9563	36.2849	70.3697	103.778	97.3529
LOC_Os06g16160	Chr6	9202757	9206466	-	expressed protein	3.28691	6.52318	3.96952	10.9879	12.846	9.20697	0.827427	0.77891	1.39201	5.46763	4.76688	4.01399	3.46548	4.73204	3.62557	11.7702	7.75975	11.0545
LOC_Os06g17260	Chr6	9996771	9998385	-	UDP-glucoronosyl and UDP-glucosyl transferase domain containing protein expressed	2.21508	0.620735	2.18188	11.4067	4.45027	9.91025	1.31813	0.861527	1.65941	3.90987	4.94072	7.43534	0.934408	0.683151	0.695821	6.82642	7.3219	5.68331
LOC_Os06g17450	Chr6	10126748	10127412	+	expressed protein	0.235333	0.472475	0.517352	3.90528	4.58412	3.25453	2.41097	1.3367	1.79841	4.68331	7.32333	3.88857	1.0631	1.69619	1.17932	3.9154	4.41388	2.51093
LOC_Os06g22060	Chr6	12794242	12800358	+	pyrophosphate--fructose 6-phosphate 1-phosphotransferase subunit alpha putative expressed	0.865253	1.6184	1.09274	6.29266	5.74495	7.72556	0.923187	0.926758	0.926035	5.02141	6.79944	6.43196	0.684517	0.722193	0.608117	7.46963	5.74809	8.07036
LOC_Os06g22150	Chr6	12860093	12860590	-	expressed protein	2.13117	2.18679	0.935843	9.10602	5.28184	3.69095	5.28032	5.80025	4.96289	14.9366	14.9111	18.0446	6.58887	1.92816	2.22877	8.95016	10.9538	4.1227
LOC_Os06g22600	Chr6	13143806	13146070	+	aluminum-activated malate transporter putative expressed	0.155114	0.308171	0.39001	1.15484	0.470981	1.13275	0.342256	0.187084	0.158998	0.333438	0.741758	0.845734	0.2686	0.0796034	0.193387	1.05386	1.6618	0.921581
LOC_Os06g22960	Chr6	13407319	13408859	+	aquaporin protein putative expressed	124.325	163.757	217.141	602.442	504.837	620.238	240.289	189.459	237.177	645.892	927.105	737.203	142.282	149.421	157.42	488.319	648.336	541.976
LOC_Os06g28670	Chr6	16329395	16331464	+	polygalacturonase putative expressed	5.4978	2.24343	5.51802	12.8631	7.6074	11.5247	7.96913	7.13998	2.95636	11.3976	15.4034	12.1758	2.28897	1.91405	3.85924	13.8988	18.7314	26.4862
LOC_Os06g29110	Chr6	16593797	16599300	+	MLO domain containing protein putative expressed	0.729779	0.710996	0.33962	0.975701	1.54114	1.32586	0.867491	0.711323	0.862819	2.364	1.70207	1.63722	0.680195	0.428617	0.736799	1.69295	1.62923	2.31551
LOC_Os06g29220	Chr6	16676478	16683139	+	erythronate-4-phosphate dehydrogenase domain containing protein expressed	0.38696	0.253068	0.255392	15.8317	58.7143	9.45592	0.860079	2.05167	0.132187	8.12344	0.809312	2.95439	0.156313	0.162197	0.0676503	3.26499	2.75067	3.67829
LOC_Os06g30030	Chr6	17285058	17286048	+	DUF617 domain containing protein expressed	15.7622	8.97523	17.098	64.9969	34.7681	37.0708	8.23022	6.27329	5.87707	18.6543	15.5299	27.3258	12.4397	6.64226	5.57311	35.3584	61.9621	24.611
LOC_Os06g30370	Chr6	17539922	17542480	-	osMFT1 MFT-Like1 homologous to Mother of FT and TFL1 gene%3B contains Pfam profile PF01161%3A Phosphatidylethanolamine-binding protein expressed	0.738662	2.19	1.35361	3.01729	4.72389	2.3877	1.14005	1.39379	0.754324	4.42333	6.23431	7.94556	3.30331	3.54506	1.54508	9.1576	4.38358	8.91121
LOC_Os06g30950	Chr6	18002577	18009405	-	transporter-related putative expressed	13.7881	7.65486	10.6529	41.0738	29.0448	36.1154	15.1456	19.6058	16.0773	35.4047	34.1604	35.0425	9.18529	7.41779	9.73967	33.1448	38.5673	41.3675
LOC_Os06g33080	Chr6	19258146	19259376	-	peroxidase precursor putative expressed	1.55223	0.71543	1.19497	5.92861	6.00231	4.27617	2.10838	1.13168	1.74697	11.1831	12.4701	9.8907	1.6171	0.837242	1.41836	7.48086	10.6121	9.17201
LOC_Os06g34430	Chr6	20033279	20034343	-	zinc finger protein putative expressed	3.45496	2.8995	2.9275	10.8556	9.02803	9.64183	4.47931	3.35831	3.88143	6.06163	8.62387	17.4483	3.02545	4.02304	3.26265	8.2391	10.4774	5.37862
LOC_Os06g34730	Chr6	20178120	20179043	-	expressed protein	11.159	13.7647	14.3285	36.2063	44.6814	35.6717	7.7503	12.148	11.6173	26.1075	25.9928	33.82	2.93153	4.05237	3.27414	14.8675	15.9981	12.3303
LOC_Os06g36840	Chr6	21700478	21703430	-	cysteine synthase putative expressed	0.818644	0.726033	0.704688	2.05261	2.64773	2.54137	0.260707	0.150444	0.400992	1.42659	2.82634	1.28399	0.395142	0.4797	0.531223	2.0871	2.36396	2.02004
LOC_Os06g38750	Chr6	22999843	23001437	-	proline-rich family protein putative expressed	6.72367	5.56883	9.35236	17.1226	29.1231	19.5744	17.4729	15.1311	25.1503	45.4419	54.7111	38.3479	10.108	10.3509	10.2345	49.7449	50.0613	55.5976
LOC_Os06g38960	Chr6	23119058	23122451	+	expressed protein	14.389	10.6825	12.5185	60.906	48.2369	53.1956	18.7277	22.4994	20.4553	52.1008	54.7529	53.0484	14.1997	13.4986	12.845	46.736	59.6773	55.1201
LOC_Os06g39230	Chr6	23289524	23292315	+	aldehyde dehydrogenase putative expressed	7.8469	4.31447	6.12091	22.4559	15.9746	19.0673	1.75491	2.7958	2.65825	8.52365	14.0508	13.2313	0.852124	0.449359	0.876596	9.77478	10.7179	10.0712
LOC_Os06g40790	Chr6	24332453	24338112	-	MLO domain containing protein putative expressed	0.784513	0.213035	0.239678	1.15778	0.84912	1.10987	0.56792	0.583806	0.624616	1.65839	1.45618	1.34165	0.395674	0.15668	0.192001	1.40801	1.51453	0.854948
LOC_Os06g40818	Chr6	24348623	24354099	+	aspartic proteinase putative expressed	9.13648	9.82546	9.14415	25.6098	16.4104	21.0698	4.77158	4.81817	4.35189	23.5903	31.7312	26.7178	8.39505	9.26967	11.1807	25.468	19.6986	34.908
LOC_Os06g45250	Chr6	27341864	27345789	-	tRNA pseudouridine synthase family protein putative expressed	1.40881	1.26193	0.907071	3.55385	4.16886	5.25842	1.28625	2.03308	1.83013	4.1665	3.87778	4.7391	0.312132	0.33959	0.271353	3.38709	4.09409	4.02564
LOC_Os06g46754	Chr6	28390331	28396007	-	RIC10 putative expressed	5.06246	6.56277	7.34527	16.5338	13.6923	12.6462	3.90874	4.31533	4.08223	15.8694	16.9203	16.794	3.57381	3.18472	3.90752	16.8358	22.0559	19.5274
LOC_Os06g46940	Chr6	28475573	28481088	+	Os6bglu25 - beta-glucosidase homologue similar to Os3bglu6 expressed	7.87763	11.5229	13.0418	37.8845	45.2591	39.2153	14.7368	10.4513	10.4131	45.7659	54.4792	52.8521	8.49657	9.51075	11.1245	33.8687	45.9388	51.4881
LOC_Os06g47620	Chr6	28831589	28837128	-	peptidase putative expressed	3.26296	3.06357	3.05753	14.4994	12.4577	12.1658	2.04376	2.65331	2.50199	7.80601	7.43202	9.25152	2.05055	2.32278	3.08241	10.716	6.63581	12.1193
LOC_Os06g48160	Chr6	29133001	29134771	+	glycosyl hydrolases family 16 putative expressed	12.8407	12.4028	17.389	85.3576	80.5189	76.3854	20.6391	17.4872	17.144	75.1553	114.018	89.6384	20.5398	20.2144	26.1284	64.2281	82.9924	62.4684
LOC_Os06g48810	Chr6	29538934	29541219	-	OsHKT2%3B1 - Na%2B transporter expressed	4.761	2.31645	2.57309	23.2605	25.4441	26.4936	5.37163	6.02471	6.99357	69.9797	54.4698	45.4998	3.55698	3.58439	3.34635	64.8974	79.0923	78.9793
LOC_Os06g48850	Chr6	29577974	29578378	+	OsSAUR27 - Auxin-responsive SAUR gene family member expressed	5.99925	2.60019	6.9689	14.3923	20.2134	18.0815	9.06126	8.42149	6.74745	13.8882	18.6822	21.8591	5.17834	9.25124	4.54384	17.1474	22.2092	23.7671
LOC_Os06g49050	Chr6	29727335	29731975	+	hAT dimerisation domain containing protein expressed	1.33208	1.7013	1.30993	2.73065	3.30674	3.09625	0.902236	1.19258	0.972478	3.30079	2.5551	2.73858	0.326237	0.398749	0.42237	1.37113	1.49271	1.41626
LOC_Os06g49240	Chr6	29829475	29831124	+	PTR-like peptide transporter putatuve expressed	0.4628	0.78855	0.601561	5.00942	4.13566	6.53716	0.822235	0.711766	0.732232	2.19097	2.06487	2.45607	0.636653	0.642767	0.555656	2.64664	1.86115	4.791
LOC_Os06g49320	Chr6	29882897	29886728	-	glycosyltransferase putative expressed	10.1876	10.539	10.3919	25.1419	23.7163	25.1648	10.7253	9.64118	10.1605	21.38	22.4691	24.0141	6.53733	5.79548	7.17671	19.4228	20.0362	19.8023
LOC_Os06g49970	Chr6	30262778	30266915	+	alpha-amylase precursor putative expressed	3.17683	4.64504	6.61964	19.8426	13.9983	13.2275	4.78855	3.63557	2.83213	6.94157	11.9649	14.5977	2.81696	3.1086	3.40914	7.08617	7.68914	12.2438
LOC_Os06g50060	Chr6	30336259	30336936	-	ras-related protein putative expressed	3.97903	3.92883	2.99922	21.3741	18.723	25.4587	7.26533	5.40605	5.32991	16.182	16.8695	22.5371	4.90876	5.12059	7.9615	18.8142	15.5271	28.172
LOC_Os06g50070	Chr6	30338357	30339335	-	expressed protein	0.0637474	0.0517287	0.911314	2.22283	2.25799	2.9119	0.312035	0.270169	0.130347	0.446057	0.730834	2.43885	0.192657	0.229318	0.0566753	2.4954	1.87417	0.721831
LOC_Os06g50480	Chr6	30564131	30567036	+	bZIP transcription factor domain containing protein expressed	7.07977	1.98275	9.42996	17.4222	18.1233	21.4406	0.83753	6.17665	4.08404	14.679	6.74287	19.0078	9.55577	1.8342	6.59667	49.0615	35.663	24.1354
LOC_Os06g50600	Chr6	30620816	30624219	-	bZIP transcription factor domain containing protein expressed	4.35039	16.6374	11.3873	21.0404	23.5374	30.0275	11.566	15.2274	14.2814	33.167	32.3978	25.8841	17.5313	23.312	17.782	61.3712	46.455	64.0206
LOC_Os06g50830	Chr6	30754644	30758412	-	bZIP transcription factor domain containing protein expressed	17.8475	18.1887	15.1636	41.9874	63.3867	59.046	18.5321	23.894	23.0626	75.4806	67.6863	51.4937	10.1285	12.104	13.5157	10.0639	47.9219	59.7049
LOC_Os07g01110	Chr7	58610	60650	-	laccase precursor protein putative expressed	1.9638	1.77648	1.90094	9.10046	8.16232	9.22916	2.61899	2.63536	2.17346	8.42871	11.0343	11.1064	0.925467	0.729076	1.37352	21.2183	15.1473	17.434
LOC_Os07g01600	Chr7	373732	375712	+	dirigent putative expressed	2.51526	1.08782	1.88335	59.1706	40.7087	52.9902	0.305346	0.566466	0.164245	0.160625	0	14.2666	0.107895	0.288671	0.142083	10.1962	18.9642	14.9209
LOC_Os07g01910	Chr7	555994	558373	-	expressed protein	0	1.01019	1.38183	5.37175	1.72019	5.31912	2.34093	0	0.116469	0	0	16.3219	0.11475	0.308849	0.311896	1.94981	0	1.99182
LOC_Os07g03319	Chr7	1335345	1336057	+	SCP-like extracellular protein expressed	19.9015	13.5068	16.38	175.108	161.271	107.665	9.04185	20.0966	16.0451	152.479	195.212	87.0173	8.37544	1.59515	1.98145	23.4548	39.1606	2.10776
LOC_Os07g03580	Chr7	1432684	1433407	+	SCP-like extracellular protein expressed	1.01533	1.30864	1.22781	38.6986	45.94	21.3761	2.32682	2.2313	2.89966	43.6031	36.8086	21.7355	3.06102	2.01135	3.12223	13.1573	11.8763	8.88793
LOC_Os07g05620	Chr7	2643540	2647873	-	CAMK_KIN1%2FSNF1%2FNim1_like.28 - CAMK includes calcium%2Fcalmodulin depedent protein kinases expressed	337.04	304.538	336.828	676.739	630.914	728.813	319.08	316.49	316.519	685.987	752.543	714.272	309.002	301.697	295.673	820.1	768.82	919.215
LOC_Os07g06470	Chr7	3127703	3130757	-	nuclear transcription factor Y subunit putative expressed	1.42475	1.58893	1.77017	14.1181	15.5845	9.98514	1.98539	3.63763	2.61451	11.372	10.5698	11.4673	3.05981	3.37907	4.68885	10.8445	10.3135	17.096
LOC_Os07g06790	Chr7	3313464	3313997	+	VQ domain containing protein putative expressed	5.81091	2.45002	2.59292	13.9685	10.7708	10.8401	1.79543	3.37233	1.65835	17.0735	15.7359	13.4063	3.99306	2.62454	4.4281	14.1425	20.8139	26.7559
LOC_Os07g06810	Chr7	3319338	3321990	-	expressed protein	0.469505	0.633194	0.430201	2.08495	1.80156	1.78276	0.319587	0.830239	0.559503	2.03121	0.977413	2.16394	0.866314	0.0704064	0.140054	0.999554	0.901931	1.26451
LOC_Os07g08000	Chr7	4049754	4054523	+	expressed protein	0.426651	1.23072	0.642236	1.39615	2.86366	1.52087	0.638915	0.56877	0.437327	1.50922	1.78518	1.7141	0.499005	0.524343	0.725191	1.81173	1.66023	2.38698
LOC_Os07g09140	Chr7	4773048	4774450	+	expressed protein	2.55673	3.3827	2.88546	15.6866	14.7162	16.9786	2.25116	2.80493	2.54458	6.05121	10.0246	9.29722	2.71058	3.93351	2.45645	14.9464	14.6164	17.4269
LOC_Os07g10440	Chr7	5612203	5613139	+	expressed protein	8.22178	5.03124	4.77929	29.824	15.2296	28.2698	7.73008	11.5152	10.1254	22.8011	33.8886	27.3658	4.84568	4.67915	4.51554	18.9271	19.9567	29.9822
LOC_Os07g12730	Chr7	7272856	7274721	-	DUF567 domain containing protein putative expressed	28.3387	22.0425	25.1486	82.4723	74.3259	78.2348	16.7008	15.5509	15.0519	31.301	40.446	34.645	24.8238	24.5474	21.3609	70.329	62.546	69.9062
LOC_Os07g14910	Chr7	8529427	8532166	+	expressed protein	0.160233	0.194417	0.176181	4.41726	4.04373	5.77818	0.719971	0.453433	0.490952	6.55784	4.33573	5.28378	0.40312	0.792986	0.645816	7.84669	9.23192	8.23269
LOC_Os07g15370	Chr7	8871436	8878905	-	metal transporter Nramp6 putative expressed	14.7027	13.6274	12.6097	80.7232	76.3781	92.7938	17.6514	17.7811	18.0797	69.708	83.7044	86.6265	10.1611	7.91045	11.7618	89.2181	53.6202	94.8936
LOC_Os07g17390	Chr7	10262048	10265878	+	PsbP putative expressed	0.438844	1.12562	0.402123	2.95548	2.52589	3.52091	1.7318	1.03419	1.41993	3.87184	3.65598	5.28839	0.441822	0.328988	0.522421	2.30398	2.37754	2.84315
LOC_Os07g18154	Chr7	10748746	10760848	+	aldehyde oxidase 4 putative expressed	0.575115	0.551561	0.393569	2.26183	1.89134	2.72105	0.468551	0.756785	0.977652	2.36734	2.66984	3.1729	0.116185	0.250737	0.27168	1.26413	1.84017	1.22642
LOC_Os07g23110	Chr7	13026440	13037161	+	poly synthetase 1 putative expressed	1.86655	2.54099	2.25872	5.05076	5.42964	4.50161	1.62131	1.56462	2.3118	5.13106	4.80957	6.45127	1.07379	0.618792	0.986515	4.82693	3.87161	4.20358
LOC_Os07g26460	Chr7	15221078	15223063	+	GLTP domain containing protein putative expressed	0.415837	0.874041	0.731543	1.29956	4.49226	2.94496	0.747584	0.941673	1.27388	2.82192	3.46125	2.38905	0.418388	0.523897	0.596744	4.53381	5.83467	3.88347
LOC_Os07g27850	Chr7	16259328	16262134	+	GTPase activating protein putative expressed	0.784844	0.819462	1.14763	26.0773	20.3707	36.278	1.0838	0.188088	0	5.40208	7.50823	5.0593	4.94051	3.32288	3.55129	25.1659	29.1079	25.0729
LOC_Os07g28400	Chr7	16599911	16602036	-	CDGSH iron sulfur domain-containing protein 1 putative expressed	7.00967	2.18422	18.1998	43.942	52.6469	51.8953	0.759231	1.19545	0.172463	3.20234	3.07509	38.729	5.94754	1.90008	0.833702	31.5821	40.4059	3.94613
LOC_Os07g32620	Chr7	19454491	19456170	-	anthocyanidin 53-O-glucosyltransferase putative expressed	1.03985	1.26081	1.10912	14.6476	10.2413	13.5087	1.97396	3.01776	2.80843	7.89624	12.3177	9.65977	0.318101	0.28308	0.662737	3.82854	2.99148	6.4074
LOC_Os07g33320	Chr7	19916969	19917633	+	expressed protein	11.296	6.04768	10.6057	53.0468	29.1717	41.8651	13.6943	17.4607	17.3846	46.0135	61.2718	33.9936	12.521	16.6439	15.224	57.2251	47.4492	58.5504
LOC_Os07g37210	Chr7	22293735	22295309	-	MYB family transcription factor putative expressed	2.44022	1.74852	2.63761	4.73968	5.40243	4.55458	1.95281	0.830394	1.16296	2.27524	3.11927	5.35869	2.58905	1.32334	2.44488	4.8641	5.89364	4.791
LOC_Os07g38000	Chr7	22798819	22800257	-	cytochrome c putative expressed	2.01739	0.739117	1.99958	4.59602	5.3568	3.88006	1.48671	0.827518	1.26402	2.72959	4.46927	3.80403	1.63882	1.28761	2.02622	6.59057	6.07516	8.47514
LOC_Os07g38290	Chr7	22996769	23001763	-	plastocyanin-like domain containing protein putative expressed	1.06353	0.660105	0.343982	21.1234	12.6864	15.2441	0.612389	2.29761	1.02344	6.69202	7.23822	11.501	0.567253	0.562598	0.611494	12.936	12.68	14.5133
LOC_Os07g42910	Chr7	25691834	25694745	-	cytochrome c oxidase subunit putative expressed	0.502725	0.581865	0.157942	4.88012	5.97796	3.91302	1.23124	1.06613	1.39437	10.4024	6.80657	5.72686	2.89246	2.97182	2.6915	8.55956	5.87512	9.52633
LOC_Os07g43130	Chr7	25844979	25845680	-	expressed protein	0.321012	0.344429	0.470515	5.61786	4.83203	4.85181	1.66478	1.44202	2.29115	13.4278	12.2209	5.70003	4.19227	2.79472	2.03745	9.21628	10.6083	5.26435
LOC_Os07g43290	Chr7	25920677	25922871	-	LTPL56 - Protease inhibitor%2Fseed storage%2FLTP family protein precursor expressed	15.8963	11.2449	16.7751	50.8162	41.7321	48.4627	16.5622	20.3717	16.7504	29.74	33.0843	64.8904	18.2004	22.112	20.9613	53.1871	57.0056	48.7173
LOC_Os07g43450	Chr7	26012998	26013489	+	expressed protein	2.63312	0.17301	3.61288	18.5551	17.8677	15.456	0.906514	1.88686	0.888259	2.81438	2.48222	15.9971	1.31244	0	0	3.76234	13.9721	0.896375
LOC_Os07g44010	Chr7	26307948	26308530	+	expressed protein	1.05684	0.843433	1.65897	7.81668	8.02016	7.73839	1.36497	2.58085	1.8421	4.34438	4.68471	9.51429	2.26835	0.953373	0.139671	9.67682	10.8039	1.34084
LOC_Os07g44090	Chr7	26355834	26358050	+	myb-related protein Hv33 putative expressed	6.15903	3.51127	4.93054	24.4026	20.4863	22.1824	5.94714	6.654	5.90294	18.129	20.799	20.3179	2.11892	1.63939	2.32008	22.1264	21.8511	17.6879
LOC_Os07g44180	Chr7	26403674	26404729	+	OsRCI2-10 - Hydrophobic protein LTI6A expressed	24.4315	18.2238	20.5575	103.209	70.2223	103.039	50.1752	60.0881	52.4969	92.1261	142.533	109.832	33.4428	28.5911	37.7454	118.276	127.772	127.163
LOC_Os07g44280	Chr7	26456721	26457621	-	dirigent putative expressed	9.71138	16.8432	21.4364	85.4115	74.6564	120.498	18.7341	16.0693	10.0706	45.486	48.8478	45.8141	3.98365	5.56517	6.86857	70.6718	99.738	94.2671
LOC_Os07g46280	Chr7	27615397	27618751	+	Os7bglu26 - beta-mannosidase%2Fglucosidase%2Fexoglucanase expressed	2.66373	5.0637	3.13643	14.916	14.2789	16.5052	4.68056	3.05915	2.15282	10.3191	10.174	10.1995	2.93972	2.75942	3.31132	8.38221	7.483	8.70341
LOC_Os07g46330	Chr7	27630646	27633384	+	uncharacterized UPF0114 domain containing protein expressed	0.805754	0.985248	0.664669	3.09904	2.78285	1.7964	0.885633	0.397514	0.907493	2.30009	2.9874	2.82194	0.609712	0.724071	0.850652	1.43829	2.54663	2.29182
LOC_Os07g46990	Chr7	28075549	28077667	-	copper%2Fzinc superoxide dismutase putative expressed	145.698	137.018	136.683	700.033	536.702	627.145	216.165	217.496	202.513	484.561	584.587	512.544	223.674	236.623	253.395	539.801	494.64	648.955
LOC_Os07g47660	Chr7	28479888	28480536	-	expressed protein	3.93484	2.86085	7.56863	26.5392	11.5406	18.9978	3.93221	5.6777	1.87874	7.70483	7.52198	24.2582	4.81248	3.54578	5.39087	14.9017	16.388	9.56783
LOC_Os07g47960	Chr7	28649695	28651636	+	basic helix-loop-helix domain containing protein expressed	0.336776	0.273686	0.370364	5.09563	3.13139	5.56241	0.594893	0.990458	0.344475	6.23195	7.96129	4.82951	0.0565724	0.151397	0.198927	4.01077	9.43993	6.01477
LOC_Os07g47990	Chr7	28660188	28661910	+	peroxidase precursor putative expressed	89.1787	79.6906	123.941	243.044	299.431	261.473	101.415	92.2606	92.9581	225.677	281.629	255.22	69.566	75.6162	86.5798	202.315	248.447	221.994
LOC_Os07g48030	Chr7	28678385	28680073	+	peroxidase precursor putative expressed	63.8993	25.0779	56.4813	349.839	277.844	305.7	59.5225	44.0141	40.8445	242.074	282.821	234.856	5.0716	5.13143	5.05897	138.984	213.398	233.102
LOC_Os07g48080	Chr7	28698717	28700908	+	expressed protein	2.35092	1.04627	1.17806	4.41986	4.16393	4.67031	1.65684	1.98557	2.00766	4.1912	5.21718	3.93333	0.844121	0.656944	0.707933	3.81637	4.57747	3.48319
LOC_Os07g48770	Chr7	29195071	29197465	-	serine hydrolase domain containing protein expressed	1.92894	0.958443	1.29639	4.86328	2.84693	3.95015	1.48493	1.47463	1.48002	3.48446	3.29778	3.64218	1.24231	1.20428	1.23293	3.00792	3.43688	2.96782
LOC_Os07g49000	Chr7	29338447	29341163	+	DNAJ heat shock N-terminal domain-containing protein putative expressed	0.133625	0.125006	0.209992	1.41336	1.35245	1.56214	0.294764	0.349092	0.391422	2.33687	3.81505	3.62197	0.0964312	0.0514263	0.16637	2.59351	2.82408	1.95534
LOC_Os07g49114	Chr7	29404417	29405293	+	wound-induced protein WI12 putative expressed	16.1027	12.1895	13.6708	89.4307	89.7323	82.9	57.7961	43.4799	47.0591	272.258	313.022	272.228	15.1546	14.0826	17.1993	61.2193	58.4162	82.8711
LOC_Os07g49370	Chr7	29565824	29571714	-	glycosyltransferase family 43 protein putative expressed	0.67786	0.474377	0.852119	11.9042	9.03312	12.3951	0.94546	1.45486	0.958925	2.39413	4.11577	4.58835	0.293258	0.463985	0.226377	2.60556	3.33646	2.9083
LOC_Os08g01260	Chr8	167960	168583	+	VQ domain containing protein putative expressed	1.58718	1.27111	1.45364	4.88366	7.26062	4.97623	5.20983	1.22252	2.01966	5.65218	6.85119	6.77375	2.25502	1.54997	5.09546	7.11462	7.01428	10.7289
LOC_Os08g01480	Chr8	296908	298367	-	cytochrome P450 putative expressed	8.35246	2.93273	5.14956	19.3057	14.2296	17.807	14.6035	19.8719	18.2958	70.8458	45.3878	75.5531	3.70404	2.62508	3.71884	22.2511	27.1196	24.3461
LOC_Os08g01510	Chr8	308328	310185	+	cytochrome P450 putative expressed	0.215446	0.351905	0.270834	1.01382	1.19929	2.12083	2.45375	0.67183	0.283784	3.05439	4.15009	3.59109	1.02537	0.857123	0.997638	3.1118	3.66902	2.71385
LOC_Os08g02200	Chr8	746499	747146	+	expressed protein	8.75505	2.07736	6.23461	61.3053	41.9254	58.0801	0.707794	3.76674	2.2608	26.245	15.5973	32.0855	6.06337	3.00023	1.91496	60.618	46.9894	15.8343
LOC_Os08g02440	Chr8	974289	978922	+	expressed protein	1.57765	1.22303	2.30635	4.47867	3.01496	4.16602	1.1811	1.41649	1.38322	2.10349	3.32278	3.45493	1.19531	0.950748	1.14063	3.22598	3.33347	3.16336
LOC_Os08g02630	Chr8	1089735	1091023	-	photosystem II core complex proteins psbY chloroplast precursor putative expressed	1.18505	1.0011	1.44818	1.80924	4.74187	3.01757	0.178728	0.0618873	0.0449284	1.8458	1.8788	4.93855	0.398449	0.355013	0.232054	3.88066	2.31079	1.96821
LOC_Os08g03590	Chr8	1677840	1680335	+	expressed protein	2.4345	1.58859	7.3397	15.1526	9.87465	12.4242	1.73202	3.77738	2.72731	2.19527	1.96181	16.7894	4.34706	2.04915	1.40575	6.15273	12.1782	1.86652
LOC_Os08g05800	Chr8	3108896	3112836	+	retrotransposon protein putative unclassified expressed	0.0557822	0.0685606	0.0153414	0.981092	0.913932	0.71389	0.124614	0.0196078	0.0715106	0.391984	0.61314	0.738886	0.0281882	0.0500836	0.024253	1.08916	0.89959	0.949892
LOC_Os08g06530	Chr8	3694282	3696648	+	rubredoxin family protein putative expressed	1.99558	0.905816	1.03274	1.99188	3.53431	2.5343	0.574346	0	0.540232	2.87609	4.40636	3.74141	0.354883	0.686083	0.5727	3.24577	4.37875	5.0271
LOC_Os08g07060	Chr8	3949017	3951136	+	CRR6 putative expressed	0.277862	0.414775	0.152799	0.721322	1.14829	1.23768	0.150896	0.0979714	0.0947963	0.695415	0.966806	0.737483	0.653878	0.707606	0.367667	1.89004	1.51115	2.20919
LOC_Os08g07590	Chr8	4263883	4264977	+	expressed protein	1.63227	1.83435	0.255886	4.12054	2.88917	4.59991	1.92849	1.50552	0.471492	4.82589	13.6536	10.2571	0.232226	0.2112	1.11771	7.40109	5.97518	5.75317
LOC_Os08g08110	Chr8	4599737	4604714	-	diacylglycerol kinase putative expressed	15.2428	14.2025	17.2881	33.7584	32.5932	34.3256	14.0653	12.1738	10.6834	30.1222	35.5944	31.574	16.0308	16.2923	18.8054	39.4247	41.1575	41.8131
LOC_Os08g08980	Chr8	5228822	5230034	+	cupin domain containing protein expressed	105.46	161.137	178.069	366.837	481.809	312.278	95.1325	55.3299	58.2524	680.745	615.84	566.289	259.541	276.602	258.925	497.577	626.232	631.227
LOC_Os08g08990	Chr8	5233768	5234798	+	Cupin domain containing protein expressed	13.7431	8.0065	13.6432	30.233	39.3595	25.6436	35.7309	26.1639	23.9041	107.412	88.2813	62.4799	13.9896	14.4147	16.5879	31.9674	45.1746	37.7037
LOC_Os08g09000	Chr8	5238999	5240148	+	Cupin domain containing protein expressed	20.9652	17.3759	15.9827	162.587	193.568	152.089	53.3073	28.0747	29.3889	474.724	375.731	315.761	35.1129	32.2152	39.1754	176.828	227.071	174.273
LOC_Os08g09020	Chr8	5248666	5249832	+	Cupin domain containing protein expressed	31.6473	27.9624	31.8487	200.879	212.193	171.083	76.2564	36.1738	31.9628	322.16	236.88	213.143	41.4132	37.7185	44.283	246.356	309.262	241.217
LOC_Os08g10010	Chr8	5787482	5789140	-	acyl-desaturase chloroplast precursor putative expressed	0.841813	0.30233	0.703709	3.05097	4.32387	4.59533	0.273998	1.23327	0.82778	2.05849	2.85021	4.32242	0.577792	0.211767	0.472591	2.31764	2.34354	2.25349
LOC_Os08g10300	Chr8	5998021	6005220	+	SHR5-receptor-like kinase putative expressed	1.9325	2.69038	2.60545	43.2935	45.1798	41.705	4.24943	1.92049	2.44377	17.3421	12.6696	13.8117	1.33627	1.00454	1.03632	7.24081	7.34409	6.36805
LOC_Os08g10310	Chr8	6015745	6023280	+	SHR5-receptor-like kinase putative expressed	7.57335	4.32664	5.05721	21.7806	21.1287	20.071	1.35112	1.29875	0.73104	18.6876	17.4727	17.3006	0.247845	0.23843	0.335461	8.21568	11.7228	7.35414
LOC_Os08g10330	Chr8	6040526	6048616	+	SHR5-receptor-like kinase putative expressed	2.86785	3.26607	3.21799	8.50294	8.4322	6.8445	1.9104	1.81459	1.70584	6.6789	6.90468	6.35162	1.89841	1.91831	1.82077	9.22728	7.39948	8.40925
LOC_Os08g10400	Chr8	6102973	6105398	-	expressed protein	2.5127	2.78148	2.64716	11.6661	12.6075	12.0045	3.9428	2.30151	3.09618	15.0179	11.1986	7.47229	1.2623	2.16852	1.13794	7.85594	15.6289	14.728
LOC_Os08g13920	Chr8	8327866	8329399	+	glycosyl hydrolases family 16 putative expressed	310.754	297.923	329.512	1151.81	829.277	944.612	392.551	322.283	300.279	761.951	940.786	811.211	176.35	201.641	228.302	781.89	920.823	980.411
LOC_Os08g14990	Chr8	9039735	9043360	+	receptor-like protein kinase 2 precursor putative expressed	0.268046	0.0809148	0.310395	1.37921	1.4743	1.39018	0.893914	0.76369	0.680008	2.63413	3.61818	3.58792	0.0998048	0.0886659	0.171757	1.89228	2.31237	1.5584
LOC_Os08g20730	Chr8	12455954	12458105	+	peroxidase precursor putative expressed	0.445658	0.204847	0.36766	17.0202	9.96545	17.7805	0.611647	0.568614	0.285409	10.5568	16.1919	17.3987	0.225	0.425335	0.438655	27.6368	16.6384	28.4999
LOC_Os08g28560	Chr8	17439555	17443728	-	expressed protein	0.115637	0.0628644	0.296771	0.458806	0.648564	0.638574	0.721699	0.271616	0.276292	1.00395	1.12736	1.22711	0.27226	0.173181	0.338849	1.11389	1.0967	0.933792
LOC_Os08g28570	Chr8	17451968	17456043	+	resistance protein putative expressed	1.35216	1.36472	1.89497	3.8262	4.05176	3.81348	0.767685	0.716505	0.835597	3.32707	3.19806	3.74994	0.711149	0.565521	0.645566	2.83102	2.77963	3.40051
LOC_Os08g29200	Chr8	17904215	17906771	+	BURP domain containing protein expressed	2.87573	1.48498	2.84497	16.1247	10.2554	13.4244	3.81159	3.57028	3.73975	6.71997	12.9042	10.2496	1.9304	1.61184	2.08597	8.48934	11.8694	9.74322
LOC_Os08g29510	Chr8	18093402	18095760	-	expressed protein	0.193216	0.052256	0.283297	1.41847	1.59691	2.45135	0.0525456	0.181983	0.197531	0.708141	1.67803	2.60101	0.129758	0.0579224	0.171832	1.91833	0.608572	0.607936
LOC_Os08g30020	Chr8	18452605	18458174	+	membrane protein putative expressed	10.7168	12.6393	11.1233	56.7976	117.319	55.3104	3.86202	4.87247	4.40451	56.0761	15.7875	26.563	5.50834	5.57488	4.93682	19.341	8.95556	13.4884
LOC_Os08g31060	Chr8	19173524	19180863	-	phospholipase D alpha 1 putative expressed	0.387497	0.241699	0.182687	1.09627	0.784392	0.778683	0.539832	0.363377	0.340537	1.94422	1.564	1.29086	0.242364	0.132557	0.434087	1.5198	1.34554	2.22994
LOC_Os08g31340	Chr8	19382952	19387137	+	heavy metal-associated domain containing protein expressed	9.58925	4.79305	10.4041	54.2349	33.9972	44.0625	6.18338	6.33988	6.38157	13.6319	17.93	31.9705	2.99609	3.10607	2.85972	14.3005	21.4655	12.181
LOC_Os08g35440	Chr8	22334606	22336134	+	Ser%2FThr protein phosphatase family protein putative expressed	1.17352	0.922165	1.2446	6.79424	5.82708	5.71157	1.19447	0.709023	0.471984	2.89613	3.23864	1.86833	2.41002	2.41053	3.3209	6.44865	5.82701	7.51039
LOC_Os08g37990	Chr8	24073397	24074599	+	expressed protein	1.05693	1.13401	1.58511	6.47153	6.25395	5.68444	3.17039	3.69335	3.49074	7.93445	9.77737	8.46752	2.1801	1.68413	1.39961	7.27161	7.33079	7.24119
LOC_Os08g38270	Chr8	24252684	24253935	+	fasciclin domain containing protein expressed	24.0235	6.64479	23.4135	69.9127	59.5435	67.7695	14.1099	29.09	19.2232	34.8675	30.8837	68.4289	17.0114	7.74358	7.0751	48.06	68.8637	15.5577
LOC_Os08g39550	Chr8	25015691	25017363	-	polygalacturonase inhibitor 2 precursor putative expressed	0.918446	0.672374	1.01024	3.39072	3.02907	2.86894	2.11284	2.38635	1.33021	2.73006	5.13075	6.28222	0.79928	1.08117	1.80415	3.04073	3.30726	2.8232
LOC_Os08g39870	Chr8	25260124	25266935	-	Os8bglu28 - beta-glucosidase homologue similar to Os4bglu12 exoglucanase expressed	4.55238	3.64983	5.35175	24.0503	16.6049	21.0666	6.66482	8.57283	5.33506	24.6473	20.2871	28.9383	1.52261	1.15011	1.26991	15.6628	19.0964	16.3279
LOC_Os08g40180	Chr8	25426651	25431502	+	3-hydroxy-3-methylglutaryl-coenzyme A reductase putative expressed	14.6643	9.96113	13.6496	41.5534	33.2469	44.783	12.0149	13.2521	15.3786	22.3186	35.4898	31.3199	16.1744	13.4709	16.1487	37.122	38.3911	31.1477
LOC_Os08g41760	Chr8	26355928	26357323	-	OsFBX304 - F-box domain containing protein expressed	1.18889	0.226166	0.740993	3.81032	2.66722	4.29192	0.838857	0.809923	1.17675	2.69931	2.23513	2.4393	0.799707	0.747842	0.487967	3.46953	3.00633	2.47533
LOC_Os08g41880	Chr8	26439584	26445474	+	nucleotide pyrophosphatase%2Fphosphodiesterase putative expressed	46.3148	42.3877	45.3108	276.431	226.487	261.776	78.1411	68.4033	79.6661	141.834	224.531	208.669	19.7931	18.2297	23.4901	141.625	168.878	170.492
LOC_Os08g42198	Chr8	26694538	26695159	-	auxin responsive protein putative expressed	0.399209	0.426217	0.292496	3.80814	2.70985	3.17036	1.31047	0.851578	0.541827	2.38027	7.7195	4.11757	0.80069	1.55945	1.70945	4.77214	4.70411	4.94397
LOC_Os08g43120	Chr8	27268083	27277540	+	Plant PDR ABC transporter associated domain containing protein expressed	0.799801	0.173035	0.391056	3.67312	7.18161	2.85887	0.144346	0.179566	0.113944	0.803087	0.686255	0.729697	0.673726	0.209425	0.656019	0.99946	1.23394	1.47032
LOC_Os08g43390	Chr8	27420501	27422836	-	cytochrome P450 putative expressed	0.630695	0.865999	0.817667	1.77119	1.67563	1.46799	0.494405	0.396204	0.41559	3.07296	1.88493	3.86868	0.113761	0.161836	0.176949	3.1373	2.28391	2.70677
LOC_Os08g43450	Chr8	27486168	27488798	-	MYB-like protein 1 putative expressed	2.84701	2.27794	2.81272	6.85401	7.81992	8.47193	2.04434	2.75678	2.41971	6.08569	5.84187	6.09699	2.33569	3.73017	2.89706	7.71415	7.71841	8.49381
LOC_Os08g43654	Chr8	27592835	27598700	-	MATE efflux family protein putative expressed	2.76456	0.782185	1.49125	6.56472	13.8187	9.23315	1.85909	3.06847	2.01579	6.71738	6.75443	8.0339	0.0805306	0.0238767	0.209199	1.9419	2.52539	1.74811
LOC_Os08g44270	Chr8	27875142	27876599	+	vignain precursor putative expressed	28.8899	12.7914	24.1001	96.3516	73.5294	82.4922	31.1508	24.7967	21.6315	77.0189	126.245	103.074	18.0219	18.6094	19.8135	88.5518	134.288	136.863
LOC_Os09g07350	Chr9	3654972	3658804	+	fasciclin-like arabinogalactan protein 8 precursor putative expressed	55.1011	36.9204	49.2571	210.083	144.059	180.809	71.1509	66.6814	69.9079	121.393	161.198	145.409	36.4528	31.9777	47.2053	142.447	174.598	183.613
LOC_Os09g07780	Chr9	3935205	3938411	-	pentatricopeptide repeat protein PPR986-12 putative expressed	0.404835	0.405347	0.247418	0.917935	1.00919	0.920901	0.414163	0.347885	0.399783	0.63212	0.784728	1.0646	0.0606104	0.0942384	0.0782648	0.470986	0.269512	0.593765
LOC_Os09g16110	Chr9	9831969	9832267	-	expressed protein	6.03562	0.870227	0	48.7323	5.28504	28.0603	5.09984	15.5422	1.14586	15.7235	39.1963	38.6793	31.1179	18.5224	38.2396	85.8805	40.7266	83.5655
LOC_Os09g20240	Chr9	12126818	12128189	+	DUF581 domain containing protein expressed	24.2398	17.8431	26.6857	134.938	101.812	118.031	17.9821	14.0019	10.0233	57.6765	63.277	76.3549	22.8091	16.3194	21.5774	100.463	106.66	79.8725
LOC_Os09g21120	Chr9	12746534	12749125	+	armadillo%2Fbeta-catenin repeat family protein putative expressed	0.665219	0.326718	0.857222	1.18135	1.06042	1.57967	0.478834	0.614932	0.448179	1.27779	2.24727	1.95419	0.115215	0.290147	0.265024	1.17814	1.38583	1.47322
LOC_Os09g22090	Chr9	13375697	13381517	-	mannose-6-phosphate isomerase putative expressed	0.0405548	0.0996983	0.267686	3.9769	3.68739	3.71987	0.0549053	0.0475157	0.09705	2.90419	2.30675	2.52113	0.150289	0.121371	0.105775	0.952489	1.88713	1.38089
LOC_Os09g23300	Chr9	13831868	13833654	+	integral membrane protein putative expressed	6.62523	8.01508	8.56937	104.736	90.0711	98.9177	9.23577	10.4959	10.0278	60.7648	53.0346	68.4561	2.4468	3.39678	3.58125	78.6278	28.434	35.3993
LOC_Os09g23780	Chr9	14153041	14154150	-	expressed protein	7.01061	3.21995	12.3595	32.5782	30.7566	29.3181	3.48966	12.8399	5.58435	11.7256	8.42979	39.2759	3.72239	2.21315	2.22596	14.0652	25.1544	3.41623
LOC_Os09g24370	Chr9	14479023	14479844	-	expressed protein	105.932	95.8746	165.572	2124.03	1905.4	1473.96	118.862	39.9091	33.947	671.047	313.887	504.907	106.835	123.605	139.409	700.002	1243.17	1364.8
LOC_Os09g25490	Chr9	15281268	15285910	+	CESA9 - cellulose synthase expressed	8.07087	5.75228	8.08832	54.0748	41.4432	51.3591	14.0911	15.9106	17.8848	36.1214	36.4181	46.3899	6.12133	3.91681	6.85855	46.7712	55.1263	60.5205
LOC_Os09g25810	Chr9	15464697	15468833	-	nodulin putative expressed	2.00879	1.03165	2.08671	13.8269	9.94884	13.8932	2.36177	1.75606	1.60001	8.46016	11.5808	12.5523	1.57666	1.40386	2.67994	12.7094	14.4677	11.9847
LOC_Os09g26170	Chr9	15771483	15772824	-	MYB family transcription factor putative expressed	7.17426	5.03161	6.74655	77.107	73.9819	67.1553	12.5837	9.83033	11.9677	50.2505	58.7409	65.8664	7.39008	8.17867	7.95394	85.4235	53.9674	74.2222
LOC_Os09g26670	Chr9	16200910	16201902	-	expressed protein	0.812123	0.354939	1.44266	3.15249	3.0979	3.25064	0.662467	1.32364	0.766486	3.18512	0.911631	4.24861	0.692322	0.449434	0.333052	0.956851	3.34592	0.824743
LOC_Os09g29284	Chr9	17777147	17784627	+	MATE efflux family protein putative expressed	1.01711	1.03202	1.05096	4.85064	3.08433	4.28695	1.40412	1.84472	1.79983	3.52213	3.7049	3.72693	2.14698	2.13199	2.67317	4.2684	4.29196	6.32231
LOC_Os09g29690	Chr9	18058253	18059176	+	beta-expansin precursor putative expressed	0.46565	0.935104	0.895727	51.0807	39.4775	18.1521	3.05283	1.40494	0.237251	196.361	70.4078	69.3674	1.05186	0.209755	0.636046	27.0148	24.3858	27.1954
LOC_Os09g29710	Chr9	18067434	18068462	+	beta-expansin precursor putative expressed	4.80282	8.95826	4.03242	220.73	159.905	89.0567	9.06581	9.33492	8.64719	688.991	188.276	225.908	0.175672	0.0785938	0.392346	41.4388	28.5115	49.2015
LOC_Os09g30220	Chr9	18391869	18397839	-	disease resistance protein RPM1 putative expressed	0.0227489	0.149196	0.0750795	0.446773	0.57419	0.495153	0.240187	0.151895	0.221677	0.411154	0.428753	0.66283	0.0919805	0.0612697	0.217352	0.502054	0.421152	0.575111
LOC_Os09g31060	Chr9	18675179	18676342	+	expressed protein	0.808546	0.6528	0.888953	3.55286	4.45478	3.51801	0.734556	1.2087	1.28378	4.12179	3.45644	2.67729	1.26491	1.94073	0.889034	4.66943	4.32312	4.29519
LOC_Os09g31390	Chr9	18868402	18877573	-	transcription factor putative expressed	5.58961	5.22385	5.31011	34.0847	34.7435	34.3556	5.69288	6.37682	6.67233	24.848	27.7573	25.3682	5.0588	5.19387	6.47108	43.6361	32.8568	49.8818
LOC_Os09g31430	Chr9	18905324	18908427	-	Os9bglu30 - beta-glucosidase similar to Os4bglu12 exoglucanase expressed	13.6095	12.4558	11.0649	29.8056	104.08	40.5764	23.2103	25.0908	20.5388	49.2037	53.9359	51.8785	1.5648	1.6958	1.7999	9.5747	19.299	10.6566
LOC_Os09g32470	Chr9	19384605	19387021	-	membrane protein putative expressed	4.83407	3.2112	4.10703	12.5706	10.6286	10.4607	3.55366	5.68231	3.65398	11.761	7.17698	10.9285	4.61022	3.74398	3.42103	9.6317	11.7778	11.2777
LOC_Os09g32910	Chr9	19613306	19617876	+	OsFBX337 - F-box domain containing protein expressed	0.788011	0.742639	0.500063	2.66213	1.82515	2.12731	0.320515	0.128041	0.124205	0.820334	0.601947	0.803676	0.82616	1.36133	1.35385	4.84096	4.54055	4.27488
LOC_Os09g32984	Chr9	19691525	19691941	-	auxin responsive protein putative expressed	9.60107	3.71479	7.87984	52.2615	43.9592	63.9709	8.56017	3.22297	7.21762	29.1496	39.1338	22.9226	17.9645	13.7587	18.1544	50.5292	88.8871	61.7833
LOC_Os09g34920	Chr9	20348939	20350901	-	glycosyl hydrolase family 29 putative expressed	0.261871	0.28525	0.480081	1.17125	1.28839	1.63417	0.213005	0.389213	0.178874	0.495914	0.79088	1.88246	0.205645	0.0784122	0.280185	1.18652	1.38164	0.512694
LOC_Os09g35940	Chr9	20691306	20693116	+	cytochrome P450 putative expressed	0.518838	0.448678	0.335704	1.53586	2.32441	2.7263	0.22345	0.365325	0	2.35577	1.85033	5.50325	0.338931	0.329005	0.427745	5.23785	3.92818	3.93699
LOC_Os09g36060	Chr9	20764202	20768571	+	endoglucanase putative expressed	0.175581	0.215465	0.265572	0.581929	0.952407	0.84148	0.196253	0.293383	0.224975	0.550434	0.665813	0.558433	0.13302	0.118264	0.210675	0.4287	1.02005	0.892405
LOC_Os09g37834	Chr9	21797658	21801244	-	serine%2Fthreonine-protein kinase receptor precursor putative expressed	3.50666	3.182	3.7127	8.77125	8.77719	7.51847	2.34091	1.64388	1.40116	6.13014	6.92658	5.18211	4.5915	3.97652	4.25651	8.77803	12.635	11.0912
LOC_Os09g38350	Chr9	22082637	22084897	-	AMP-binding domain containing protein expressed	0.384463	0.251443	0.366519	3.18805	2.88272	1.99688	0.437679	0.505088	0.26267	1.64507	1.6082	1.79379	0.931834	0.759705	0.582475	1.67637	1.59649	1.66102
LOC_Os09g38510	Chr9	22156926	22159600	-	purine permease putative expressed	1.22402	1.67374	1.3943	3.84419	3.1744	3.17256	0.854447	1.26359	0.536989	2.97652	4.92929	4.17628	0.881909	0.903618	1.84885	3.64211	2.94604	4.61455
LOC_Os09g38540	Chr9	22172840	22174402	+	plastocyanin-like domain containing protein putative expressed	1.63123	1.48178	1.54953	6.24505	5.77832	6.33243	2.23302	2.37697	2.16408	6.05436	7.39747	5.42868	2.09509	2.16525	1.9216	5.57692	5.4315	6.62746
LOC_Os10g02040	Chr10	655612	658907	-	peroxidase precursor putative expressed	35.4395	24.4529	37.2601	197.927	206.092	188.579	59.6049	81.6482	61.0442	318.907	282.657	243.959	31.373	36.9099	41.217	130.787	195.295	196.416
LOC_Os10g02920	Chr10	1189812	1191788	-	cytochrome b561 putative expressed	4.05619	2.44496	2.97328	13.4469	8.9441	6.44118	3.11865	2.36305	1.94958	3.81097	4.96659	7.36009	1.84091	2.86253	4.13052	5.89279	7.24903	11.9529
LOC_Os10g05780	Chr10	2912754	2914713	-	POT domain containing peptide transporter putative expressed	0.361176	0.249735	0.366725	2.38895	2.65725	2.34109	0.27115	0.254246	0.284684	1.25357	2.06242	2.44553	0.589125	0.399296	0.364604	0.755244	1.40746	1.28743
LOC_Os10g08850	Chr10	4790746	4792548	-	nodulin putative expressed	0.781448	0.567494	0.764059	6.35471	4.99809	3.5836	0.423745	0.163008	0.177928	1.59594	2.96525	3.86772	0.0292224	0.103995	0.0506693	2.16374	2.50436	2.09343
LOC_Os10g09160	Chr10	4946936	4948405	+	cytochrome P450 putative expressed	0.375401	0.169963	0.275258	1.68087	1.10814	1.2219	0.135857	0.117604	0.0854066	0.584825	0.304901	1.01823	0	0.0374845	0.146878	2.37565	1.93312	1.98522
LOC_Os10g11200	Chr10	6208918	6214147	-	aminotransferase classes I and II domain containing protein expressed	2.33398	2.51383	3.10124	8.76905	13.2614	7.2342	2.57381	2.39021	3.8845	10.4541	8.00067	8.35472	2.26408	2.38674	3.06673	8.32156	8.76153	6.83751
LOC_Os10g12080	Chr10	6715606	6716328	+	cytochrome P450 putative expressed	6.9203	4.01687	4.2514	25.1102	15.7695	17.5762	5.99731	7.79183	6.64314	18.5564	24.9481	23.3039	0.715891	0.64147	1.28876	5.37937	6.48318	8.22436
LOC_Os10g18099	Chr10	9184625	9192018	+	WRKY18 expressed	2.92715	3.81383	6.88392	23.0154	25.7756	23.8636	8.10488	1.66836	2.49113	13.5531	17.0071	14.1856	13.0091	19.6085	16.0304	50.8311	39.0041	47.9173
LOC_Os10g18340	Chr10	9315456	9316347	+	expressed protein	200.103	218.352	232.95	446.184	441.943	454.395	185.158	133.221	108.878	289.146	399.552	272.261	25.946	24.8936	16.9926	192.392	224.899	176.353
LOC_Os10g19190	Chr10	9776976	9781629	-	vesicle transport protein GOT1B putative expressed	1.32134	0.919193	0.484349	2.25159	2.89734	1.75667	3.23367	5.19959	4.31025	10.127	11.1491	9.49474	0.697288	0.679016	0.223679	9.15576	9.97727	8.13067
LOC_Os10g20260	Chr10	10180422	10187639	-	CSLF7 - cellulose synthase-like family F%3B beta13%3B14 glucan synthase expressed	0.17937	0.323088	0.0986589	2.40991	1.74737	1.69753	0.262367	0.252295	0.570122	2.03402	2.83431	2.39548	2.26542	3.04417	3.18746	6.86879	4.07586	8.13911
LOC_Os10g21670	Chr10	11110251	11111110	+	dehydration stress-induced protein putative expressed	0.385726	1.18632	0.169651	51.7367	55.6059	48.7331	0.504067	1.14579	0.709246	12.0162	32.0429	13.3737	0.155297	0	0.0690029	6.63488	16.2504	12.0196
LOC_Os10g21800	Chr10	11186975	11188483	+	leucine-rich repeat family protein putative expressed	0.157651	0.213678	0.57793	3.27584	2.97828	2.9395	0.21415	0.333715	0.483874	0.315479	0.877178	2.00917	0.476797	0.188969	0.278916	1.20677	0.497393	0.986164
LOC_Os10g22980	Chr10	11980934	11986117	+	leucine rich repeat domain containing protein putative expressed	7.30019	6.43296	8.29285	30.8247	23.518	28.3337	7.08824	6.096	5.10999	20.9294	26.0391	25.1613	11.7696	8.97122	12.6067	40.495	37.948	36.3626
LOC_Os10g25140	Chr10	12977397	12982478	+	aminotransferase classes I and II domain containing protein expressed	0.42139	0.319606	0.364187	1.81757	1.9192	2.3432	0.83248	0.339083	0.431727	1.05609	1.98221	1.24508	0.546985	0.432621	0.500853	1.22746	1.46079	1.17295
LOC_Os10g25230	Chr10	13030986	13032006	-	ZIM domain containing protein putative expressed	0.360394	0.390208	0.924759	5.78545	10.1593	2.28788	0.538855	1.06032	0.614237	2.40244	1.18983	2.68042	0.665769	0.270059	0.159941	1.17543	1.38824	0.16972
LOC_Os10g25870	Chr10	13402639	13403493	-	dirigent putative expressed	4.35862	1.95257	3.85113	47.3382	28.7398	40.1962	0.254294	1.37628	0	9.86901	6.48149	22.8477	1.41006	0.630262	0.487476	29.4943	28.5461	8.87632
LOC_Os10g25900	Chr10	13422377	13423710	-	dirigent putative expressed	1.34374	0.855485	1.10844	13.0378	7.84636	10.6427	0.205162	0.710392	0.257939	1.68213	0.833136	5.12551	0.0423621	0.113211	0.295769	2.60585	4.02478	0.587901
LOC_Os10g26340	Chr10	13658790	13660543	-	cytochrome P450 putative expressed	1.20786	1.66106	1.36354	7.09705	4.27865	3.93371	2.50845	3.5814	2.76778	7.67827	6.54468	10.1489	1.02679	0.513999	1.08648	4.61822	5.0962	3.45349
LOC_Os10g28299	Chr10	14717784	14718330	-	expressed protein	7.94151	11.1462	4.73778	55.7321	65.73	36.6325	1.80379	15.1555	1.08388	92.2848	0	14.8009	44.9078	60.9706	44.2661	159.387	163.413	132.214
LOC_Os10g28360	Chr10	14757124	14759781	-	12-dihydroxy-3-keto-5-methylthiopentene dioxygenase protein putative expressed	9.8526	8.43178	7.16733	15.9926	22.1759	16.9	7.44384	5.4306	8.50574	15.3022	18.4718	16.5665	6.26016	6.87341	4.31003	13.18	12.1988	12.7518
LOC_Os10g28700	Chr10	14979873	14980665	+	expressed protein	1.66248	2.19097	1.92404	6.19516	5.65592	7.29782	3.21878	4.27424	3.30498	10.7364	11.4664	10.7082	2.20028	4.48885	5.11113	13.7165	15.8406	14.3735
LOC_Os10g30550	Chr10	15884727	15893608	-	tRNA methyltransferase putative expressed	0.480171	0.251545	0.27467	1.0885	0.833477	0.95777	0.202924	0.351245	0.236297	0.828712	1.12542	0.855084	0.213453	0.189725	0.200884	0.831776	0.852426	0.974883
LOC_Os10g32110	Chr10	16861659	16863255	-	exostosin family domain containing protein expressed	3.72044	1.3953	3.31801	21.9637	14.3663	17.0147	2.48187	2.54957	2.4376	7.49075	6.02453	7.96493	3.04485	1.89711	2.8517	7.43352	10.0028	8.37988
LOC_Os10g32980	Chr10	17261952	17266613	+	CESA7 - cellulose synthase expressed	13.4587	8.8583	12.4335	73.2894	55.2343	69.5689	21.2378	24.4903	25.4769	44.1828	48.1922	59.9794	9.87571	7.09953	12.0239	59.4873	73.3515	75.5192
LOC_Os10g33170	Chr10	17374444	17379041	+	POT domain containing peptide transporter putative expressed	4.15957	4.96922	4.24141	16.9022	14.7142	16.6009	3.81868	2.72953	4.19155	8.62584	13.9321	14.5437	4.17771	2.93827	3.93815	10.122	14.437	12.469
LOC_Os10g33640	Chr10	17732596	17735799	+	AGC_AGC_other_NDRh_TRCd.3 - ACG kinases include homologs to PKA PKG and PKC expressed	0.20266	0.0827069	0.148607	0.556442	0.7478	0.172316	0.0824544	0.214112	0.0691946	1.21859	0.38826	0.752498	0.272741	0.273114	0.0592594	0.545329	1.06852	1.60124
LOC_Os10g33650	Chr10	17739202	17744567	+	CK1_CaseinKinase_1.9 - CK1 includes the casein kinase 1 kinases expressed	8.82852	6.58587	7.61157	20.9295	22.0559	19.2945	11.6512	8.95132	9.1604	25.8073	26.5831	22.4932	4.7104	3.74824	4.32255	18.0853	23.5033	24.1411
LOC_Os10g34430	Chr10	18360484	18372591	+	Dicer putative expressed	0.169227	0.219157	0.127382	0.634462	1.10432	0.71874	0.108483	0.168981	0.219296	0.751378	0.559676	0.754837	0.135068	0.175901	0.108189	0.597184	0.622092	0.7442
LOC_Os10g35490	Chr10	18989312	18991425	-	hydrolase alpha%2Fbeta fold family domain containing protein expressed	0.222064	0.090566	0.0814121	5.42124	3.83476	5.33104	0.240997	0.104304	0.227412	2.00235	2.93852	3.22026	0.186745	0.232785	0.162564	5.5989	4.68116	4.34176
LOC_Os10g35500	Chr10	18994568	18996816	+	epoxide hydrolase putative expressed	1.26013	0.851408	1.38353	18.508	13.9681	15.0621	1.88878	1.7283	1.43863	27.0495	18.8561	36.5825	2.79268	2.23444	2.38471	56.0918	46.6243	54.4574
LOC_Os10g35530	Chr10	19002214	19004174	+	hydrolase alpha%2Fbeta fold family domain containing protein expressed	0.442601	0.520251	0.420477	1.59233	1.45715	2.06466	0.0801356	0.242821	0.227841	0.386623	0.615847	0.873558	0.276707	0.309434	0.75583	2.83421	1.31106	1.66588
LOC_Os10g35930	Chr10	19198745	19200734	-	OsPLIM2c - LIM domain protein putative actin-binding protein and transcription factor expressed	0.357227	0.327324	0.245556	2.33168	3.16346	3.35383	0.363692	0.535223	0.319949	3.84493	1.81808	2.32269	0.810708	0.521721	0.629778	3.64454	4.32527	3.38037
LOC_Os10g36500	Chr10	19530117	19532281	-	invertase%2Fpectin methylesterase inhibitor family protein putative expressed	3.69106	3.04795	4.17248	11.3457	10.2106	10.0769	4.69848	7.59317	5.21826	17.0932	19.2919	18.9691	3.60476	2.38136	2.36961	19.7038	35.4924	10.8449
LOC_Os10g36626	Chr10	19598512	19599187	-	expressed protein	2.28562	1.56121	0.628104	9.05824	4.9582	10.0632	2.62184	2.19008	1.74704	5.8011	5.6918	2.80152	2.63924	2.98554	4.15861	6.72685	7.9822	7.52464
LOC_Os10g36650	Chr10	19606871	19610882	+	actin putative expressed	37.3747	23.7292	28.7125	79.3116	75.354	73.6799	40.3241	38.76	41.3932	82.5942	107.184	91.8287	34.2293	29.0809	31.519	87.8355	104.286	82.7527
LOC_Os10g36848	Chr10	19728254	19735041	-	cytochrome P450 putative expressed	24.404	25.5547	29.4586	114.709	94.5718	82.6984	14.4316	24.5463	20.0929	83.1816	60.3941	98.0325	30.2404	19.6772	28.3066	99.9421	99.8717	99.0583
LOC_Os10g37770	Chr10	20210953	20214287	-	dehydration response related protein putative expressed	3.93726	2.64299	3.84336	11.1371	9.14424	11.5218	5.5553	4.77149	3.76765	8.23668	10.1976	12.4701	1.52723	2.17808	2.14275	4.14175	3.88115	4.97386
LOC_Os10g38880	Chr10	20714505	20715633	+	DUF623 domain containing protein expressed	17.3632	12.1219	15.5869	57.6267	37.606	53.9897	15.4725	13.0261	10.6479	26.5309	38.0845	30.7149	9.38498	7.42845	11.4258	36.385	43.9475	41.019
LOC_Os10g39320	Chr10	20983046	20984287	+	aspartic proteinase nepenthesin precursor putative expressed	1.79658	1.20031	1.06395	16.5026	15.9505	15.0676	3.26462	1.98153	2.64034	30.8987	40.056	26.1645	3.53096	3.22952	5.3228	34.8985	29.2403	40.9727
LOC_Os10g39750	Chr10	21244724	21247082	-	inducer of CBF expression 2 putative expressed	1.32564	1.26159	1.8631	4.88807	4.23929	3.3797	2.84732	1.73823	2.11181	5.49714	8.30948	6.05622	1.07766	1.45581	1.45558	5.53924	7.18047	6.89047
LOC_Os10g39890	Chr10	21338218	21339608	+	POEI31 - Pollen Ole e I allergen and extensin family protein precursor putative expressed	0.720189	0.581442	0.395904	9.68717	23.7546	14.5554	2.57629	1.21122	1.01075	7.63193	16.3815	10.1565	0.995893	0.567215	0	31.1428	37.5747	27.5485
LOC_Os10g40430	Chr10	21658070	21658866	-	LTPL139 - Protease inhibitor%2Fseed storage%2FLTP family protein precursor expressed	4.34017	1.89335	3.05401	41.7418	41.429	25.8909	41.0123	35.7633	37.8398	118.728	138.047	88.122	16.328	10.1561	15.2067	88.4454	106.743	62.5692
LOC_Os10g40470	Chr10	21670510	21671244	-	LTPL142 - Protease inhibitor%2Fseed storage%2FLTP family protein precursor putative expressed	0.396005	0.15958	0.435355	21.5965	36.9931	37.3341	7.21	4.98177	4.6457	65.2184	84.9643	59.8818	1.29359	1.15879	0.804937	69.2866	89.1581	80.1785
LOC_Os10g40480	Chr10	21674640	21675375	-	LTPL143 - Protease inhibitor%2Fseed storage%2FLTP family protein precursor expressed	26.9662	13.6138	24.1076	180.924	221.894	206.937	103.377	107.669	119.308	217.366	291.885	230.041	63.5412	65.8125	90.386	260.687	361.823	281.049
LOC_Os10g40510	Chr10	21690274	21691088	-	LTPL144 - Protease inhibitor%2Fseed storage%2FLTP family protein precursor expressed	72.9947	11.2451	55.6551	837.534	755.444	580.518	69.7202	119.509	87.9694	576.879	637.014	1344.17	25.7165	13.2736	15.7893	381.134	800.323	205.554
LOC_Os10g40530	Chr10	21697019	21697778	-	LTPL146 - Protease inhibitor%2Fseed storage%2FLTP family protein precursor expressed	388.168	249.821	396.061	1227.72	1123.55	1023.19	529.145	414.942	340.848	1037.77	1385.5	1102.54	460.748	570.076	782.474	1168.16	1400.81	1294.52
LOC_Os10g40600	Chr10	21757768	21762202	-	peptide transporter PTR2 putative expressed	62.8959	16.7306	33.2796	174.55	156.633	200.451	63.2154	38.4279	37.9787	189.16	215.599	201.832	68.8064	35.8643	71.1854	482.876	469.323	320.881
LOC_Os10g41480	Chr10	22289945	22293566	-	phospho-2-dehydro-3-deoxyheptonate aldolase chloroplast precursor putative expressed	0.0659222	0.134538	0.253785	0.573132	0.846503	0.924984	0.241373	0.255354	0.236345	0.660695	0.79227	1.08396	0.865051	0.710699	0.491364	1.28834	1.91188	1.83758
LOC_Os10g41710	Chr10	22453063	22456636	+	chaperonin putative expressed	10.1647	5.04586	11.3346	38.3863	20.4106	37.915	5.90215	10.8791	6.0713	9.08135	8.87191	39.88	9.08152	7.34074	5.04545	15.0518	24.6255	6.30671
LOC_Os10g42640	Chr10	22991022	22994146	+	expressed protein	0.447437	0.662318	0.567935	1.68286	2.42326	1.62885	0.727147	0.48408	0.688176	1.08806	1.837	1.42268	0.921605	0.741732	0.88417	1.49038	2.43747	1.57072
LOC_Os11g01570	Chr11	329042	332824	+	PMR5 putative expressed	30.6068	21.9207	24.6909	86.1542	79.3094	76.5052	39.7286	30.625	29.7233	73.2784	67.6071	66.0933	23.1037	20.5812	24.9878	62.1679	72.3766	62.8261
LOC_Os11g02530	Chr11	787542	789030	-	WRKY40 expressed	0.238375	0.465692	0.576767	1.57271	2.15316	1.09188	0.815647	0.571606	1.02461	2.38608	2.08987	2.07535	0.0961555	0.214262	0.378733	0.405389	0.903123	0.535494
LOC_Os11g02720	Chr11	882110	885904	+	expressed protein	0.646473	0.644647	0.59255	0.953424	1.94014	1.51106	0.730756	0.430127	0.882786	1.97925	1.80115	1.63858	0.108738	0.0322696	0.0946066	0.640958	0.795079	0.835506
LOC_Os11g03290	Chr11	1222800	1226701	+	nucleoside-triphosphatase putative expressed	66.3006	36.2815	37.7148	182.238	175.221	183.095	40.648	27.6615	21.7229	88.0279	109.924	111.896	10.2405	6.92717	9.88714	55.6613	60.002	55.5766
LOC_Os11g05290	Chr11	2343616	2344713	-	stress responsive A%2FB Barrel domain containing protein expressed	1.50554	0.986809	0.413801	7.79154	6.58219	8.67065	4.31004	3.13293	3.84076	10.6951	19.2682	21.938	3.40584	4.3201	5.34341	13.0714	12.1986	11.9026
LOC_Os11g05470	Chr11	2452525	2454103	-	RCN1 Centroradialis-like1 homogous to TFL1 gene%3B contains Pfam profile PF01161%3A Phosphatidylethanolamine-binding protein expressed	11.0625	14.0758	9.35069	30.5453	29.9454	22.5551	3.03056	4.29309	4.69645	28.7213	21.6286	18.2087	9.69404	10.291	11.1748	30.4389	29.6367	58.6646
LOC_Os11g06740	Chr11	3290806	3293567	+	syntaxin 6 putative expressed	6.72276	3.73745	5.19507	24.6132	23.8664	24.3743	9.48412	7.74093	10.0331	23.012	23.8672	21.2363	7.44517	6.3176	6.12969	26.5905	24.8127	22.7092
LOC_Os11g07090	Chr11	3532246	3533847	+	pectinesterase putative expressed	0.400673	0.490588	0.403986	2.3224	1.44888	2.21457	0.108675	0.21165	0.0684028	1.03735	1.29103	1.94819	0.202216	0.329975	0.204994	1.24836	2.8873	1.76876
LOC_Os11g07770	Chr11	3959111	3959861	+	dirigent putative expressed	0.859831	0.385246	0.420131	47.7347	63.9532	51.8429	11.0196	7.98718	7.21355	75.6217	85.4912	66.7256	0.192092	0.430044	0.68937	42.1786	59.8168	51.0322
LOC_Os11g07830	Chr11	3994604	3995784	+	dirigent putative expressed	41.4053	24.439	23.3372	145.694	89.2465	103.333	33.2957	39.6247	40.4557	121.118	102.191	114.279	41.3536	38.812	48.7927	120.536	127.226	204.215
LOC_Os11g08340	Chr11	4401492	4403522	+	OsGH3.12 - Probable indole-3-acetic acid-amido synthetase expressed	0.112854	0.0461064	0.0620681	2.58093	2.52355	3.02553	0.183576	0.0993067	0.115636	0.42432	0.412963	0.89765	0.085463	0.126716	0.0246885	2.18106	2.29266	1.90919
LOC_Os11g10480	Chr11	5712641	5716288	-	dehydrogenase putative expressed	19.2899	19.2428	18.6551	49.676	39.431	38.8313	9.23499	11.3535	12.0889	34.1497	24.2147	26.611	3.65911	3.13254	2.90742	11.4796	11.6755	13.4045
LOC_Os11g10640	Chr11	5835229	5841560	-	protein kinase domain containing protein expressed	0.27578	0.239939	0.284416	0.519834	0.671645	0.462969	0.19608	0.10909	0.21208	0.484345	0.523106	0.511512	0.13933	0.10834	0.165107	0.907349	0.309719	0.492626
LOC_Os11g11210	Chr11	6201169	6204659	-	OsClp12 - Putative Clp protease homologue expressed	0.902708	0.916948	0.558414	2.12127	1.24903	1.50523	0.0459986	0.159296	0.230832	0.846485	1.11796	0.839057	0.511772	0.557995	0.399961	2.11176	1.12674	2.43991
LOC_Os11g11780	Chr11	6539074	6541690	+	cysteine-rich receptor-like protein kinase 21 precursor putative expressed	1.39711	2.05543	2.23052	8.29889	14.0485	12.4489	1.21137	1.62064	1.29165	16.0183	17.361	15.0228	1.36369	2.38983	1.54963	15.7484	15.5628	15.6299
LOC_Os11g12760	Chr11	7215351	7216869	-	O-methyltransferase putative expressed	0.673432	0.71627	0.569709	10.1144	18.1659	7.11338	1.81537	2.52189	0.689014	8.91559	7.35039	7.97699	0.26113	0.186275	0.274855	1.71824	4.08639	1.11753
LOC_Os11g13750	Chr11	7567971	7568806	-	expressed protein	0.402799	0.130318	0.265733	17.1012	6.99083	9.07131	0.526533	0.854927	1.06958	11.3382	31.1037	10.7977	0.486406	0.724896	0.866026	7.34138	12.9954	10.4268
LOC_Os11g13970	Chr11	7745980	7747416	-	transferase family protein putative expressed	1.75759	1.62028	1.76505	18.3661	11.8766	8.27802	1.64845	2.5577	1.44766	10.3347	5.78723	9.20377	2.23618	1.27031	3.22402	6.00777	6.36192	6.08673
LOC_Os11g14050	Chr11	7796547	7802609	+	leucine-rich repeat family protein putative expressed	10.7444	10.4307	12.8323	46.697	51.3127	49.0859	12.715	8.32321	10.3724	34.882	45.9188	41.0432	18.2204	14.8247	18.5419	66.7324	44.7634	50.5463
LOC_Os11g14060	Chr11	7804503	7806059	-	expressed protein	0.795314	0.536166	0.68461	2.08889	1.62298	2.46938	0.393953	0.243571	0.318754	1.14349	1.22849	1.35738	0.488607	0.590283	0.485507	2.38013	2.22401	2.02579
LOC_Os11g16970	Chr11	9410401	9411512	-	carnitine racemase like protein putative expressed	5.55207	8.68151	7.45628	23.9331	20.7064	22.6648	33.9842	21.8495	25.6145	46.4145	64.8795	63.6739	22.7643	21.2614	23.2905	47.0871	57.9898	47.7072
LOC_Os11g17014	Chr11	9423621	9432595	+	NB-ARC domain containing protein expressed	5.24864	6.82735	5.77387	11.4133	14.9014	10.9449	2.22152	1.13931	0.93447	4.64091	4.23897	4.65056	2.26808	2.39434	2.73313	6.53406	6.85039	5.10264
LOC_Os11g17440	Chr11	9719961	9728087	-	enoyl-CoA hydratase%2Fisomerase family protein expressed	3.44574	4.00492	4.54188	19.516	19.8492	23.9692	5.17025	3.41588	5.31616	18.6639	19.69	16.1859	2.33708	1.83961	2.44461	14.5875	10.0102	9.05061
LOC_Os11g17504	Chr11	9754959	9759871	+	retrotransposon protein putative Ty1-copia subclass expressed	56.4812	41.3889	42.3968	294.199	151.344	175.384	32.0291	22.4532	21.1642	61.0637	55.7269	57.0036	23.9574	17.4882	19.3387	44.4647	44.5466	44.8837
LOC_Os11g17970	Chr11	10096106	10102801	+	POT family protein expressed	0.206558	0.131407	0.0504928	0.419712	0.60976	0.439897	0.298533	0.500606	0.541062	2.30219	2.66472	2.53064	0.185455	0.206124	0.340623	2.06616	2.01185	2.99196
LOC_Os11g20040	Chr11	11538278	11540905	-	O-methyltransferase putative expressed	1.01365	0.791575	1.48649	29.709	32.7644	30.8749	5.60602	3.92991	2.55108	32.399	42.8679	45.8151	3.19554	3.18833	3.2355	29.5131	37.3661	40.4506
LOC_Os11g20090	Chr11	11591503	11596168	-	O-methyltransferase putative expressed	5.72638	8.5155	3.1891	30.424	111.437	51.5184	9.29183	9.83033	5.04801	67.6525	56.3057	55.9522	1.02413	0.976933	0.95484	5.42096	8.2522	4.31754
LOC_Os11g22404	Chr11	12855016	12861914	+	protein phosphatase 2C putative expressed	1.03041	0.555442	0.82434	2.35554	2.11542	2.51341	0.666373	0.49435	0.672084	1.78524	2.6944	2.23465	0.804216	0.54685	0.47033	2.5061	1.657	2.05741
LOC_Os11g25700	Chr11	14660801	14663959	+	tropinone reductase putative expressed	0.265305	1.42384	0.700253	4.18342	6.01445	4.04701	0.864964	0.336975	1.57425	2.70751	9.07804	12.6234	0.267453	0.763233	0.610331	8.34914	4.9661	7.17122
LOC_Os11g26880	Chr11	15444891	15445948	-	RALFL14 - Rapid ALkalinization Factor RALF family protein precursor expressed	0.22863	0	0.125715	1.88707	1.56907	2.1782	0.559242	0.20174	0.233842	1.20051	1.37094	1.45727	0.172815	0.205567	0.303997	2.04223	2.94351	1.77393
LOC_Os11g27370	Chr11	15746593	15748178	+	UDP-glucoronosyl and UDP-glucosyl transferase domain containing protein expressed	1.08169	1.21397	0.706431	11.6634	8.41177	9.09667	2.228	2.78562	2.31981	6.3348	7.87716	8.4632	0.818856	0.303695	0.978548	4.39474	5.34674	6.2529
LOC_Os11g27430	Chr11	15786746	15791270	-	NB-ARC domain containing protein expressed	0.459925	0.363724	0.540847	1.07245	1.03936	1.11595	0.167511	0.15612	0.130104	0.684481	0.49798	0.655502	0.176291	0.142402	0.317456	0.552056	0.804805	0.891324
LOC_Os11g29720	Chr11	17234285	17238178	-	cytochrome P450 putative expressed	0.751551	1.63388	0.637762	2.06132	2.26296	2.49748	1.01236	1.57108	2.04707	5.49321	2.69561	4.41624	0.997788	0.848499	1.10531	6.47362	4.65002	7.89576
LOC_Os11g30910	Chr11	17984964	17986719	+	sulfotransferase domain containing protein expressed	4.33156	3.12335	3.74591	17.6287	16.5609	25.3155	10.6434	4.71135	5.17243	16.5909	18.518	18.2186	2.11119	1.9053	2.43286	13.3496	21.8738	20.5917
LOC_Os11g31900	Chr11	18751125	18753286	-	acyl carrier protein putative expressed	12.5246	16.6781	15.4293	32.3619	34.3792	37.4133	5.64257	4.8654	7.69432	29.0823	40.8665	26.841	9.84968	9.56809	9.96471	38.9426	22.3073	32.1385
LOC_Os11g32620	Chr11	19243252	19244840	-	chalcone synthase putative expressed	0.516533	0.0764579	0.619734	2.71065	2.16234	2.0914	0.612055	1.02658	0.816997	1.73923	2.15658	1.74491	0.805058	0.422065	0.538653	3.91288	5.04119	2.59229
LOC_Os11g32650	Chr11	19277557	19281016	-	chalcone synthase putative expressed	0.20233	0.141687	0.0635874	2.69717	11.2884	0.811704	0.0705305	0.142443	0.385001	1.56486	0.513701	1.07294	0.145919	0.0519286	0.404811	0.761216	1.06753	1.9566
LOC_Os11g33270	Chr11	19675011	19678096	+	glycosyl hydrolases family 16 putative expressed	24.9872	17.062	19.3019	99.4617	91.6026	82.0821	20.796	14.2294	14.6213	85.1289	113.901	81.7451	34.2583	35.0522	43.4653	147.054	189.819	150.088
LOC_Os11g35274	Chr11	20672349	20676720	-	protein kinase domain containing protein expressed	0.511429	0.619415	0.585096	2.22547	2.42768	2.56282	0.232785	0.302202	0.230688	2.03196	1.64801	1.40959	0.185997	0.202084	0.178399	1.51137	1.57777	1.6246
LOC_Os11g35410	Chr11	20748603	20751918	-	expressed protein	0.823828	0.87627	0.906285	2.09972	2.26559	2.53384	1.11543	0.721447	0.859688	1.78453	2.3299	1.88387	0.847184	0.73968	0.91766	2.2454	2.6134	1.59683
LOC_Os11g36830	Chr11	21730812	21733055	-	expressed protein	0.836692	1.17298	1.34111	2.16417	2.92156	1.83247	0.427592	0.588763	1.12707	2.01411	2.35027	1.90099	0.700193	0.880288	0.647245	2.61919	1.81756	2.16704
LOC_Os11g40690	Chr11	24302518	24307835	+	dehydrogenase putative expressed	19.8813	10.5246	11.3873	64.5864	60.1523	73.1091	4.63231	4.63726	3.26764	11.4791	9.37753	11.0014	3.87569	4.20323	3.67487	90.0114	63.2264	91.3008
LOC_Os11g41410	Chr11	24847412	24853971	-	expressed protein	3.24046	3.66462	2.22761	12.7764	11.7396	10.2799	3.86637	6.61565	6.33543	11.2157	11.4255	11.7217	1.44926	2.54767	1.09977	14.74	7.06403	2.60535
LOC_Os11g41680	Chr11	25021621	25023695	+	cytochrome P450 putative expressed	0.334457	0.614932	0.337237	6.67987	9.65094	6.26272	1.31475	0.412018	0.342709	4.19188	3.03062	2.68981	0.365858	0.225321	0.243855	0.994424	3.02977	1.7824
LOC_Os11g42550	Chr11	25617707	25618704	+	dirigent putative expressed	0.558247	0.956647	1.02316	10.5281	8.01934	12.124	8.75298	1.79605	1.26844	4.71293	13.3839	8.0412	0.312466	1.00403	0.551035	6.8086	13.7455	11.5788
LOC_Os11g45290	Chr11	27408007	27409993	+	retrotransposon protein putative unclassified expressed	1.51171	2.8005	2.10772	10.9904	5.19684	8.87537	1.0808	0.857569	1.07746	3.52188	6.10328	5.96227	2.23591	1.52072	1.74498	6.44006	4.55878	4.1645
LOC_Os11g45970	Chr11	27812251	27818431	-	NBS-LRR disease resistance protein putative expressed	6.10032	4.33998	5.6039	13.304	13.2836	12.0892	2.78473	2.3326	2.91821	5.04987	6.79638	4.89875	0.0794408	0.155289	0.0957766	1.44162	1.6456	1.05738
LOC_Os11g45980	Chr11	27820309	27824920	+	NBS-LRR type disease resistance protein putative expressed	3.00927	1.97929	3.5285	9.50296	8.31328	8.8459	1.53896	0.940109	1.05424	2.88454	3.7989	2.61121	2.95402	2.49047	2.38896	7.04314	9.31325	6.38986
LOC_Os12g01540	Chr12	324731	328238	+	expressed protein	1.07796	1.30097	1.18499	2.38309	4.29511	4.20831	0.971019	1.91159	2.85752	3.00583	4.58846	4.24944	0.974557	1.55337	1.85772	3.67717	4.38671	4.47325
LOC_Os12g02380	Chr12	776593	779942	+	elongation factor P putative expressed	0.734733	0.373925	0.454542	1.85119	2.11461	2.10404	0.486273	0.712388	0.141002	1.42515	0.862837	1.26752	0.23157	0.12382	0.202507	0.741835	1.25683	1.2454
LOC_Os12g02800	Chr12	988530	989874	-	CRP11 - Cysteine-rich family protein precursor expressed	13.1674	12.8059	16.1255	33.8195	32.6646	29.6823	15.941	10.1454	9.76099	26.7808	28.6297	24.8442	11.9519	16.1243	15.7161	37.9167	25.3583	30.0923
LOC_Os12g03080	Chr12	1157980	1165291	-	rp3 protein putative expressed	3.25323	2.49068	2.02043	13.2859	14.7112	13.0613	1.21718	0.46872	0.622947	6.91167	5.19764	6.84453	0.295579	0.148032	0.259989	3.30162	3.23718	3.48021
LOC_Os12g05600	Chr12	2571623	2573915	+	hydrolase alpha%2Fbeta fold family protein putative expressed	1.14001	0.607204	1.01271	6.06488	3.61108	3.79612	1.32125	1.45289	1.52604	3.73182	5.31031	5.30593	0.61919	1.14278	0.540904	5.51693	6.97161	6.55398
LOC_Os12g06660	Chr12	3231450	3234554	-	actin putative expressed	0.504311	0.21954	0.295842	6.92331	10.5697	7.58998	1.36788	1.39712	1.20532	15.3307	17.6723	15.979	0.441162	0.42288	0.442362	15.3986	24.0731	15.2497
LOC_Os12g06780	Chr12	3293526	3294677	+	expressed protein	2.29037	2.23584	2.295	8.53728	6.17483	5.76039	2.36417	2.87258	2.65596	6.2138	6.05415	9.51268	2.36055	2.15041	3.32928	6.79581	6.47831	7.01444
LOC_Os12g07310	Chr12	3602558	3605041	+	citrate-binding protein precursor putative expressed	20.2314	14.3292	18.8624	59.7826	29.4881	25.9139	38.4916	15.7537	15.8673	174.865	83.1711	78.9196	7.59588	7.62792	10.1065	39.7781	60.1082	60.2081
LOC_Os12g07640	Chr12	3840737	3842210	+	MYB family transcription factor putative expressed	23.8964	15.6444	17.1678	40.2451	48.1865	33.0486	18.0691	15.9508	16.7864	37.4938	37.3095	38.3516	17.5142	18.2845	21.0566	46.782	50.8327	54.3571
LOC_Os12g08760	Chr12	4499736	4503990	+	carboxyvinyl-carboxyphosphonate phosphorylmutase putative expressed	2.85157	1.42204	0.792406	15.242	173.635	70.7934	1.46503	1.77528	4.70521	48.3565	6.21273	16.8419	0.272742	0.593218	0.446884	2.77968	2.94526	0.556992
LOC_Os12g12470	Chr12	6869983	6872480	+	NADP-dependent oxidoreductase putative expressed	5.1483	3.94388	4.73817	26.1265	16.314	21.7486	23.1718	27.7545	28.3018	57.2743	71.5415	65.2486	0.494861	1.29013	1.29106	10.7738	12.8497	12.5414
LOC_Os12g12590	Chr12	6932582	6937071	+	NADP-dependent oxidoreductase putative expressed	143.588	71.1935	98.6943	243.487	197.77	211.533	51.0707	62.2397	44.5086	397.994	341.221	314.609	85.3936	89.7226	88.456	196.035	226.212	260.183
LOC_Os12g15920	Chr12	9069018	9077117	+	laccase precursor protein putative expressed	2.88052	1.59102	2.02673	40.8711	34.7255	35.5286	4.47372	3.5981	3.56361	38.7761	52.2658	43.3137	0.655167	0.699265	0.952796	29.736	43.559	37.9894
LOC_Os12g16200	Chr12	9263676	9266980	-	glutathione synthetase chloroplast precursor putative expressed	59.8107	45.2808	58.1336	167.336	145.051	155.457	51.5245	57.9707	52.9164	130.946	148.039	112.452	25.6542	20.6603	27.1997	73.7414	83.0647	86.5245
LOC_Os12g16650	Chr12	9531874	9541057	+	Cyclopropane-fatty-acyl-phospholipid synthase putative expressed	0.262094	0.214694	0.204722	11.1992	10.0715	9.66321	0.919881	0.785185	0.604378	24.0357	23.734	23.2447	0.10969	0.0417545	0.134941	4.10925	3.85746	5.00068
LOC_Os12g21940	Chr12	12354378	12356859	-	expressed protein	1.57108	1.28555	1.10607	5.8601	4.28537	4.4716	0.629995	0.898915	1.24549	2.96327	2.93661	3.59748	0.655999	0.338618	0.32889	2.04575	1.96956	2.43789
LOC_Os12g22284	Chr12	12568757	12587004	-	white-brown complex homolog protein 11 putative expressed	0.415804	0.0567463	0.285882	0.64919	0.675108	0.598305	1.26702	0.462982	0.337523	1.63439	2.12133	2.16679	0.105035	0.093342	0.060351	1.20624	2.69193	1.43764
LOC_Os12g24580	Chr12	14054531	14057142	+	Lg106 putative expressed	49.1429	21.6417	23.144	97.9566	102.397	81.9511	50.1085	24.3302	27.1835	90.6467	108.945	54.5672	10.984	2.80197	9.10937	20.7226	33.6219	81.463
LOC_Os12g25660	Chr12	14866006	14867813	-	cytochrome P450 putative expressed	0.0865409	0.11784	0.190384	0.606977	0.536478	0.441875	0.187708	0.14216	0.0886708	0.462745	0.904739	0.611893	0.203883	0.207302	0.201999	0.784213	0.761014	0.802468
LOC_Os12g25700	Chr12	14893170	14896430	+	UDP-glucose 6-dehydrogenase putative expressed	21.5512	19.0472	20.5238	42.2913	38.4804	45.1366	22.2574	21.3805	22.388	40.1085	44.3152	53.7981	22.9034	21.8465	22.1647	48.1116	49.3419	56.2408
LOC_Os12g28710	Chr12	16964046	16965648	+	ATPase 3 putative expressed	20.5465	10.1011	16.6513	51.5386	35.5433	37.2417	15.8836	22.3686	20.1411	52.2761	47.8635	51.4281	17.2875	14.5397	20.8692	48.6852	55.1127	40.4038
LOC_Os12g33150	Chr12	20058249	20059540	-	expressed protein	4.75372	144.93	6.36798	67.3583	164.44	101.427	0	3.5973	2.25807	0	26.9077	27.5639	7.9462	17.0807	4.33123	59.1489	42.3317	64.3176
LOC_Os12g34524	Chr12	20889965	20899619	-	peroxidase precursor putative expressed	0.0698768	0.0285107	0.153717	0.447719	0.495051	0.980139	0.284329	0.369169	0.4652	0.735222	1.53328	1.11204	0.176313	0.125564	0.39864	0.742259	1.25244	1.4298
LOC_Os12g34890	Chr12	21240387	21243423	-	acyl carrier protein putative expressed	13.8522	9.02112	12.8309	29.7349	24.199	31.1747	14.2015	17.7274	19.5358	27.8167	39.3483	42.031	18.946	20.7932	21.7318	47.5629	52.7961	43.7302
LOC_Os12g36840	Chr12	22585181	22586562	+	pathogenesis-related Bet v I family protein putative expressed	0.630524	1.4667	1.29991	17.525	12.353	12.5682	1.86707	3.2336	1.69056	25.1788	37.8181	28.1676	11.0257	8.50991	12.6991	27.1835	30.6368	41.0677
LOC_Os12g37580	Chr12	23071911	23077729	+	ABC transporter ATP-binding protein putative expressed	0.447349	0.311037	0.193868	0.544946	1.02047	0.572547	0.275294	0.228713	0.319769	0.775705	0.425739	0.646409	0.205512	0.133881	0.212144	0.667455	0.602123	0.848331
LOC_Os12g37690	Chr12	23135056	23137352	-	MYB family transcription factor putative expressed	0.0432389	0.281816	0.332892	1.74267	5.01609	1.04609	0.105639	0.213376	0.309842	2.38136	1.48983	1.88176	0.174467	0	0.228542	0.661659	0.956208	0.686502
LOC_Os12g41600	Chr12	25744009	25745623	-	OsSAUR57 - Auxin-responsive SAUR gene family member expressed	1.32244	0.512781	0.509106	2.78359	2.31297	2.31942	0.699418	1.07109	1.04983	1.98807	2.38399	1.85884	0.767549	0.326724	0.753806	2.35975	2.85903	4.0244
LOC_Os12g42060	Chr12	26087069	26090656	+	OsWAK128b - OsWAK receptor-like protein kinase expressed	0.327628	0.310805	0.176482	0.66347	0.626041	0.581981	0.220249	0.263367	0.237233	0.742427	0.810305	1.04492	0.398454	0.245904	0.328072	0.737822	1.39682	0.890745
LOC_Os12g43530	Chr12	27007586	27009616	-	no apical meristem protein putative expressed	0.680697	1.2775	0.691023	2.64	2.08658	3.39501	1.74969	0.591128	1.49999	4.08654	4.64333	3.7258	0.686239	1.03558	1.15787	2.27123	3.08384	4.22485
LOC_Os12g43720	Chr12	27154449	27160461	-	early-responsive to dehydration protein-related putative expressed	0.0917908	0.0877241	0.117807	0.768856	0.799366	0.939558	0.149149	0.118321	0.156883	0.905993	1.10489	0.875484	0.0773005	0.137362	0.0665545	0.987097	1.50427	1.45138
LOC_Os12g44030	Chr12	27309871	27311190	-	purple acid phosphatase precursor putative expressed	1.40464	2.04626	1.63852	102.495	81.3432	116.487	8.45749	4.14071	4.44463	52.5565	70.8902	56.0674	1.15934	1.07107	0.974613	50.9117	23.983	58.5362
