# Supplementary material for: Loci and natural alleles for cadmium-mediated growth responses revealed by a genome wide association study and transcriptome analysis in rice
Source: BMC Plant Biol. 2021 Aug 13;21:374. doi: 10.1186/s12870-021-03145-9 (PMC8362254; doi:10.1186/s12870-021-03145-9)
Supplement: Supplementary file 17 — Additional file 17: Table S5. DEGs in response to Cd stress in CTVs. [file 12870_2021_3145_MOESM17_ESM.xlsx]

## Sheet: up-regulated
gene_id	Chr	pos_start	pos_end	chain	function	Cd stress			normal condition			Cd stress			normal condition			Cd stress			normal condition
						CdXD242-1_FPKM	CdXD242-2_FPKM	CdXD242-3_FPKM	XD242-1_FPKM	XD242-2_FPKM	XD242-3_FPKM	CdXD268-1_FPKM	CdXD268-2_FPKM	CdXD268-3_FPKM	XD268-1_FPKM	XD268-2_FPKM	XD268-3_FPKM	CdXD355-1_FPKM	CdXD355-2_FPKM	CdXD355-3_FPKM	XD355-1_FPKM	XD355-2_FPKM	XD355-3_FPKM
LOC_Os01g01190	Chr1	89653	91521	-	phosphoesterase family protein putative expressed	10.4985	12.8908	9.61587	5.42959	2.52631	4.3485	10.0585	12.3091	12.5631	6.98764	3.79874	6.08988	10.4527	11.089	10.5363	5.62069	4.20388	5.78986
LOC_Os01g01660	Chr1	327128	328451	-	isoflavone reductase putative expressed	330.462	227.662	279.27	25.4657	19.442	28.5978	426.52	309.916	390.066	66.9752	74.9602	93.0565	319.24	386.433	416.551	54.4684	39.3273	45.7255
LOC_Os01g01710	Chr1	374728	380716	-	1-deoxy-D-xylulose 5-phosphate reductoisomerase chloroplast precursor putative expressed	147.171	89.6749	174.267	74.0192	64.3087	68.9947	253.149	239.226	243.162	82.9358	94.5309	77.0216	88.4664	117.638	157.397	39.6706	46.6066	30.8335
LOC_Os01g02020	Chr1	549108	553287	+	acetyl-CoA acetyltransferase cytosolic putative expressed	35.2626	35.2706	39.3232	15.6154	18.1008	16.5195	36.2135	38.8651	39.9202	19.379	18.9556	16.2959	41.6539	38.9559	42.7494	19.4733	20.4949	19.2415
LOC_Os01g02600	Chr1	865966	869063	+	Ser%2FThr receptor-like kinase putative expressed	4.04504	2.53	3.29883	1.7459	1.3651	1.0301	3.12918	3.74337	2.78164	0.845822	0.957983	0.856574	9.07893	15.262	15.9314	4.31729	4.36273	3.52417
LOC_Os01g03130	Chr1	1217006	1218122	-	expressed protein	8.23308	12.4178	9.68229	3.64952	4.93487	6.00493	10.9085	9.8622	8.04114	3.54861	5.20655	4.55273	9.30975	7.60669	11.797	3.02569	5.29793	4.81987
LOC_Os01g03330	Chr1	1344557	1346419	-	BBTI3 - Bowman-Birk type bran trypsin inhibitor precursor expressed	63.1797	60.3771	57.9152	14.543	13.5852	17.9423	68.562	70.2597	75.7719	20.1152	17.717	20.399	46.311	40.0298	57.1031	12.8231	14.1321	7.23456
LOC_Os01g03380	Chr1	1363516	1364303	-	BBTI6 - Bowman-Birk type bran trypsin inhibitor precursor putative expressed	1.79025	1.24236	0.588878	0	0.496347	0.337601	1.59931	2.09395	2.64799	0.152747	0.343318	0.483663	1.46467	1.77084	1.22479	0.310054	0.0783671	0.28451
LOC_Os01g03390	Chr1	1365508	1366503	-	BBTI7 - Bowman-Birk type bran trypsin inhibitor precursor expressed	330.017	306.755	340.667	32.222	26.5565	41.7734	446.303	437.628	495.254	50.132	57.9952	49.2278	200.28	264.774	352.506	33.3396	29.4317	26.5167
LOC_Os01g03570	Chr1	1446849	1450473	+	transcription factor X1 putative expressed	2.07958	2.22286	2.34216	0.571792	0.179304	0.381488	2.88757	3.03306	2.78413	0.292947	0.389328	0.565547	13.8858	16.8927	15.5295	6.23954	5.3135	5.39327
LOC_Os01g04290	Chr1	1906978	1909667	-	glycosyl hydrolase family 10 protein putative expressed	4.67219	3.12041	2.9661	1.72496	0.856011	1.31065	3.47822	3.91115	4.8638	1.29464	1.26406	1.35111	2.18786	1.65349	1.65843	0.760989	0.737358	0.639532
LOC_Os01g04580	Chr1	2053583	2057638	+	Ser%2FThr protein kinase putative expressed	12.8154	10.4118	11.608	1.90612	2.6174	3.53568	12.3846	13.3524	16.5271	3.67223	4.48782	3.53965	24.4503	23.863	36.1631	6.57947	6.62412	4.11792
LOC_Os01g04620	Chr1	2071830	2073621	+	transposon protein putative unclassified expressed	70.3544	65.4804	55.1005	14.1054	16.5832	20.713	66.1564	58.8813	79.8853	35.2831	27.0414	18.8968	53.7343	37.1434	41.3859	3.6911	4.1362	3.80314
LOC_Os01g05020	Chr1	2361799	2363814	-	expressed protein	2.65354	2.10592	2.5517	1.45903	0.619269	1.07395	2.93717	3.06714	3.46585	0.401557	0.39025	0.454229	0.814034	1.24498	1.48486	0.467367	0.357597	0.386346
LOC_Os01g05870	Chr1	2810313	2815017	+	receptor kinase putative expressed	0.985536	0.252202	0.610106	0.115929	0.0510681	0.0703358	0.814765	0.566545	0.589513	0.129174	0.0719952	0.0243225	0.381922	0.422023	0.680756	0.164632	0.128385	0.102396
LOC_Os01g06220	Chr1	2957066	2958443	-	gibberellin receptor GID1L2 putative expressed	221.05	208.216	202.188	30.9052	26.0436	29.489	233.82	229.057	241.741	37.3783	30.103	30.4264	314.505	287.69	393.61	41.533	42.4863	45.656
LOC_Os01g06310	Chr1	2999576	3001204	+	glycine-rich cell wall structural protein precursor putative expressed	92.4511	55.9287	60.1133	19.9888	35.2008	35.3812	190.36	173.072	195.849	18.6927	19.7949	25.1253	118.533	95.0137	152.658	59.1877	58.7845	28.9034
LOC_Os01g06640	Chr1	3128992	3130722	+	basic helix-loop-helix putative expressed	56.0703	46.5103	54.6764	20.2647	24.7488	25.2943	73.6764	66.5222	73.5129	24.4431	23.3706	22.9269	46.0273	58.3547	70.9106	24.2816	27.919	27.0197
LOC_Os01g06740	Chr1	3188757	3190330	-	ribosome inactivating protein putative expressed	1.54671	1.03339	1.46979	0	0.304847	0.065599	1.49907	2.19316	1.73719	0.257157	0.157709	0.186076	1.40874	1.82192	1.65725	0.239497	0.180552	0.0370517
LOC_Os01g07130	Chr1	3358521	3360676	-	expressed protein	11.9308	12.7867	12.5527	2.63371	3.48485	3.11448	17.1885	22.1166	19.2874	4.74372	4.60723	4.70881	9.53481	8.56161	6.70738	2.81456	3.10006	2.64792
LOC_Os01g07640	Chr1	3676303	3680660	-	ankyrin putative expressed	0.553524	0.799582	1.05006	0.123415	0.135009	0.0639088	1.18218	0.915628	0.87593	0.166919	0.230412	0.0776792	1.25024	1.04112	1.86093	0.145815	0.0586219	0.108301
LOC_Os01g07730	Chr1	3711212	3713653	+	phosphate%2Fphosphoenolpyruvate translocator-related protein putative expressed	13.3316	9.08608	13.4872	4.14946	3.31897	4.88589	13.5701	15.8493	15.2764	4.41195	7.00929	8.8686	12.3621	18.4518	16.7387	7.02639	6.86273	7.40708
LOC_Os01g08810	Chr1	4421318	4423107	+	cytochrome P450 putative expressed	22.1298	18.7481	17.4759	2.87195	2.42142	4.40879	15.6188	18.5889	18.2931	3.90077	4.85419	6.07095	13.0675	24.4117	20.3029	5.89177	5.8934	9.5847
LOC_Os01g09230	Chr1	4650095	4651961	+	expressed protein	1.79741	2.06864	2.47963	0.67235	0.6185	0.878784	2.15238	2.09942	2.63884	0.447804	0.587515	0.920617	2.72796	1.95424	3.91873	1.73867	1.37855	1.19905
LOC_Os01g09280	Chr1	4714468	4718746	-	myb-related transcription activator putative expressed	14.1741	13.8771	13.9801	4.34326	5.04571	3.92991	17.3629	14.9684	14.131	4.61632	5.45284	6.3665	15.2529	13.3449	14.1582	4.37955	4.56586	2.44068
LOC_Os01g09540	Chr1	4872119	4873806	-	HAD superfamily phosphatase putative expressed	4.13567	4.33936	4.97903	0.339883	0.461698	0.624927	8.16506	7.84001	11.3524	0.922851	0.689855	0.507086	5.00142	5.33017	7.48955	2.71139	2.29668	2.11646
LOC_Os01g09700	Chr1	5002118	5005727	-	aminotransferase classes I and II domain containing protein expressed	3.52769	5.69211	5.48894	1.1787	1.12137	1.45619	5.5051	5.62621	8.17619	3.17841	2.07976	1.95733	9.02214	9.53783	11.3174	2.37149	2.90598	2.76314
LOC_Os01g10870	Chr1	5799607	5801142	+	CAMK_KIN1%2FSNF1%2FNim1_like.7 - CAMK includes calcium%2Fcalmodulin depedent protein kinases expressed	0.35781	0.845507	0.437547	0.195876	0.19988	0.371784	4.68365	4.81637	6.26964	1.38484	0.866983	1.0137	1.41966	3.40515	7.00412	1.63519	1.05453	1.48887
LOC_Os01g11160	Chr1	5983581	5985875	-	amino acid permease family protein putative expressed	10.17	7.37358	10.1956	4.12621	1.97902	4.0609	9.40551	14.1793	14.1112	5.2656	5.23661	5.92601	12.5074	16.2575	16.6625	5.04969	3.25192	3.31954
LOC_Os01g11760	Chr1	6365028	6367159	+	GDSL-like lipase%2Facylhydrolase putative expressed	10.652	11.9598	9.52329	3.8396	3.0279	2.96896	9.87931	11.1482	10.1049	4.5198	3.55938	5.88142	16.395	11.6665	13.5995	7.32521	5.17164	7.00845
LOC_Os01g11860	Chr1	6412786	6419895	+	DJ-1 family protein putative expressed	21.3351	17.0919	16.7469	2.81961	2.87642	2.46692	4.08416	4.64749	5.62684	1.1215	1.2537	0.901437	2.38861	1.80213	2.46939	0.888178	0.988639	0.902565
LOC_Os01g12110	Chr1	6590899	6592136	-	expressed protein	21.0719	21.6911	14.9381	1.77919	2.07942	1.59706	26.9193	28.1448	17.8625	1.97979	2.16919	2.19083	17.3989	9.21288	11.6507	2.02289	1.04038	1.50807
LOC_Os01g12690	Chr1	7009033	7010505	+	plant-specific domain TIGR01568 family protein expressed	2.501	2.8356	2.80044	0.653491	0.902007	0.925495	2.45385	3.06108	4.21634	0.963232	0.599528	1.24116	2.68544	2.21593	2.04206	0.780012	0.849647	0.643185
LOC_Os01g12750	Chr1	7053100	7056375	+	cytochrome P450 putative expressed	1.19059	1.34306	1.52045	0.253935	0.0667845	0.263281	1.16443	1.38228	1.73536	0.273945	0.0842371	0.191796	1.30505	1.46033	3.11274	0.24012	0.434138	0.684508
LOC_Os01g12820	Chr1	7095374	7097654	-	harpin-induced protein putative expressed	0.723766	0.625559	0.568205	0.375251	0.0877351	0.181576	0.695844	1.15548	0.854641	0.404738	0.20746	0.0629835	0.420322	0.287728	0.688932	0.26022	0.142563	0.029323
LOC_Os01g14410	Chr1	8061858	8062908	+	early light-induced protein chloroplast precursor putative expressed	3.51881	3.54458	3.07443	1.34579	0.742425	1.44838	3.43557	5.43083	4.68282	0.841225	3.61463	2.15616	1.69283	3.14623	4.25237	0.980657	0.872701	1.06374
LOC_Os01g15060	Chr1	8455342	8456022	+	expressed protein	5.8036	2.1668	5.14058	1.26292	1.17001	1.61101	2.11778	3.18797	4.17481	1.18669	0.527817	1.05986	2.70437	4.61141	9.52118	1.87929	0.902358	1.80597
LOC_Os01g16260	Chr1	9203963	9211788	-	major facilitator superfamily antiporter putative expressed	16.6394	17.9059	13.7332	4.49547	4.72586	5.2331	17.816	19.9233	18.2871	7.12096	6.61002	6.25937	16.4051	12.6505	12.6778	5.81003	4.46984	4.56502
LOC_Os01g16400	Chr1	9314159	9318060	+	NB-ARC domain containing protein expressed	4.4724	4.12004	3.42222	1.31459	1.0134	1.19706	3.09035	3.39003	3.18423	1.80878	1.34605	1.33875	2.74449	3.61169	2.40777	1.31398	1.4304	1.59784
LOC_Os01g17330	Chr1	9967185	9969073	-	eukaryotic translation initiation factor 6 putative expressed	22.4133	18.096	20.4089	2.79453	1.54887	2.85107	22.8535	19.9708	22.5148	1.61782	0.816904	1.2963	19.1059	20.2899	28.8441	1.41402	0.845382	1.41701
LOC_Os01g18220	Chr1	10200476	10203694	-	expressed protein	3.24021	3.14891	2.31241	0.840388	0.687052	0.928918	4.25254	3.60334	4.81961	0.958337	0.720364	0.611233	2.60249	3.43701	4.69959	1.05934	0.957934	0.6889
LOC_Os01g19240	Chr1	10877635	10881693	+	integral membrane protein DUF6 containing protein expressed	0.772453	0.938698	0.798995	0.518454	0.225378	0.267352	0.466348	1.19435	0.564277	0.236435	0.344866	0.217548	0.768603	0.79574	1.41769	0.440327	0.492919	0.361642
LOC_Os01g19990	Chr1	11364355	11365344	-	expressed protein	2.70178	3.07856	3.52571	0.84371	1.01155	1.06819	3.30344	3.73323	2.84443	0.89434	1.24276	1.41612	2.18087	2.14254	2.45325	0.917761	0.740817	1.2776
LOC_Os01g20206	Chr1	11505077	11506103	-	methyltransferase putative expressed	11.1168	11.2898	9.04773	3.42865	3.36759	5.56113	10.1302	12.9557	15.9266	7.01655	5.98334	3.41273	14.1061	14.3313	27.7195	6.45726	7.05767	5.97471
LOC_Os01g21070	Chr1	11756851	11759649	+	endoglucanase putative expressed	13.883	14.7486	10.7121	5.37586	4.67793	4.27574	11.7064	11.8268	14.9568	6.23236	5.05123	7.04924	9.6079	6.68053	7.54675	3.91933	3.06324	2.54879
LOC_Os01g21120	Chr1	11783910	11785001	+	AP2 domain containing protein expressed	20.0949	15.539	23.3451	3.06256	2.60938	3.3308	25.4937	24.3926	26.1585	3.00825	2.9251	3.80764	24.831	21.1556	23.2826	4.17297	3.88301	3.29182
LOC_Os01g21250	Chr1	11863920	11864332	-	late embryogenesis abundant protein putative expressed	283.328	273.001	287.115	102.472	86.7334	140.171	333.085	425.345	355.568	90.9434	129.308	140.064	291.704	304.801	533.418	153.219	150.769	144.649
LOC_Os01g21380	Chr1	11944393	11945637	-	FAD dependent oxidoreductase domain containing protein expressed	1.57023	1.54972	2.37083	0.426622	0.483575	0.52896	1.08836	1.79162	1.84865	0.154863	0.248084	0.930875	1.05411	1.89834	1.43346	0.362588	0.364922	0.447629
LOC_Os01g22352	Chr1	12564283	12570032	+	peroxidase precursor putative expressed	65.9963	77.369	61.4015	30.141	21.3727	39.1631	112.752	136.827	161.124	35.3063	32.9249	29.5628	59.2098	94.6802	159.225	22.6194	19.3598	20.9655
LOC_Os01g22954	Chr1	12896174	12915380	+	serine carboxypeptidase putative expressed	4.88095	4.4064	3.83792	1.17497	1.59834	1.56672	4.72346	4.17349	4.04702	1.14165	1.33219	2.01236	5.6878	3.47488	3.04698	2.40375	2.07244	1.37766
LOC_Os01g23990	Chr1	13508317	13508882	-	expressed protein	2.49408	2.07522	1.21194	0.300143	0.886177	0.910883	3.33931	2.20239	1.87487	0.578403	1.25964	0.629632	1.92807	0.808561	2.71071	0.702766	0.143211	0.508377
LOC_Os01g27160	Chr1	15146084	15152518	+	cullin putative expressed	3.39592	3.00736	3.30433	0.125301	0.192821	0.146437	4.64387	5.05548	4.62575	0.0980474	0.155722	0.210309	4.53559	4.19007	3.75212	0.311252	0.17845	0.110469
LOC_Os01g27210	Chr1	15170345	15171860	-	glutathione S-transferase putative expressed	281.598	279.024	296.516	42.4901	41.8328	61.4637	322.465	284.644	328.058	51.7507	46.7349	52.1237	231.222	308.795	391.572	47.0212	60.9063	57.3963
LOC_Os01g29870	Chr1	16731644	16733719	+	multidrug resistance protein 9 putative expressed	3.50773	5.27437	5.43836	1.40346	0.562109	0.574211	8.3085	4.98434	5.86453	0.960751	1.64047	1.41337	6.01065	5.82372	9.71474	2.20031	1.69283	2.36304
LOC_Os01g31370	Chr1	17159673	17161710	-	glycosyltransferase putative expressed	6.77064	5.16529	4.55929	1.27795	0.754187	1.68707	4.90931	4.98356	5.14367	1.66914	1.27152	1.54047	6.75151	8.5156	11.4613	1.51627	1.2137	0.980999
LOC_Os01g31450	Chr1	17194926	17197756	+	retrotransposon protein putative unclassified expressed	0.861363	1.37086	1.71703	0.0638617	0.182492	0.165843	0.804934	0.579885	1.13244	0.142799	0.0661406	0.0535938	1.19921	1.49306	1.16579	0.0906464	0.121268	0.0750629
LOC_Os01g32670	Chr1	17911523	17912150	-	expressed protein	635.309	581.44	541.781	111.441	85.8808	81.4432	588.603	552.75	619.847	46.5448	35.8694	33.393	521.502	547.115	778.536	48.92	58.8767	56.134
LOC_Os01g32780	Chr1	17990828	17993764	-	universal stress protein domain containing protein putative expressed	23.8863	21.2501	23.8378	6.13191	7.02948	7.74002	35.9349	35.4419	42.0212	11.0471	9.36293	9.93714	26.0177	28.1136	47.1752	7.38225	8.59441	7.74092
LOC_Os01g33869	Chr1	18626121	18641762	+	expressed protein	39.4705	23.5134	37.6961	13.9872	11.1316	12.5142	27.7862	30.1002	27.0956	10.629	11.8331	9.07937	12.2201	13.2259	12.5818	2.15666	1.83453	0.907383
LOC_Os01g34010	Chr1	18719946	18723104	+	expressed protein	3.80726	3.99908	5.19224	0.297898	0.191848	0.206136	1.46394	1.55687	1.93346	0.284809	0.181073	0.183334	2.39463	2.89281	3.23299	0.300597	0.320602	0.39636
LOC_Os01g34860	Chr1	19245153	19248201	-	expressed protein	1.50117	1.50442	1.67317	0.346921	0.118502	0.280101	1.50779	2.16308	1.80078	0.120886	0.111819	0.129396	1.08576	1.09338	1.59472	0.583467	0.585651	0.27157
LOC_Os01g37050	Chr1	20665462	20671097	-	ribonuclease III domain protein putative expressed	29.9717	38.2864	29.4256	9.74438	7.59231	8.3513	32.1229	28.2608	25.347	9.85225	11.6924	10.9036	13.3815	12.5612	12.1502	6.10636	5.71739	5.27522
LOC_Os01g37590	Chr1	21038806	21041083	+	peptide transporter PTR2 putative expressed	0.509258	0.580916	0.506762	0.295446	0.16327	0.306482	0.584701	0.982366	1.01924	0.265282	0.301481	0.171657	0.60655	0.383342	0.365888	0.19345	0.0920205	0.213261
LOC_Os01g37630	Chr1	21056631	21058040	-	esterase putative expressed	9.92884	7.51029	14.3556	0.204472	0.0713529	0.211342	14.5778	16.8061	18.7106	0.370755	0.101898	0.0686387	11.8422	13.3018	17.2924	0.695223	0.116593	0.0477014
LOC_Os01g37750	Chr1	21114737	21115791	-	glutathione S-transferase putative expressed	2.1191	1.42274	1.91788	0.586841	0.278168	0.880078	1.63931	2.8965	2.21871	1.07137	0.443653	0.582032	1.58179	2.94789	2.49312	0.553724	0.608694	0.805917
LOC_Os01g37810	Chr1	21150419	21151081	+	expressed protein	9.55974	10.3147	9.2045	2.87067	3.86509	6.0782	11.2671	9.6673	15.2018	4.99431	4.15508	4.07694	15.8226	16.2135	26.0894	5.7049	5.15506	6.30581
LOC_Os01g38580	Chr1	21665618	21669309	-	betabeta-carotene 910-dioxygenase putative expressed	15.3875	11.2009	15.605	0.351237	0.439834	0.395546	17.8548	20.1667	24.5898	0.240847	0.513799	0.380474	1.85821	3.37389	4.53871	0.136918	0.226651	0.168
LOC_Os01g39136	Chr1	22031208	22034011	-	retrotransposon protein putative unclassified expressed	5.33654	7.0211	6.20764	0.532532	0.454025	0.670492	6.88513	7.21993	7.95038	0.49079	0.427865	0.514624	8.85171	7.89206	12.3289	0.397025	0.459656	0.208635
LOC_Os01g40120	Chr1	22632889	22637560	-	expressed protein	0.501316	0.445005	0.877738	0.077482	0.135282	0.0801196	0.697937	0.38295	0.190386	0.0350819	0.0965122	0.195073	0.306311	0.77267	0.72011	0.109787	0.0368147	0.271316
LOC_Os01g40290	Chr1	22747336	22748143	+	expressed protein	6.10224	5.9754	7.03679	0.474675	1.02303	0.811517	9.16472	17.0103	7.70001	0.439532	1.31915	2.19096	7.50613	16.8319	17.5297	0.596006	0.602349	0.273651
LOC_Os01g40630	Chr1	22954908	22959225	-	uncharacterized protein PA4923 putative expressed	38.0687	39.4268	37.8538	14.1683	11.6444	13.3182	45.2223	42.291	47.7001	13.7398	12.4553	12.7434	48.3562	43.468	55.696	17.89	17.6158	18.7192
LOC_Os01g41430	Chr1	23456074	23458037	+	UDP-glucoronosyl and UDP-glucosyl transferase putative expressed	55.4698	45.9188	43.7235	1.0192	0.851244	0.905954	44.2421	42.6947	47.2123	1.39535	0.865266	1.03861	24.7509	26.4953	40.2553	1.67523	1.42894	1.02421
LOC_Os01g41810	Chr1	23673292	23675869	-	cytochrome P450 72A1 putative expressed	6.48854	1.48071	5.2503	0.709637	0.43203	0.734951	7.71894	6.25679	6.7356	0.194739	0.435222	0.310717	4.14715	6.36505	7.389	0.612421	0.32242	0.397102
LOC_Os01g42030	Chr1	23838868	23840959	+	mitochondrial chaperone BCS1 putative expressed	61.7932	53.4979	50.3929	26.7069	31.1008	26.8847	60.2753	62.8338	58.0192	28.1539	29.8552	34.9864	81.9355	67.3936	75.9533	23.9525	20.0794	17.2335
LOC_Os01g42380	Chr1	24075065	24082181	-	pleiotropic drug resistance protein putative expressed	15.272	9.01415	11.6732	5.50968	4.3306	6.96167	18.9652	20.3104	21.4811	4.80747	5.08398	4.92521	21.4439	17.702	21.8665	4.47017	4.77251	3.11624
LOC_Os01g42860	Chr1	24392841	24393423	+	inhibitor I family protein putative expressed	79.9793	97.2807	139.534	14.4472	17.4197	24.2189	261.442	190.662	190.604	31.1067	60.5332	39.5464	105.997	57.6238	70.1295	29.3061	53.2435	16.9856
LOC_Os01g43320	Chr1	24753699	24758859	-	transmembrane amino acid transporter protein putative expressed	4.02376	1.72064	2.72998	1.22903	0.655563	0.996989	3.73524	4.09821	5.6379	1.03358	1.08587	1.05385	2.00688	4.40483	4.81604	2.14726	1.75109	1.72155
LOC_Os01g43590	Chr1	24967398	24969047	+	HSF-type DNA-binding domain containing protein expressed	1.70853	1.67555	1.2494	0.603241	0.194446	0.526019	1.50259	1.72724	2.26997	0.515546	0.474244	0.479606	2.22791	1.83003	2.75914	1.14028	0.573096	0.928452
LOC_Os01g43650	Chr1	25009453	25012236	+	WRKY11 expressed	8.63569	8.34252	10.0236	2.87863	2.70584	3.01569	12.0918	13.3598	17.1708	2.57052	2.17813	2.29363	12.6394	14.9808	22.4935	2.82299	1.73118	2.42601
LOC_Os01g43700	Chr1	25040214	25044050	+	cytochrome P450 72A1 putative expressed	37.3423	28.1901	32.8046	3.38224	3.86622	3.57818	27.3677	25.9944	28.264	4.10607	3.89251	4.20164	35.6049	34.1545	32.6399	7.57657	5.49433	6.78704
LOC_Os01g43710	Chr1	25045176	25049414	-	cytochrome P450 72A1 putative expressed	106.9	93.8873	96.2675	25.4584	22.5961	24.0274	107.648	117.907	113.608	23.8171	18.5731	17.9543	34.2551	38.442	40.3839	1.35292	1.59019	1.30374
LOC_Os01g43720	Chr1	25055772	25058195	-	cytochrome P450 72A1 putative expressed	27.5971	27.6388	30.472	3.58472	3.41491	3.57015	23.1325	22.1089	23.5276	5.37339	5.55107	4.60219	113.443	96.0524	124.258	12.1011	9.98818	9.576
LOC_Os01g43750	Chr1	25066171	25068299	+	cytochrome P450 72A1 putative expressed	34.0759	31.3356	30.6982	1.02476	1.32326	1.28575	21.1403	25.0183	23.7924	1.04337	1.52102	1.99158	58.3961	37.9458	35.9162	2.52422	1.5113	1.35839
LOC_Os01g43774	Chr1	25073849	25078549	+	cytochrome P450 72A1 putative expressed	48.1749	36.6937	44.2945	0.948991	0.503561	1.46541	51.349	55.2423	59.84	0.653558	0.658679	1.03719	119.988	100.931	134.402	0.981085	0.62877	0.517838
LOC_Os01g44120	Chr1	25288288	25289160	+	expressed protein	5.49153	4.85242	8.33784	1.12307	0.485435	1.73109	3.51822	5.82283	6.30966	0.582059	1.22785	1.7083	4.43986	8.73149	4.92948	2.24895	2.00344	1.54185
LOC_Os01g44960	Chr1	25501848	25504409	-	hydrolase alpha%2Fbeta fold family domain containing protein expressed	112.607	105.437	101.864	37.9063	28.9299	34.3812	106.542	111.044	126.434	43.1625	29.7753	32.6388	111.642	105.462	103.397	29.328	33.2108	38.68
LOC_Os01g45110	Chr1	25598446	25600373	+	anthocyanin 3-O-beta-glucosyltransferase putative expressed	147.624	118.775	123.143	2.05857	0.956869	2.59751	121.98	135.711	167.289	1.00304	0.658162	0.770131	142.075	84.246	137.89	2.39228	0.518242	0.377953
LOC_Os01g45250	Chr1	25681570	25683076	+	DUF1645 domain containing protein putative expressed	42.2618	30.9988	35.1826	15.845	15.7849	16.7132	47.6533	41.5174	53.9349	17.5063	13.7335	13.9426	39.1831	39.4574	61.0673	14.9105	16.0386	14.1475
LOC_Os01g45550	Chr1	25863702	25868361	+	auxin efflux carrier component putative expressed	1.75532	1.63094	1.65666	0.534184	0.26744	0.314322	3.12136	3.42847	3.65097	0.48131	0.383653	0.433353	0.879917	0.464097	0.718784	0.269555	0.202889	0.188251
LOC_Os01g45640	Chr1	25926236	25928209	+	tat pathway signal sequence family protein expressed	105.213	91.5448	105.294	16.9848	17.3931	16.0103	158.26	121.342	101.623	15.3051	16.719	17.3898	103.908	90.4886	102.337	19.345	24.6569	18.474
LOC_Os01g45914	Chr1	26087572	26088335	-	expressed protein	42.9182	36.0306	51.1705	0.259676	0.893397	0.531956	36.7159	32.37	28.7724	0	0.0722189	0.290568	75.0258	44.8875	42.2951	1.79227	0.164807	0.79663
LOC_Os01g47290	Chr1	27031779	27032719	+	expressed protein	3.98421	2.9804	3.28337	0.565074	0.489617	0.452293	2.3974	2.06417	2.37393	0.460899	0.731662	0.737678	2.10981	1.97619	3.31343	0.4144	0.477747	0
LOC_Os01g47300	Chr1	27033000	27035765	-	retrotransposon protein putative unclassified expressed	6.45875	6.42202	5.06534	0.926726	1.29534	1.04802	6.95793	6.03473	5.35095	1.07082	0.965583	1.02225	7.3278	4.95514	6.53997	0.826803	0.495185	0.163272
LOC_Os01g47410	Chr1	27085745	27092240	-	aspartic proteinase oryzasin-1 precursor putative expressed	14.1007	12.9783	13.2247	4.74038	4.79529	5.33769	20.3509	18.5243	20.2476	7.68122	6.76443	6.20539	16.2966	14.3928	14.9836	4.50047	3.93756	4.96507
LOC_Os01g48360	Chr1	27714540	27715319	+	expressed protein	19.8214	20.0584	21.979	5.05239	8.5506	8.55335	21.7497	17.4701	24.5374	8.42331	8.386	7.06835	27.7035	20.1581	43.2057	7.74644	7.3827	5.42479
LOC_Os01g48570	Chr1	27852465	27855997	+	expressed protein	11.0759	11.6632	10.7052	3.23596	3.68728	4.8377	9.70192	10.7963	10.2789	6.55003	4.81271	4.56029	10.4696	10.4885	8.34062	3.63581	4.75616	4.21525
LOC_Os01g48900	Chr1	28054938	28060595	+	dynamin-related protein 1A putative expressed	5.60456	5.11765	4.61268	0.337978	0.267377	0.438766	4.42485	5.98393	5.50322	0.362938	0.168034	0.170182	1.31943	1.87834	1.85046	0.463707	0.465317	0.49643
LOC_Os01g49710	Chr1	28566625	28567663	-	glutathione S-transferase putative expressed	11.5882	11.5212	13.9037	0.83967	1.11867	1.19603	13.3927	14.4372	16.3389	1.83913	1.02168	1.84298	20.619	13.5374	27.5969	2.07035	3.50199	3.59041
LOC_Os01g49720	Chr1	28568721	28569792	-	glutathione S-transferase putative expressed	42.8268	32.4484	37.6941	1.62209	1.20653	1.55156	36.3227	33.7739	45.194	1.59048	1.49414	1.79885	58.0573	50.6474	84.9983	2.62289	2.80966	3.02514
LOC_Os01g50100	Chr1	28786109	28793300	-	ABC transporter ATP-binding protein putative expressed	11.382	8.04428	9.48974	0.534887	0.489936	0.556209	10.9946	12.219	10.6574	0.391191	0.372078	0.547642	20.5643	17.8818	18.8119	1.0836	0.995197	0.743076
LOC_Os01g50910	Chr1	29233028	29234256	-	late embryogenesis abundant protein group 3 putative expressed	2.22679	4.26944	3.51227	0.22434	0.292184	0.231173	3.54138	3.73615	4.05976	0.153817	0.326571	0.517744	6.20821	4.2616	4.29927	0.476181	0.266654	0.52095
LOC_Os01g51050	Chr1	29323220	29324340	-	jacalin-like lectin domain containing protein expressed	5.59263	3.92938	4.54864	0.557516	0.877403	1.42582	5.20074	7.53968	5.25874	0.43354	1.24119	0.467879	2.29586	2.42763	2.18937	0.437053	0.0884802	0.533459
LOC_Os01g51230	Chr1	29447990	29450454	-	IQ calmodulin-binding motif domain containing protein expressed	7.36917	6.9296	6.83872	1.90664	2.08033	1.8537	9.43354	9.18984	9.81319	2.03485	2.87161	2.75707	6.49389	4.8363	6.9495	3.21652	2.61926	2.71259
LOC_Os01g51620	Chr1	29645867	29649216	+	KRR1 small subunit processome component putative expressed	1.15799	0.709092	1.19814	0.105698	0.215543	0.109373	1.77264	1.6258	1.52098	0.191064	0.175484	0.14784	2.15894	1.2431	1.31101	0.432779	0.334765	0.123506
LOC_Os01g51670	Chr1	29708354	29709375	+	expressed protein	32.6657	27.9728	31.3234	9.76078	11.5756	10.1163	29.0865	33.8538	35.833	13.7652	16.6092	15.1191	25.4126	35.1031	54.0141	16.3644	19.5705	14.7018
LOC_Os01g51770	Chr1	29770182	29773361	-	outer mitochondrial membrane porin putative expressed	4.28208	4.66052	4.04172	0.905509	0.658962	0.897501	6.00481	5.87454	6.18972	1.161	1.40975	1.74148	9.09856	4.86213	5.17771	3.3148	1.93602	1.9383
LOC_Os01g51870	Chr1	29820729	29822139	+	methyltransferase putative expressed	15.4977	12.8308	12.9694	6.15639	7.36299	6.40553	17.8384	19.6432	25.2716	7.17043	7.31442	6.32989	35.3387	27.3988	44.6165	6.77725	6.43193	5.8022
LOC_Os01g52340	Chr1	30079649	30081500	+	NB-ARC domain containing protein expressed	4.33332	2.401	4.56486	0.832445	0.798031	0.512391	6.45285	6.52202	6.35109	1.05274	1.05718	1.02607	3.47089	4.20884	4.73618	0.614935	0.716548	0.518202
LOC_Os01g52470	Chr1	30143575	30146827	-	elongation factor putative expressed	7.93483	8.26953	6.89692	0.444579	0.0808929	0.302605	4.96083	6.13801	6.70094	0.09595	0.0254022	0.0643273	7.93934	11.0695	16.0977	0.0290149	0.0436655	0.0180227
LOC_Os01g52480	Chr1	30155665	30157765	+	senescence-associated protein putative expressed	5.37333	4.90854	5.40121	1.94083	1.67159	2.45677	5.99451	7.3647	9.1378	2.3888	3.60427	3.38683	3.71457	5.17406	5.43774	2.1839	1.75598	1.94647
LOC_Os01g52740	Chr1	30340015	30341594	-	expressed protein	4.27968	4.50153	3.20004	1.60927	2.25662	1.60615	5.5255	3.80116	4.52016	1.60988	1.98554	2.09114	3.59142	4.66106	5.99848	1.76356	1.57937	2.65539
LOC_Os01g52790	Chr1	30372204	30376917	-	cytochrome P450 72A1 putative expressed	9.43939	5.17777	6.99102	2.51012	2.71391	3.78983	9.52198	9.1708	9.67824	2.99723	2.65709	3.27266	9.67967	10.9972	11.2766	3.47636	3.46934	1.31453
LOC_Os01g53260	Chr1	30604295	30608077	+	WRKY23 expressed	75.2004	86.8732	74.4466	26.2069	17.8115	21.7987	75.2234	71.1141	77.8367	36.7477	20.4093	30.8144	99.8308	100.543	108.567	38.489	38.5326	41.3216
LOC_Os01g53350	Chr1	30655289	30657194	+	anthocyanidin 53-O-glucosyltransferase putative expressed	115.749	103.383	103.795	13.1089	12.4757	15.1193	105.99	123.467	137.554	15.7119	12.4262	13.3134	167.321	110.639	159.749	16.0566	12.5364	16.7081
LOC_Os01g53430	Chr1	30694909	30696710	-	anthocyanidin 53-O-glucosyltransferase putative expressed	1.74239	1.75667	1.38698	0.537558	0.329725	0.362164	1.97976	2.08349	2.31084	0.45947	0.468164	0.654136	1.51416	0.659525	1.0978	0.406602	0.45954	0.346352
LOC_Os01g54450	Chr1	31324472	31325017	-	DUF584 domain containing protein putative expressed	9.0116	7.43913	12.8942	1.62035	4.08594	1.79895	10.5627	9.50135	8.82552	1.41443	3.26738	1.90335	14.732	18.4632	12.7857	5.15494	5.72379	2.55297
LOC_Os01g54570	Chr1	31391261	31392235	+	DUF623 domain containing protein expressed	3.84565	2.43731	3.42654	1.13315	0.827621	0.859793	7.81677	6.12906	8.53135	1.6389	0.744408	2.10213	2.18091	3.02147	2.78249	1.51867	0.850785	1.17591
LOC_Os01g54950	Chr1	31605287	31607662	-	expressed protein	4.64844	4.51096	4.87464	0.858863	0.743417	0.407669	4.35127	4.07129	5.20188	0.850258	0.715129	1.16433	7.57424	5.73174	8.82501	0.934161	0.628463	0.917709
LOC_Os01g55510	Chr1	31981931	31982832	+	dynein light chain type 1 domain containing protein expressed	28.6882	26.497	34.0542	5.0883	7.32781	8.63739	43.4749	44.9967	42.0795	5.92306	8.97965	9.50725	25.9984	21.9126	24.1933	7.67486	5.76008	5.06615
LOC_Os01g56240	Chr1	32390331	32390805	+	OsSAUR2 - Auxin-responsive SAUR gene family member expressed	8.47971	6.47999	6.27749	1.80116	2.04367	1.34776	4.97048	6.92767	6.3177	1.354	2.27874	1.88721	6.22712	5.20486	4.57444	2.9348	0.861814	2.99036
LOC_Os01g56570	Chr1	32611406	32613200	-	xylosyltransferase putative expressed	27.2941	26.2276	25.8498	3.75493	3.76744	4.30018	23.6241	20.8628	25.5479	8.86181	4.96469	5.96936	27.3355	27.7195	26.2946	6.11739	5.9162	6.35859
LOC_Os01g56750	Chr1	32745017	32746482	+	OsFBDUF8 - F-box and DUF domain containing protein expressed	0.758212	0.895513	0.606211	0.346001	0.18147	0.322268	1.16928	1.1405	1.2217	0.312615	0.201043	0.116148	1.29946	2.2292	3.34186	1.2097	0.525993	1.0918
LOC_Os01g57240	Chr1	33073501	33078968	-	expressed protein	29.7633	26.9281	28.6982	13.6197	12.386	14.2792	31.8248	36.4284	37.7532	19.3166	15.3065	16.2155	31.5008	24.5172	27.2028	12.4694	11.7754	13.3066
LOC_Os01g57854	Chr1	33453433	33460087	+	pectinesterase putative expressed	11.8333	12.1238	8.55334	2.05861	1.28571	2.56108	8.02747	9.78364	11.9601	2.05927	2.64631	2.74261	9.94405	9.92484	9.3478	5.69369	4.13056	4.28209
LOC_Os01g58130	Chr1	33618365	33619178	-	expressed protein	22.7374	20.4563	19.7496	5.47366	6.20358	8.82479	29.7497	24.0024	27.6836	10.0593	7.75724	8.2685	26.1214	18.1977	25.6877	7.80607	9.52551	8.20676
LOC_Os01g58194	Chr1	33641954	33650995	+	protein disulfide isomerase putative expressed	1.04793	1.36534	0.605959	0.0927736	0.189442	0.416354	1.32428	0.994198	0.968794	0.250962	0.153961	0.233572	0.794654	1.70757	1.17944	0.350755	0.734456	0.759825
LOC_Os01g58280	Chr1	33684778	33688225	+	OsSub8 - Putative Subtilisin homologue expressed	15.2043	6.1965	16.7503	0.921696	0.47507	0.894253	23.9328	24.4371	22.8251	2.99948	1.87672	3.0772	25.1301	32.1508	37.2149	1.8765	0.761086	0.823265
LOC_Os01g59000	Chr1	34099444	34101175	+	cytochrome P450 putative expressed	0.89943	0.487455	0.959817	0.0563771	0.0246901	0.087629	1.038	1.06917	1.54326	0.10152	0.0935346	0.0946254	0.891507	0.972725	1.27603	0.106597	0	0.0330087
LOC_Os01g59180	Chr1	34182291	34186865	-	OsFBX27 - F-box domain containing protein expressed	17.866	16.8736	17.7808	5.50441	4.33468	5.39139	15.785	18.8039	19.2329	8.2859	5.52861	6.548	16.1573	21.7176	18.1342	6.82456	6.16643	8.52984
LOC_Os01g60020	Chr1	34692830	34694391	-	NAC domain transcription factor putative expressed	14.7929	12.4492	12.4549	2.95669	2.48254	3.95952	18.6961	15.4575	18.993	4.52897	5.06747	6.10784	11.5014	11.8925	15.1353	3.58095	3.78214	2.43409
LOC_Os01g61070	Chr1	35332705	35333504	+	heavy metal-associated domain containing protein expressed	7.90987	12.3674	10.3401	1.26489	4.07823	3.2713	21.9092	23.2121	24.4519	1.77037	3.19271	3.33487	11.7851	14.3348	16.359	4.89617	4.83385	6.67672
LOC_Os01g61510	Chr1	35585865	35588377	-	ammonium transporter protein putative expressed	11.378	14.3742	10.9855	4.42177	5.42848	6.4781	14.9548	17.0609	21.2047	8.37611	6.83737	7.10097	18.6676	17.393	33.2716	5.29025	6.01495	5.21126
LOC_Os01g61940	Chr1	35861147	35863908	+	white-brown complex homolog protein putative expressed	42.0895	37.7424	31.2429	13.7863	9.85482	13.3477	32.5535	38.7052	43.9278	19.0586	12.5246	13.7872	37.6321	44.7752	35.1006	11.4767	11.5938	14.8327
LOC_Os01g62130	Chr1	35965949	35966946	-	ZOS1-14 - C2H2 zinc finger protein expressed	8.12838	7.35119	9.65006	3.57642	3.65444	3.44655	11.2783	13.6134	13.3955	1.7418	2.30356	1.35547	12.3714	14.434	14.7841	3.37347	2.85247	2.27606
LOC_Os01g62200	Chr1	36002256	36005101	-	domain of unknown function DUF966 domain containing protein expressed	2.92966	2.84464	2.07181	1.06509	1.02026	1.05781	2.88716	3.148	3.86512	0.990171	1.05571	1.16276	2.04161	0.982773	1.4649	0.92174	0.722406	0.629509
LOC_Os01g62790	Chr1	36359709	36365493	+	expressed protein	9.56534	8.06778	9.52988	4.50701	4.12763	3.70062	9.20528	9.60118	9.65599	3.98525	3.40998	4.67246	5.4634	6.07221	6.22468	3.30755	3.522	2.25509
LOC_Os01g62870	Chr1	36410638	36414610	+	oxidoreductase aldo%2Fketo reductase family protein putative expressed	21.3264	21.5916	27.7844	8.9219	6.43381	7.92615	24.8542	26.0326	27.7683	8.1154	6.49304	6.81235	28.0965	18.741	16.3481	6.35502	7.49605	6.65573
LOC_Os01g62970	Chr1	36479579	36484051	+	expressed protein	3.3838	3.02141	3.73694	0.420118	0.933731	0.67145	3.64118	3.15205	3.82783	1.2447	0.761125	1.05771	2.68002	2.63671	3.14436	0.505107	0.725855	0.624212
LOC_Os01g63210	Chr1	36639626	36640584	+	SOUL heme-binding protein putative expressed	135.696	119.932	147.477	37.9307	28.3822	33.7031	164.157	141.391	147.856	25.8693	34.5665	28.5516	137.214	125.096	178.012	17.0493	16.7886	20.4643
LOC_Os01g63510	Chr1	36813724	36815023	-	homeobox domain containing protein expressed	1.7543	1.46901	1.76826	0.769041	0.670004	0.700757	2.71469	4.0221	4.72862	0.904439	1.0901	1.10097	2.10136	1.31894	1.67886	0.768805	0.687983	0.47428
LOC_Os01g63980	Chr1	37146917	37149200	-	ZOS1-17 - C2H2 zinc finger protein expressed	3.88398	3.56505	4.01927	0.291398	0.278584	0.521734	4.00222	5.15573	5.07175	0.142976	0.109858	0.0666946	3.82252	3.2704	4.16372	0.400758	0.327105	0.217257
LOC_Os01g64360	Chr1	37358204	37359596	+	MYB family transcription factor putative expressed	7.26947	7.34418	6.34022	3.15499	3.41231	2.56573	8.20917	8.0262	9.10976	4.61135	3.49635	3.0489	7.51196	7.51941	10.6372	3.20384	3.72621	3.11598
LOC_Os01g64470	Chr1	37412000	37413011	-	harpin-induced protein 1 domain containing protein expressed	24.8105	23.675	25.4286	9.16198	8.39584	8.91585	34.3209	29.5339	34.1607	16.2391	15.9017	16.3271	32.1957	36.6798	54.2097	13.0176	12.1542	10.8988
LOC_Os01g64790	Chr1	37589452	37592446	-	AP2 domain containing protein expressed	2.6459	1.76648	2.61343	0.723931	0.501671	0.624882	2.60628	3.50624	3.95551	0.32625	0.700758	0.708792	1.93777	2.7296	2.97031	0.684293	0.200583	0.564805
LOC_Os01g65100	Chr1	37790111	37792998	+	peptide transporter putative expressed	87.3722	94.9592	97.7023	14.4877	13.1826	17.4185	70.3445	69.531	97.8045	20.1043	18.0679	15.5982	82.542	80.926	106.319	22.9042	22.3378	28.1511
LOC_Os01g65110	Chr1	37795596	37797746	+	POT family protein expressed	5.67432	4.24894	4.273	0.253935	0.044523	0.210625	4.86771	4.08401	5.60272	0.228287	0.0421185	0.127864	13.5023	9.83288	11.5938	0.216108	0.313544	0.327373
LOC_Os01g66530	Chr1	38637331	38638234	+	ARGOS putative expressed	5.14831	5.11566	4.91428	1.13237	1.21058	1.78092	4.98503	6.0748	4.71491	0.918765	1.38664	1.56522	5.99077	5.47217	8.36962	2.13477	1.83758	2.38987
LOC_Os01g66610	Chr1	38688210	38692621	-	serine%2Fthreonine-protein kinase receptor precursor putative expressed	5.75601	3.8907	5.27913	0.976202	0.928688	1.09715	4.22688	3.91029	5.03818	1.00199	1.52485	0.953548	3.74852	5.07863	6.997	2.01409	1.24595	1.881
LOC_Os01g66760	Chr1	38770126	38771798	+	inactive receptor kinase At2g26730 precursor putative expressed	2.12815	2.07965	1.44613	0.35062	0.418294	0.759112	2.65781	2.65358	2.56003	0.948955	1.19029	0.695493	1.2601	0.831149	1.38496	0.241003	0.48451	0.149131
LOC_Os01g66900	Chr1	38852996	38854277	-	expressed protein	19.1063	13.1577	13.0577	1.0008	1.32802	2.12685	30.1589	33.1646	46.4977	1.71796	2.05564	1.39982	23.2772	9.1695	13.0731	0.691794	0.952044	1.08104
LOC_Os01g68000	Chr1	39523638	39527227	+	AML1 putative expressed	0.632241	0.653326	0.65431	0.113124	0.0595547	0.0704116	0.663502	0.91458	1.16902	0.142164	0.131306	0.246833	0.402495	0.659169	0.824571	0.0855938	0.0859472	0.0530777
LOC_Os01g68300	Chr1	39682834	39683442	-	expressed protein	429.755	94.1032	129.607	2.07155	2.19807	2.76149	237.144	84.3972	127.499	1.97323	2.8203	4.23737	44.9137	23.3062	23.9534	10.0807	8.88893	6.61792
LOC_Os01g68670	Chr1	39878959	39879405	+	cysteine proteinase inhibitor precursor putative expressed	12.7085	10.1164	14.9253	2.1191	1.94563	3.67501	7.5719	18.1672	8.72216	1.35277	4.02642	6.21011	4.1843	12.2484	4.01106	3.19633	1.77691	3.77488
LOC_Os01g70240	Chr1	40668623	40671874	-	expressed protein	21.0056	14.0625	19.074	7.42184	7.84049	5.22205	21.0325	19.1216	18.3942	6.75151	7.91187	8.85614	20.6043	18.6093	19.3032	7.81666	10.3889	9.86817
LOC_Os01g70730	Chr1	40942204	40943109	-	flowering promoting factor-like 1 putative expressed	4.21054	3.71427	4.14999	2.3901	1.26416	2.32135	1.98752	2.61837	1.78691	0.427298	0.995084	1.39293	2.62466	2.24284	2.21692	1.25165	0.568408	1.3832
LOC_Os01g70850	Chr1	41004288	41006137	-	esterase putative expressed	187.172	168.795	298.761	8.15254	6.4001	10.0471	178.239	179.793	142.929	8.30655	8.20472	10.0239	289.899	367.82	307.826	15.2865	13.4309	14.884
LOC_Os01g71080	Chr1	41139174	41140671	-	xylanase inhibitor putative expressed	29.9949	25.157	25.5159	13.4041	11.0135	16.977	41.5083	49.6822	60.6521	13.4732	13.1379	22.9784	29.724	29.3435	35.8497	19.7321	13.2791	15.1579
LOC_Os01g71090	Chr1	41141674	41143464	-	xylanase inhibitor putative expressed	13.7173	13.0629	15.8435	3.11371	2.98918	5.19161	19.7598	25.3194	24.63	3.21595	4.01999	6.45317	10.9715	12.8517	10.313	4.83827	3.36907	4.91603
LOC_Os01g71256	Chr1	41230854	41235660	-	expressed protein	2.9996	3.16321	2.49129	1.22367	1.10763	1.32819	4.12852	4.33023	3.86015	1.19564	1.13705	1.38479	4.78258	5.48628	4.14115	2.52589	2.23585	2.22106
LOC_Os01g71270	Chr1	41242467	41243837	+	eukaryotic peptide chain release factor subunit 1-1 putative expressed	1.49971	1.00973	1.20252	0.225956	0.559087	0.973743	1.24397	1.39611	1.59074	0.613481	0.281423	0.28444	0.967715	2.051	1.7005	0.391346	0.393639	0.483684
LOC_Os01g71280	Chr1	41245570	41249927	+	glycerol-3-phosphate dehydrogenase putative expressed	21.5432	22.1182	17.0977	4.43598	3.98975	4.32754	17.841	18.9543	20.3912	7.90211	5.65366	5.53783	19.8925	19.2048	13.6953	4.32095	5.9314	6.68011
LOC_Os01g71624	Chr1	41495707	41498656	+	expressed protein	15.0426	15.4048	13.0662	0.520658	1.54531	0.657993	12.23	14.116	14.3636	0.640614	0.339403	0.230563	10.8176	14.0848	19.2601	0.149796	0.917072	0.954208
LOC_Os01g71700	Chr1	41549008	41551494	-	amino acid permease family protein putative expressed	6.01732	2.93797	6.99499	0.877066	0.628856	1.15707	6.19278	5.34797	7.26947	1.60188	1.12424	1.09292	4.01894	6.60307	9.39303	1.65854	1.61566	0.871859
LOC_Os01g71820	Chr1	41597270	41598692	-	glycosyl hydrolases family 17 putative expressed	83.7742	91.5969	65.479	36.3254	34.0467	36.6318	94.8357	88.7302	112.698	43.8781	42.0626	26.9199	111.56	131.73	184.367	36.8396	42.3119	41.7339
LOC_Os01g71860	Chr1	41629299	41631914	+	glycosyl hydrolases family 17 putative expressed	160.34	128.019	133.963	15.0272	14.3424	22.0361	197.441	186.459	216.107	28.4648	23.3631	25.8584	109.554	98.0336	136.06	8.16551	7.84549	4.81616
LOC_Os01g72150	Chr1	41846413	41847370	+	glutathione S-transferase putative expressed	161.154	157.075	178.63	24.4197	23.1891	27.0454	184.213	172.578	185.885	20.365	18.7501	20.6793	340.218	264.924	403.362	37.6013	39.5929	40.1295
LOC_Os01g72360	Chr1	41971985	41973023	+	expressed protein	15.9081	13.75	17.7411	0.544988	0.662807	0.955016	13.0687	8.42753	13.4451	0.597357	0.362612	0.320155	7.70237	2.67692	5.38039	0.617025	0.310919	0.379845
LOC_Os01g72370	Chr1	41971444	41978408	-	helix-loop-helix DNA-binding domain containing protein expressed	92.7256	77.7638	86.3307	2.21519	2.42903	1.9248	54.6751	47.5143	54.3027	1.08897	1.18313	0.814247	109.811	69.434	78.7033	1.46134	0.971432	1.00287
LOC_Os01g72460	Chr1	42018059	42019514	+	NADPH quinone oxidoreductase putative expressed	12.542	12.4024	13.2678	6.07903	4.80741	6.39342	16.5417	17.26	19.9289	7.57089	5.85863	6.2695	19.11	13.555	29.231	4.6232	8.36286	5.75262
LOC_Os01g72490	Chr1	42037167	42039622	-	LRP1 putative expressed	34.0173	30.257	33.7904	14.59	10.2057	14.5878	34.1456	41.1859	41.2593	10.0814	10.5672	14.669	25.0399	25.9848	28.9626	14.0201	9.68136	9.62522
LOC_Os01g72530	Chr1	42073984	42074982	-	OsCML31 - Calmodulin-related calcium sensor protein expressed	46.758	38.8412	42.8024	8.00669	10.598	12.5207	46.2575	39.7403	51.2741	12.4382	15.3351	13.7771	28.6926	29.1805	41.1954	8.36739	12.5439	8.62355
LOC_Os01g72810	Chr1	42238811	42240567	+	secreted glycoprotein putative expressed	3.20488	2.71541	3.94542	1.52383	1.16501	1.72275	6.35078	9.66384	10.2091	1.7956	2.61998	1.55784	4.16217	4.82279	6.34554	2.09552	1.71064	2.23894
LOC_Os01g72900	Chr1	42281272	42281973	-	abscisic stress-ripening putative expressed	79.2619	86.8793	84.528	3.53637	3.11005	7.00946	62.3139	54.9155	52.2379	6.09581	4.45139	5.81124	57.8123	39.465	61.8897	3.4508	4.35855	2.16467
LOC_Os01g72910	Chr1	42282832	42283632	+	abscisic stress-ripening putative expressed	103.435	105.032	105.339	5.30875	3.60996	8.28715	40.8437	38.9274	48.7866	9.48414	10.0552	9.81958	45.6147	26.9033	45.8608	2.95215	3.81937	2.35276
LOC_Os01g73200	Chr1	42441660	42442958	+	peroxidase precursor putative expressed	25.9484	22.8606	22.8145	6.90226	5.35339	10.2225	31.6267	33.311	41.8493	16.2434	16.1921	16.2935	39.0552	35.8572	65.4607	20.2821	17.4919	9.74773
LOC_Os01g73890	Chr1	42819031	42821127	+	transcription initiation factor IIA gamma chain putative expressed	22.6533	20.9538	20.9891	9.11575	11.5481	10.4075	31.3983	21.3368	26.7266	8.51499	8.19489	8.24884	26.2446	22.7098	23.6724	5.89702	8.14769	7.95104
LOC_Os01g74140	Chr1	42946753	42948750	+	WRKY17 expressed	4.39913	4.37111	3.50695	1.23115	0.696	0.974006	4.35015	4.53489	6.54014	1.73548	1.4129	1.27631	3.04195	2.74967	2.43749	1.30004	0.860161	1.05745
LOC_Os01g74200	Chr1	42981192	42985019	-	protein kinase domain containing protein expressed	12.6628	12.7121	13.0011	4.5974	4.1404	4.63745	15.3085	15.0852	17.3641	5.77152	5.38729	5.64055	7.21073	5.88156	7.23601	2.45723	2.84774	3.42659
LOC_Os01g74370	Chr1	43078796	43080400	-	domain of unknown function DUF966 domain containing protein expressed	5.58919	5.21875	5.54073	1.61255	1.38064	1.7387	6.61071	5.64805	7.24532	2.30557	1.6451	2.56559	3.8183	4.61214	5.09173	1.80957	1.81933	1.25677
LOC_Os02g03710	Chr2	1558479	1559143	-	UP-9A putative expressed	77.9072	57.2553	71.2346	9.33397	14.4415	12.9876	80.492	74.317	90.3517	9.51728	40.6802	29.5818	84.4357	91.4329	103.808	26.4109	23.333	22.8327
LOC_Os02g04130	Chr2	1799733	1800811	-	DUF1645 domain containing protein putative expressed	10.2733	11.2854	11.8483	6.0504	3.86675	6.18688	7.63643	13.5299	14.3257	1.83934	5.2457	6.33617	8.43303	16.39	20.0714	5.22167	6.63736	4.80977
LOC_Os02g05600	Chr2	2722136	2725218	+	expressed protein	1.05311	0.795219	0.20617	0.314012	0.125004	0.118314	0.836625	1.2004	1.00488	0.437023	0.213133	0.359351	1.04389	0.76618	0.785404	0.404803	0.379634	0.334242
LOC_Os02g05610	Chr2	2728848	2734454	+	ZOS2-03 - C2H2 zinc finger protein expressed	3.16398	3.15929	3.51934	0.364134	0.223962	0.0378079	3.43799	3.08038	3.98486	0.163043	0.181061	0.0458382	3.86876	4.13133	4.99056	0.327287	0.587793	0.320781
LOC_Os02g06130	Chr2	3059461	3064561	-	phytosulfokine receptor precursor putative expressed	0.903633	0.892862	0.912375	0.0441632	0.0581347	0.137457	0.431739	0.564747	0.258259	0.0792629	0.05492	0.0370625	0.938428	1.04964	0.569311	0.0835421	0.125823	0.0259059
LOC_Os02g06200	Chr2	3097247	3099379	-	phytosulfokine receptor precursor putative expressed	1.27554	0.890932	1.36559	0.176268	0.193363	0.274317	1.17642	0.818013	0.794545	0.316353	0.310534	0.0924545	1.85099	2.41568	2.52697	0.500162	0.523118	0.155099
LOC_Os02g07690	Chr2	4008991	4010136	+	VQ domain containing protein putative expressed	75.9436	58.5494	72.3389	37.0117	30.7283	37.1221	69.8007	69.9823	85.5477	27.7412	32.662	41.1348	58.2357	69.9938	104.529	33.4095	29.4326	25.8392
LOC_Os02g08440	Chr2	4542762	4544983	+	WRKY71 expressed	28.3562	22.6854	24.398	10.9101	8.46023	12.0567	26.7477	35.6905	34.9006	10.2498	14.0144	12.8689	20.6665	24.9715	35.2814	12.7724	10.8087	7.43675
LOC_Os02g09050	Chr2	4629594	4630173	-	expressed protein	142.591	136.084	145.382	56.6464	49.5812	61.5777	193.615	182.768	199.932	56.6856	56.7322	51.6052	202.782	218.509	329.507	81.6985	91.7486	82.0209
LOC_Os02g09240	Chr2	4754173	4756309	+	cytochrome P450 71D8 putative expressed	13.8397	13.0239	14.2007	3.00387	2.78347	3.50486	20.709	19.7888	21.5369	4.67639	4.74221	3.57331	11.097	12.9715	14.0783	1.8747	1.05274	2.52639
LOC_Os02g09480	Chr2	4867674	4869380	+	myb-like DNA-binding domain containing protein putative expressed	15.0166	13.2545	13.7632	4.15979	3.16559	4.72618	15.5218	16.5576	18.235	7.13095	6.37821	7.07824	13.0709	14.9597	13.9014	5.72242	5.09601	5.74365
LOC_Os02g09810	Chr2	5058716	5061965	-	amino acid transporter putative expressed	51.8981	54.595	59.5083	12.9051	16.9804	16.0663	57.3741	76.934	63.9758	22.6972	20.2765	21.1651	63.0042	69.0991	84.7785	20.6197	25.828	21.0743
LOC_Os02g10110	Chr2	5270236	5276457	+	Leucine Rich Repeat family protein expressed	0.778481	0.816947	0.945866	0.372709	0.253154	0.510243	1.10899	1.06275	0.95521	0.803521	0.350951	0.241697	1.23903	1.4545	1.04066	0.561051	0.563001	0.577298
LOC_Os02g10460	Chr2	5492446	5493614	+	expressed protein	1.51007	1.16893	1.3101	0.294114	0.170624	0.202336	0.808611	1.16987	1.11393	0.0892795	0.122241	0.164551	1.16273	2.18165	1.73085	0.462681	0.605797	0.399259
LOC_Os02g11960	Chr2	6197353	6204374	+	ABC transporter ATP-binding protein putative expressed	0.933557	0.856459	1.11121	0.342588	0.17802	0.177948	0.703112	1.01555	0.847155	0.236729	0.167724	0.326711	0.600229	0.883308	0.568596	0.515763	0.384409	0.146446
LOC_Os02g11970	Chr2	6205390	6207367	+	expressed protein	4.72393	4.79394	6.07992	0.222544	0.192146	0.228504	8.59659	9.15146	8.10605	0.548007	0.123633	0.124509	6.31229	6.72783	6.12862	0.698834	0.28235	0.171317
LOC_Os02g11980	Chr2	6208684	6212210	-	receptor-like protein kinase precursor putative expressed	1.27887	1.15992	1.01306	0.704975	0.367663	0.420641	0.943395	1.41214	1.12732	0.617902	0.52987	0.602584	1.43221	2.0513	1.48919	0.679609	0.508152	0.276456
LOC_Os02g12350	Chr2	6424555	6430620	-	histone deacetylase putative expressed	9.04014	8.51852	8.4034	2.69687	2.44687	2.65398	9.84451	10.6294	10.6314	2.38001	2.65649	2.2826	8.20122	9.50801	11.268	2.834	3.17421	1.64909
LOC_Os02g12380	Chr2	6447078	6453173	+	histone deacetylase putative expressed	32.6317	30.3652	30.6124	11.3645	10.0879	10.723	35.2779	36.3098	33.6666	8.69287	8.27094	10.5118	25.0673	31.2962	38.7701	9.11435	10.7009	6.34976
LOC_Os02g12560	Chr2	6566133	6566588	-	expressed protein	20.2581	19.9102	13.6694	7.523	5.54716	6.97456	21.1668	22.4874	22.7123	9.16062	4.86893	8.61232	19.5625	16.4269	30.4409	5.59247	4.08329	6.61963
LOC_Os02g12680	Chr2	6628383	6630103	+	cytochrome P450 putative expressed	0.821374	0.382031	0.468941	0.198844	0.049758	0.117736	1.70775	0.960294	1.22206	0.102316	0.0235647	0	6.59756	0.936677	1.2606	0.402818	0.0539666	0.0997841
LOC_Os02g12900	Chr2	6810648	6814112	+	cysteine synthase putative expressed	28.0847	25.3596	28.1613	7.79634	6.56207	7.25203	27.6207	23.2806	20.5597	8.17468	7.89513	8.43544	36.3658	27.991	29.9667	8.08446	8.99084	8.85675
LOC_Os02g13660	Chr2	7323776	7325175	-	meiosis 5 putative expressed	4.46537	6.60974	8.12602	0.797348	0.69213	0.645469	15.0191	11.8026	10.9609	0.781385	0.85283	0.860337	7.14866	4.41513	4.86654	1.02077	0.704065	0.793314
LOC_Os02g13780	Chr2	7434644	7438310	-	receptor-like protein kinase 2 precursor putative expressed	1.66687	1.63761	1.93177	0.441921	0.464024	0.459209	1.46991	1.73013	1.48083	0.52229	0.259807	0.490503	2.11338	1.11454	0.838203	0.229355	0.175945	0.0838237
LOC_Os02g13870	Chr2	7515989	7519336	-	aquaporin protein putative expressed	9.6896	10.4364	10.2042	2.12142	2.73656	3.02976	14.2614	12.2912	17.0444	2.16873	2.85388	1.66004	4.64666	4.33085	4.40155	0.62333	0.65357	0.26852
LOC_Os02g15560	Chr2	8732273	8737878	-	transposon protein putative Mutator sub-class expressed	8.14396	8.26083	8.06014	1.71966	1.41761	1.41457	7.31841	8.59988	6.98645	1.03445	0.938759	1.60157	8.47725	7.5567	7.10564	1.22991	0.756784	0.689135
LOC_Os02g15704	Chr2	8850623	8851897	+	expressed protein	2.50993	3.12442	2.12841	0.909791	1.26253	0.897532	3.41368	2.17963	2.40128	0.562527	0.412195	0.485873	2.41142	2.66492	4.06024	0.663957	0.903941	0.771695
LOC_Os02g16060	Chr2	9136748	9140133	+	RGA-1 putative expressed	2.16015	1.49252	1.8023	0.471505	0.541746	0.490064	1.75487	1.38426	1.74097	0.713489	0.607529	0.637509	1.16501	2.55988	2.25266	0.780978	0.646572	0.354389
LOC_Os02g16800	Chr2	9574547	9575502	+	expansin precursor putative expressed	4.05259	2.3109	3.67574	1.36442	1.73735	1.03277	2.52451	2.4179	3.87637	1.78807	1.25638	0.964252	6.45857	5.51444	6.04929	0.473643	0.614937	0.995781
LOC_Os02g16809	Chr2	9589066	9590040	-	expansin precursor putative expressed	5.33791	4.76792	4.7932	0.638374	1.10346	1.02028	2.44071	2.1554	2.12615	1.11146	0.531795	0.892894	5.7484	3.81264	3.98429	0.935726	1.01228	1.47574
LOC_Os02g20360	Chr2	11997094	12002633	-	tyrosine aminotransferase putative expressed	125.941	128.261	124.65	1.43185	1.6191	1.54116	80.5377	73.9085	72.2424	1.44098	2.28895	1.42694	146.842	98.4275	83.377	3.27093	2.63539	2.47886
LOC_Os02g21300	Chr2	12645460	12648014	+	transposon protein putative unclassified expressed	13.9508	14.1611	23.3628	3.38451	3.04686	3.67536	14.5796	16.2988	13.4313	4.28379	3.08437	3.84282	30.7938	30.8186	33.2957	4.07646	2.9003	3.10368
LOC_Os02g25780	Chr2	15106302	15107393	+	expressed protein	10.41	11.8315	25.6129	5.29024	6.54739	7.60849	12.7747	14.6073	15.9468	4.26607	4.48288	5.5496	8.6974	29.3157	19.2989	4.32056	3.77213	5.14646
LOC_Os02g28170	Chr2	16678144	16680057	-	transferase family protein putative expressed	3.26943	2.47818	3.17678	0.350235	0.219338	0.181576	3.08428	2.8887	3.66275	0.0674563	0.10373	0.0629835	2.62083	3.56783	4.26693	0.212907	0.166324	0.527814
LOC_Os02g29210	Chr2	17327565	17335614	-	ankyrin putative expressed	27.0148	28.6073	25.5	2.9239	2.99801	2.98237	1.5451	1.11406	1.06323	0.476381	0.487422	0.369787	23.5973	25.9815	26.7248	4.41889	3.9346	4.29825
LOC_Os02g32320	Chr2	19084411	19085860	+	expressed protein	8.38293	7.44942	6.75479	0.566346	1.13082	0.466833	7.25984	5.97353	5.50504	0.466124	0.753803	0.570347	5.3884	9.43498	12.2296	0.320551	0.430841	0.13404
LOC_Os02g32814	Chr2	19472211	19486248	-	heavy metal-associated domain containing protein expressed	174.013	167.256	166.996	6.51111	7.90817	10.2269	181.662	165.403	211.452	13.5473	18.4419	12.0829	151.86	135.203	219.645	18.0953	16.6058	14.259
LOC_Os02g32980	Chr2	19597489	19598615	-	Cupin domain containing protein expressed	38.1073	32.7686	30.6035	13.2529	14.1626	18.4034	33.2833	32.9611	54.9195	18.7215	21.7892	15.9471	30.6267	34.4716	65.8974	19.684	23.8541	20.7517
LOC_Os02g33330	Chr2	19797788	19798718	-	expressed protein	14.025	10.8023	12.5774	5.95434	4.32369	5.62648	14.23	14.4677	16.5808	4.20587	5.0945	5.26001	6.73658	11.1926	17.0204	4.64838	4.84656	4.7888
LOC_Os02g33590	Chr2	19981497	19983180	-	U-box domain-containing protein putative expressed	2.18062	2.04461	2.13613	0.93324	0.485191	0.694929	1.46826	2.01976	2.25353	0.656796	0.871018	1.05241	1.81587	3.2205	4.01127	0.88221	0.775702	0.955932
LOC_Os02g33670	Chr2	20055918	20057359	-	expressed protein	1.30174	1.388	2.32972	0.777152	0.463074	0.58484	3.15664	3.05633	2.66881	0.766298	0.967701	0.9783	1.81547	1.81535	2.1281	0.934575	0.906236	0.619128
LOC_Os02g33680	Chr2	20082159	20083676	+	U-box domain containing protein expressed	4.55468	3.39953	5.15673	1.92137	2.11486	2.46912	4.62802	4.99634	4.31814	1.8243	1.97955	3.22491	2.84843	7.03779	4.25799	1.69054	1.51072	1.31693
LOC_Os02g35940	Chr2	21587767	21589074	+	gibberellin receptor GID1L2 putative expressed	15.9251	16.306	22.2835	3.00037	1.46623	4.2597	14.1119	18.0565	21.1282	2.13884	2.62473	2.8537	9.05421	20.0092	26.4777	4.0431	3.00339	4.94772
LOC_Os02g36000	Chr2	21625022	21625725	+	zinc finger protein putative expressed	5.87113	3.49183	6.69971	2.21554	3.32925	2.39759	3.51829	2.96535	4.96333	1.22539	1.728	1.59341	3.1279	5.72599	8.83041	2.36994	1.35959	1.78287
LOC_Os02g36030	Chr2	21662608	21664323	+	cytochrome P450 putative expressed	6.42349	1.42392	6.47054	0.370582	0.449386	1.595	20.9505	14.408	21.8527	1.41187	1.37158	1.4593	1.66224	2.6232	5.06003	0.161693	0.297863	0.13351
LOC_Os02g36070	Chr2	21690378	21692186	+	cytochrome P450 putative expressed	9.20547	3.42008	7.12385	1.33767	0.843972	2.46802	29.8007	28.9459	36.6954	2.40691	2.59624	2.22275	4.17772	5.43639	14.1345	1.21417	1.65176	0.908918
LOC_Os02g36110	Chr2	21740304	21742030	+	cytochrome P450 putative expressed	53.5895	13.0166	64.006	19.0372	14.7415	23.4489	122.252	108.129	138.169	34.8684	34.8464	32.2851	13.4753	24.0778	44.0629	12.0072	10.963	6.8896
LOC_Os02g36140	Chr2	21765009	21773418	+	terpene synthase putative expressed	64.0292	10.0236	69.9292	5.42645	3.08786	6.55016	88.7956	66.128	70.937	8.55007	8.71157	8.42336	18.5249	28.3782	42.1322	7.42162	7.22105	4.29377
LOC_Os02g36190	Chr2	21810334	21813460	-	cytochrome P450 putative expressed	89.5479	19.5842	104.361	4.85017	3.42827	6.81898	190.07	138.584	149.389	9.95333	9.0976	9.63244	29.2884	34.4248	53.503	5.85892	5.66791	3.30349
LOC_Os02g36210	Chr2	21841059	21847837	+	ent-kaurene synthase chloroplast precursor putative expressed	146.104	13.0397	155.425	2.83494	1.2598	4.87855	163.64	103.76	140.514	11.3766	10.1039	8.77304	16.8111	23.326	41.8379	3.70295	3.22424	1.54518
LOC_Os02g36280	Chr2	21904354	21906350	-	cytochrome P450 putative expressed	6.05473	1.25924	6.75739	0.571096	0.250455	0.616984	46.0694	34.7231	47.8635	7.09609	6.25474	5.41181	2.8692	3.81319	9.1138	0.742625	0.790991	0.641751
LOC_Os02g36320	Chr2	21922917	21923963	-	RING-H2 finger protein ATL3B precursor putative expressed	1.23136	1.84837	1.27362	0.75485	0.140541	0.44468	1.53546	1.15315	1.92258	0.344634	0.448407	0.361992	3.2506	4.30354	5.89425	1.01746	0.717729	1.0023
LOC_Os02g36530	Chr2	22065229	22065495	-	expressed protein	1232.41	1010.62	975.542	218.079	219.941	220.921	466	387.012	534.017	33.6809	42.3977	14.6979	1295.31	983.2	1842.58	130.215	103.074	119.23
LOC_Os02g36880	Chr2	22258833	22260681	+	No apical meristem protein putative expressed	45.269	36.8468	46.6708	13.9668	12.0697	13.741	47.366	49.9802	45.7547	12.5911	12.1491	15.9108	31.6633	43.8112	39.3819	14.735	19.3111	22.6253
LOC_Os02g37000	Chr2	22347063	22348185	-	mitochondrial prohibitin complex protein 1 putative expressed	23.0617	23.2106	20.6344	11.3587	6.90203	11.1657	22.21	27.1567	31.5382	8.60477	10.5406	11.0938	24.3877	23.8188	30.6426	9.51974	8.14508	9.91261
LOC_Os02g37070	Chr2	22401334	22402093	+	expressed protein	28.1083	21.7008	20.2321	5.58757	7.28227	6.97408	37.9425	35.8689	47.5069	11.1263	9.17879	7.25362	28.7334	31.4584	40.668	13.4751	16.7897	13.6565
LOC_Os02g37180	Chr2	22474937	22475591	-	expressed protein	39.276	41.155	28.9327	12.9235	13.1399	17.1841	37.6141	40.3781	49.5267	20.5038	16.2278	18.6488	41.8893	39.41	72.8366	14.0161	17.9385	10.2489
LOC_Os02g37300	Chr2	22553601	22554113	-	heavy metal associated domain containing protein expressed	107.983	106.603	99.0866	44.1963	23.2631	47.7239	99.5583	119.099	163.002	44.3571	30.452	34.525	202.489	182.79	379.487	67.8813	59.1242	55.6889
LOC_Os02g37690	Chr2	22741363	22743361	-	UDP-glucoronosyl and UDP-glucosyl transferase putative expressed	28.6255	30.2323	29.8204	8.50885	7.48403	11.0927	26.1975	29.2125	33.2931	12.4034	9.89332	11.9478	20.4131	19.7542	19.6637	7.97948	6.04961	10.256
LOC_Os02g38130	Chr2	23062842	23066549	-	no apical meristem protein putative expressed	7.60114	7.59992	6.8261	3.61637	3.55481	3.02609	9.24258	8.09542	7.51665	3.90226	2.69932	3.66359	9.98214	9.62616	9.75043	4.34765	4.98058	4.57079
LOC_Os02g39930	Chr2	24152112	24153073	-	OsTIL-1 Temperature-induced lipocalin-1 expressed	21.0475	30.3271	18.5864	12.2826	4.37557	6.94849	21.993	32.7401	31.67	12.0941	13.0048	8.72588	14.7233	16.3365	36.0651	2.98171	2.71799	6.20377
LOC_Os02g40440	Chr2	24516374	24518200	+	GDSL-like lipase%2Facylhydrolase putative expressed	0.26124	0.143587	0.193062	0	0	0	0.281416	0.21617	0.47865	0	0	0	0.111142	0.143767	0.132761	0.0354126	0.0356194	0
LOC_Os02g40450	Chr2	24518227	24527233	+	DEAD%2FDEAH box helicase domain containing protein expressed	0.798232	0.567898	0.585273	0.221752	0.165988	0.126815	0.709564	0.979778	0.945738	0.494552	0.284649	0.260538	0.843784	0.790295	0.504191	0.188926	0.221032	0.104416
LOC_Os02g40500	Chr2	24566319	24568216	+	OsGrx_C2.1 - glutaredoxin subgroup I expressed	24.7425	28.0192	32.4433	7.32061	9.09585	8.09712	25.3592	24.8779	19.6728	4.36127	8.98194	9.10524	53.2293	30.8739	33.8938	10.7904	9.59868	11.7263
LOC_Os02g40530	Chr2	24580382	24582527	-	MYB family transcription factor putative expressed	1.31974	1.20317	0.75462	0.348685	0.243815	0.396917	1.64964	2.67216	2.01804	0.535645	0.115776	0.351147	1.65415	1.36395	2.10085	0.263579	0.198779	0.285232
LOC_Os02g41610	Chr2	24953147	24960258	+	expressed protein	2.91397	3.0125	2.68268	1.02571	0.786246	0.487201	2.90035	3.04853	3.17291	0.576259	1.1168	1.36498	3.05571	3.24596	2.51919	0.873636	0.862531	0.396292
LOC_Os02g41840	Chr2	25153199	25154265	-	DUF584 domain containing protein putative expressed	13.7701	10.1571	13.272	3.62376	2.46516	3.52022	11.2581	17.5849	15.9064	3.6418	5.45884	4.45151	6.79959	10.2776	7.78133	3.61771	3.74497	2.3807
LOC_Os02g43370	Chr2	26170387	26174970	-	transposon protein putative unclassified expressed	39.7185	33.4348	43.7667	0.348765	0.195736	0.231167	21.6448	23.4445	24.3109	0.486035	0.338461	0.390735	47.8421	24.8275	27.9333	0.733222	0.290386	0.343399
LOC_Os02g43410	Chr2	26200013	26204720	-	transposon protein putative unclassified expressed	2.9996	1.96042	3.2702	0.111245	0.309486	0.0577474	0.720733	0.688552	1.04422	0.126278	0.030731	0.100202	10.9619	2.77113	3.56722	0.228032	0.105631	0.0217751
LOC_Os02g44670	Chr2	27073220	27074093	+	harpin-induced protein 1 domain containing protein expressed	7.91091	6.70227	6.81673	1.33134	1.57499	1.2241	5.55658	6.44589	8.88765	1.22658	1.98448	2.23458	6.37124	9.36199	7.32013	1.58476	2.06663	1.62025
LOC_Os02g44980	Chr2	27244828	27246981	+	transmembrane amino acid transporter protein putative expressed	37.661	45.3472	36.9734	19.7149	18.8515	21.721	34.9764	46.6039	51.3311	23.9633	20.1547	17.7151	33.9531	41.2199	57.6413	20.5843	22.7775	23.6426
LOC_Os02g45280	Chr2	27507229	27511091	-	cytochrome P450 putative expressed	1.51453	1.01422	1.5671	0.066092	0.144502	0.136839	1.2907	1.11666	0.842046	0.447481	0.109705	0.526923	1.40439	0.887071	0.644471	0.249838	0.125584	0.46367
LOC_Os02g46180	Chr2	28136329	28137459	-	DUF581 domain containing protein expressed	3.46164	3.77966	4.46182	0.80448	0.419426	1.38234	4.01939	3.2206	3.50553	0.783434	0.535221	0.765154	2.86232	3.41631	4.11387	0.860273	0.76491	0.560853
LOC_Os02g46340	Chr2	28246409	28247685	+	RING-H2 finger protein ATL3J putative expressed	4.39374	4.53906	4.16324	1.93968	1.69199	2.13266	5.32692	6.04979	6.37653	1.57179	1.47401	2.77075	4.97615	7.44021	6.38837	1.90987	1.52964	2.26229
LOC_Os02g46560	Chr2	28390170	28393248	+	helix-loop-helix DNA-binding protein putative expressed	3.84338	4.70981	3.1552	0.701241	0.75293	1.08916	4.04658	3.8096	7.64887	1.40905	0.899332	1.09674	2.04767	2.78679	2.91124	1.05439	1.05986	1.19305
LOC_Os02g47770	Chr2	29206032	29208132	-	ZF-HD protein dimerisation region containing protein expressed	0.849004	0.64384	1.24809	0.35949	0.195765	0.510495	0.640463	1.73874	2.03806	0.489962	0.410719	0.603382	0.621765	1.31014	1.07216	0.509133	0.0854239	0.366461
LOC_Os02g47780	Chr2	29223873	29226327	-	hydrolase alpha%2Fbeta fold family domain containing protein expressed	106.766	110.023	100.255	33.4085	34.1884	44.2108	83.3373	103.856	110.072	51.1423	50.523	46.3463	103.832	115.364	106.237	40.4355	41.7914	45.4642
LOC_Os02g48910	Chr2	29919237	29920338	-	ubiquitin-conjugating enzyme putative expressed	0.869685	1.27784	1.4991	0.701207	0.405597	0.662052	2.97635	3.21912	4.06083	0.37443	0.534799	1.02982	0.404263	0.493378	1.44073	0.330689	0.222279	0.203392
LOC_Os02g49160	Chr2	30064481	30066157	+	OsIAA8 - Auxin-responsive Aux%2FIAA gene family member expressed	1.33161	1.60892	2.33526	0.350098	0.658161	0.841411	2.36019	3.45439	3.24384	1.0148	0.631119	0.881427	2.76809	2.46333	2.46632	1.10071	0.887831	0.609313
LOC_Os02g49920	Chr2	30500230	30502289	+	3-ketoacyl-CoA synthase putative expressed	2.47309	2.25255	2.77268	0.458912	0.261703	0.404629	1.2595	1.53324	2.99803	0.309011	0.361467	0.288845	1.95029	1.17871	1.12172	0.542532	0.283292	0.349861
LOC_Os02g49960	Chr2	30524665	30526911	+	expressed protein	11.1725	14.0328	18.483	5.23158	5.07269	7.98615	13.001	21.1593	13.5496	4.92038	5.7837	8.09369	13.0837	14.2409	11.6163	6.22784	6.48616	4.87508
LOC_Os02g50730	Chr2	30980865	30982959	-	metalloendoproteinase 1 precursor putative expressed	18.7723	17.9107	16.8017	4.88229	5.33034	7.04886	22.0279	22.7562	28.7762	10.2994	8.43138	8.02468	19.6571	21.6833	34.0806	6.08599	6.85888	6.20219
LOC_Os02g51000	Chr2	31194269	31197697	-	CS domain containing protein putative expressed	15.7764	17.3789	15.9483	3.01457	3.09987	2.33194	19.0844	17.9104	19.4803	2.63178	2.83186	2.66889	17.3852	17.2769	17.2375	5.0403	4.62658	6.3135
LOC_Os02g51320	Chr2	31423943	31425239	-	helix-loop-helix DNA-binding domain containing protein expressed	24.3894	19.2155	15.9415	7.21009	7.03996	6.68116	30.7811	27.037	28.7485	9.91408	5.95183	10.4355	19.0025	13.3519	13.4097	6.45866	4.57006	5.46599
LOC_Os02g51799	Chr2	31724820	31726321	-	MYB family transcription factor putative expressed	24.1058	19.1768	16.6403	4.25187	3.7428	4.93675	17.8982	16.6218	19.8995	6.64146	4.41763	5.43347	15.6629	16.0163	13.7789	5.42731	4.63902	7.70375
LOC_Os02g51930	Chr2	31805977	31807891	+	cytokinin-O-glucosyltransferase 2 putative expressed	54.1982	43.7104	56.4585	2.28441	1.24458	2.65601	64.2962	66.801	84.689	2.73354	1.82563	1.91712	85.1337	98.4829	122.807	6.55815	4.57802	6.52513
LOC_Os02g52150	Chr2	31920854	31922712	+	heat shock 22 kDa protein mitochondrial precursor putative expressed	47.6636	45.2591	46.5718	17.4621	19.7721	21.7796	51.1927	45.1608	54.889	14.5186	19.2518	20.526	74.9802	62.4538	81.2917	25.2235	24.0762	25.8481
LOC_Os02g52170	Chr2	31932283	31933316	-	expressed protein	3.70415	3.29061	7.09902	1.75579	1.00084	1.97939	3.90592	6.9951	4.62169	1.05268	2.09923	2.85489	2.87408	7.87474	4.64258	1.91534	1.56516	1.33832
LOC_Os02g52540	Chr2	32149823	32150416	-	EF hand family protein putative expressed	6.66235	5.66803	5.3673	0.543953	0.460825	0.965596	8.08132	5.10678	6.88712	0.780043	2.05202	1.3694	6.18231	4.91763	6.33816	0.892516	1.16732	2.15845
LOC_Os02g53410	Chr2	32686077	32686828	-	expressed protein	55.0847	59.6907	66.7321	16.7906	21.7619	22.0109	82.5113	72.9146	78.0349	19.5198	31.8053	19.0117	67.3442	54.8786	83.2749	14.8805	24.0213	24.1032
LOC_Os02g54140	Chr2	33179486	33180458	+	hsp20%2Falpha crystallin family protein putative expressed	1.70278	2.80135	2.81721	0.756369	1.07043	1.20153	3.49846	2.71122	2.12744	0.886258	0.572686	0.461644	2.51445	2.21746	2.17384	0.648039	0.523328	1.03389
LOC_Os02g54560	Chr2	33424949	33426562	+	SCP-like extracellular protein expressed	4.95915	4.18626	6.46189	1.8428	1.29024	2.32211	7.19933	6.83603	7.06522	0.996878	2.52295	2.03624	9.34929	19.2437	19.2336	4.06426	4.81425	7.07965
LOC_Os02g54870	Chr2	33604348	33606002	+	expressed protein	0.907149	0.748576	1.81025	0.162575	0.341289	0.100991	0.757131	1.07197	0.605289	0.264097	0.13492	0.0272871	1.51037	0.797988	0.864821	0.153645	0.154455	0.114073
LOC_Os02g55040	Chr2	33720399	33721848	+	expressed protein	0.314456	0.571568	0.36151	0.10524	0.183959	0.181504	0.289774	0.751574	0.550644	0.0951102	0.349442	0.176639	0.277365	0.72648	0.963498	0.165734	0.333312	0.286944
LOC_Os02g56120	Chr2	34348582	34349856	+	OsIAA9 - Auxin-responsive Aux%2FIAA gene family member expressed	12.6208	9.21091	10.1176	2.09601	2.75326	2.7515	10.1079	10.0883	11.5809	4.47373	3.23864	4.53704	13.2007	11.6323	11.1588	1.73167	2.25156	2.51904
LOC_Os02g56700	Chr2	34764169	34766643	+	dehydrogenase putative expressed	7.17701	4.90504	7.62832	0.0557941	0.171059	0.144546	5.28327	4.4856	6.35374	0.0753404	0.115706	0.163882	3.17072	2.01088	5.59654	0.263742	0.132495	0.0980107
LOC_Os02g57350	Chr2	35130674	35131878	+	expressed protein	6.43624	4.34262	4.68108	2.42943	1.49672	2.81947	4.17382	4.91426	6.5562	0.96877	2.94551	2.76091	5.00225	4.46659	4.46597	2.57942	1.87661	2.11908
LOC_Os02g57460	Chr2	35216213	35217836	+	RING-H2 finger protein ATL5G putative expressed	13.0341	10.1535	8.48843	1.73747	1.78753	2.52573	9.91636	8.46828	8.38358	2.55555	2.25097	2.73717	8.43533	8.22851	4.73191	3.08291	2.72198	3.99494
LOC_Os03g01740	Chr3	470268	471096	+	expressed protein	86.5395	71.0326	80.2239	40.048	32.9844	38.3757	90.4485	87.2728	84.0452	30.2048	29.6416	41.7722	90.652	87.2521	89.9224	46.4552	50.1147	34.4669
LOC_Os03g02874	Chr3	1131615	1135170	-	retrotransposon protein putative Ty3-gypsy subclass expressed	16.8157	18.9675	15.5638	3.87224	5.48021	4.15418	23.5453	25.4398	26.3207	4.06641	3.19925	4.15482	16.1697	14.4155	20.5246	3.05969	2.96698	1.79306
LOC_Os03g03550	Chr3	1551426	1553821	+	bZIP family transcription factor putative expressed	3.39447	3.49876	3.51179	1.35637	1.18323	1.91166	4.47255	3.82505	5.54115	1.7516	1.74111	1.55221	5.19967	6.77931	7.99881	2.2515	1.67966	1.15058
LOC_Os03g04060	Chr3	1860427	1861786	+	CHIT16 - Chitinase family protein precursor expressed	75.1668	42.6293	43.3676	11.9562	8.25901	10.8838	28.0587	33.8967	35.3614	7.04993	7.76805	6.4082	48.2597	69.2745	49.2965	11.6161	12.7039	10.8098
LOC_Os03g04770	Chr3	2272965	2276401	+	beta-amylase putative expressed	15.9188	14.4278	14.8714	6.26872	5.7878	6.94557	18.0718	16.8155	21.648	9.52262	7.6688	9.37136	12.2716	12.9959	13.7517	6.19699	4.97665	6.79087
LOC_Os03g05700	Chr3	2841790	2842391	-	expressed protein	12.2049	10.6845	16.6298	1.32434	0.673899	1.47873	18.6986	18.7101	22.2703	1.38993	3.10759	1.77816	54.1868	50.2297	70.0172	2.60829	2.52591	2.1042
LOC_Os03g05910	Chr3	2961746	2964306	+	expressed protein	80.5731	78.0303	76.2456	4.56729	5.50726	6.70129	41.8353	35.9798	47.2929	3.98476	3.87232	3.17114	41.8456	33.5452	43.3944	2.98105	2.52861	2.15162
LOC_Os03g06010	Chr3	3003413	3004575	-	expansin precursor putative expressed	5.52618	4.25128	5.79279	0.387977	0.468478	1.03505	6.67033	7.51527	9.25798	0.717897	0.388098	0.716316	5.1382	2.38387	3.87519	0.292323	1.10768	0.268526
LOC_Os03g06920	Chr3	3505567	3512883	+	DRD1 putative expressed	1.26357	1.10242	1.02856	0.110441	0.162034	0.153076	1.35795	1.32744	1.39245	0.186216	0.39638	0.123578	1.64941	1.90927	0.962544	0.232305	0.314534	0.317679
LOC_Os03g07170	Chr3	3674147	3679317	+	lactose permease-related putative expressed	2.85187	3.12551	3.83892	1.30125	1.0015	1.62855	4.11755	3.71114	4.27905	1.26887	1.15152	0.930706	5.55345	4.68108	7.48146	2.28099	2.24623	1.99948
LOC_Os03g07180	Chr3	3677754	3679971	-	embryonic protein DC-8 putative expressed	1.90103	1.45606	1.63733	0.415269	0.717114	0.709284	1.90915	1.69193	1.85795	0.460936	0.526664	0.492002	2.2677	1.62877	3.31905	1.10788	0.580012	0.945044
LOC_Os03g07480	Chr3	3797691	3804132	-	sucrose transporter putativ expressed	5.53911	2.89698	3.51411	1.28288	1.45506	1.34034	7.24755	4.72251	5.79323	1.19749	1.37429	1.33478	9.02495	9.45155	9.25667	2.58624	1.63565	2.28483
LOC_Os03g08310	Chr3	4232001	4233042	-	ZIM domain containing protein putative expressed	3.34139	2.48072	3.12159	1.62838	1.1789	1.39884	4.88115	3.25929	3.87166	1.63592	2.03144	2.18652	4.61355	5.12396	7.17729	2.76549	2.68377	2.14393
LOC_Os03g08410	Chr3	4311292	4314313	+	flavin-containing monooxygenase family protein putative expressed	2.13317	2.11309	1.70279	0.428037	0.990098	0.728328	3.14696	1.99113	3.62109	0.992283	1.16695	0.949357	5.65062	5.72111	9.46506	0.95367	0.958481	0.643966
LOC_Os03g09020	Chr3	4682685	4685130	-	dehydrogenase putative expressed	12.368	11.0328	13.3217	1.74929	2.86318	2.81253	15.8513	14.8583	12.1642	2.58038	4.14944	2.80655	5.13578	9.23901	15.1142	1.26239	1.51637	1.91428
LOC_Os03g09200	Chr3	4792052	4798615	-	domain of unknown function DUF966 domain containing protein expressed	0.734184	0.354109	0.625738	0.064899	0.0759489	0.0897842	0.488063	0.678235	0.590229	0.0388169	0.0358679	0.290477	0.448991	0.729765	0.596281	0.143233	0.164353	0.126916
LOC_Os03g09910	Chr3	4936472	4941037	+	aminotransferase classes I and II domain containing protein expressed	15.5761	12.9775	12.7864	5.59769	5.78027	7.86605	10.7702	10.7476	12.2089	3.96385	5.3034	4.16837	5.99988	5.77581	9.27969	0.930887	1.12384	1.05806
LOC_Os03g09970	Chr3	4984577	4992411	+	sulfate transporter putative expressed	43.9077	34.4331	39.089	7.74702	5.84517	7.09266	41.2729	34.7587	35.9136	12.2159	11.2315	9.38375	60.77	39.1446	37.0005	6.47678	7.83433	5.83543
LOC_Os03g10050	Chr3	5063813	5065197	-	serine acetyltransferase protein putative expressed	21.2086	21.2911	24.777	2.78812	2.85731	3.11465	20.123	24.0115	21.6499	2.45536	2.31491	2.27745	25.9759	28.7435	38.3828	3.86326	3.1792	4.73192
LOC_Os03g10090	Chr3	5098238	5100691	+	transporter family protein putative expressed	6.30054	7.36785	4.02218	1.49395	2.27883	3.9584	8.39852	6.1965	8.36217	1.40936	0.505079	0.95681	6.17806	9.22276	9.44314	0.948394	0.653324	2.19249
LOC_Os03g10100	Chr3	5112102	5114453	+	transporter family protein putative expressed	13.05	5.56937	13.6767	2.2922	1.52296	1.73589	7.98319	7.395	9.63376	1.59247	1.57483	0.86651	7.89845	13.6786	21.6719	3.92633	2.37284	2.81155
LOC_Os03g10210	Chr3	5180655	5182185	-	homeobox domain containing protein expressed	30.0022	29.5419	25.8032	7.44605	10.8983	10.1359	35.9719	35.287	38.43	9.14748	10.8819	10.6538	26.7423	15.8256	19.2222	8.18557	9.12577	7.07222
LOC_Os03g10320	Chr3	5261710	5263669	+	expressed protein	14.4293	13.1325	12.7615	6.20539	4.36914	5.65382	17.9789	21.6825	24.7839	5.06496	6.80243	6.35748	21.3525	32.0476	50.4454	11.4896	12.8073	16.9247
LOC_Os03g10740	Chr3	5481504	5482358	-	expressed protein	5.70531	7.28197	10.3213	3.2271	1.31545	2.34934	6.85053	10.1699	12.4786	0.552246	2.76289	2.28064	5.62346	8.80747	8.61469	3.83702	2.66779	3.42111
LOC_Os03g10950	Chr3	5625733	5627797	+	protein phosphatase 2C putative expressed	12.8937	10.9832	10.3588	5.20981	5.23367	6.89781	11.2752	10.7515	12.261	6.7503	5.22638	4.80709	5.98471	4.12047	5.23077	2.57887	1.63227	2.04477
LOC_Os03g11780	Chr3	6163957	6164602	-	expressed protein	5.80462	10.3648	5.76213	1.85245	1.48037	1.76861	7.15381	6.24982	6.8679	0.766058	2.13124	1.65175	6.86557	6.23204	9.24065	1.4134	0.882741	2.37669
LOC_Os03g11900	Chr3	6232979	6238297	-	transporter family protein putative expressed	38.2849	34.8908	32.6668	11.3904	13.649	17.5187	34.748	39.033	49.3126	15.1375	17.325	14.0688	32.3431	28.2618	46.2718	7.46613	8.32352	7.02579
LOC_Os03g12500	Chr3	6608577	6610598	+	cytochrome P450 putative expressed	7.27781	5.73182	5.01309	1.80572	1.74854	3.25934	19.7307	17.6812	22.4145	9.75085	8.40003	7.59665	10.4529	15.553	26.9686	7.20796	7.34977	4.04262
LOC_Os03g12820	Chr3	6895178	6898428	+	ATP8 putative expressed	29.9283	27.906	28.0916	7.25397	7.83944	7.03332	20.999	20.435	25.6666	7.93078	8.51262	8.54638	30.0472	28.625	36.53	7.17107	6.46824	7.41661
LOC_Os03g13030	Chr3	7043271	7046130	-	lecithin cholesterol acyltransferase putative expressed	8.26165	6.19118	7.24191	1.27118	0.762442	1.43721	6.58825	8.19692	7.30797	1.109	0.759446	1.02946	10.4856	9.0199	8.60754	1.09832	1.08052	1.92471
LOC_Os03g13390	Chr3	7228964	7231749	+	oxidoreductase aldo%2Fketo reductase family protein putative expressed	55.4337	49.4278	54.0077	15.333	14.5899	17.0966	21.4299	28.2848	30.4642	7.24486	13.6255	12.47	40.7787	32.9697	32.3983	15.6728	17.43	15.5893
LOC_Os03g14050	Chr3	7626455	7629682	+	thaumatin-like protein 1 precursor putative expressed	61.2342	59.297	54.196	12.1831	9.97024	13.6146	54.1433	67.1999	75.1114	12.0865	13.9557	16.4595	45.7154	55.174	59.1686	16.7074	15.8492	20.7569
LOC_Os03g15270	Chr3	8352021	8353723	+	gibberellin receptor GID1L2 putative expressed	20.423	19.7028	15.1081	5.2361	5.5176	7.18384	21.4679	20.5185	25.3775	6.76288	5.96679	6.44648	11.8286	10.3692	14.5789	5.05873	5.08319	5.79352
LOC_Os03g15370	Chr3	8409934	8412377	+	ubiquitin fusion protein putative expressed	56.3331	45.6153	42.1796	21.2661	12.2753	12.6323	61.5608	70.1221	87.6642	8.30525	2.96751	4.23767	32.6206	32.7483	49.0996	15.4069	11.0435	11.3535
LOC_Os03g16020	Chr3	8833913	8834377	-	hsp20%2Falpha crystallin family protein putative expressed	38.7598	36.2387	33.8083	1.4279	1.95672	2.36908	40.4022	31.7593	35.3855	3.84047	3.61479	3.98838	43.4829	43.6494	67.1433	4.20586	5.69614	4.4637
LOC_Os03g16350	Chr3	9022590	9023976	+	DNA binding protein putative expressed	58.3375	54.3752	53.7068	8.97983	11.1492	10.2865	50.8425	48.9441	51.0172	9.43376	9.70474	11.6778	59.4847	47.9032	49.6494	14.6536	13.0108	17.0734
LOC_Os03g16920	Chr3	9411494	9416082	-	DnaK family protein putative expressed	1.60649	1.31887	1.28046	0.610156	0.178688	0.67188	1.21013	1.40385	1.07929	0.447123	0.429052	0.465503	1.24262	1.68673	1.1353	0.332365	0.280909	0.608041
LOC_Os03g17470	Chr3	9712370	9714748	-	IN2-1 protein putative expressed	123.29	105.902	125.473	33.088	32.8223	35.0761	142.293	139.671	146.166	57.6061	54.3226	64.8437	167.675	152.688	174.826	51.0487	41.7168	37.6909
LOC_Os03g17480	Chr3	9717252	9719907	-	IN2-1 protein putative expressed	35.6896	35.684	39.6062	4.1382	2.27674	4.96969	24.7747	21.0734	22.0853	4.06222	2.91832	4.3081	40.0707	25.6072	24.3932	3.85553	2.78899	3.40973
LOC_Os03g17800	Chr3	9904420	9907008	-	phosphatidylinositol transfer protein alpha isoform putative expressed	9.8335	8.67759	9.9743	2.98306	2.97621	4.32646	12.3011	12.5097	10.8901	4.70098	4.56824	4.68175	9.6105	10.3122	9.32714	4.2085	3.97599	5.47153
LOC_Os03g17810	Chr3	9915938	9917286	-	DUF260 domain containing protein putative expressed	1.6817	1.61618	1.6528	0.591656	0.294824	1.22274	2.18806	2.47086	3.2873	0.498463	0.421273	0.248265	1.50364	1.78321	2.13021	0.279371	0.602478	0.542026
LOC_Os03g18130	Chr3	10119873	10124384	-	asparagine synthetase putative expressed	704.819	673.842	767.809	150.97	165.258	197.721	1164.83	1736.66	1835.77	267.494	239.813	316.969	954.951	996.105	1538.59	382.299	366.355	290.788
LOC_Os03g18970	Chr3	10621702	10625411	-	protein phosphotase protein putative expressed	11.1899	10.7456	13.0308	5.31412	5.68836	5.24479	12.4446	12.9966	12.2378	5.69727	6.11436	6.52256	8.58383	7.05402	7.82279	4.18444	4.17987	3.15715
LOC_Os03g19000	Chr3	10645800	10646902	+	peroxisomal biogenesis factor 11 putative expressed	7.62708	8.37195	9.23007	2.25783	2.18226	2.27761	10.8335	10.3216	10.8628	3.33759	2.08558	3.15802	1.686	0.962556	1.10693	0.378832	0.476997	0.175081
LOC_Os03g19420	Chr3	10926469	10927950	+	nicotianamine synthase putative expressed	57.1227	35.1791	55.9029	1.97972	2.20824	1.73105	23.1224	19.7183	22.0234	1.78824	3.51311	1.34632	70.5057	27.2006	36.2687	0.322544	0.129721	0.518662
LOC_Os03g19427	Chr3	10929483	10930895	-	nicotianamine synthase putative expressed	60.4156	43.8539	56.2358	4.53033	3.57807	1.76227	22.2328	19.7085	19.6028	1.31099	3.15931	1.00371	84.606	34.3322	44.3953	0.719087	0.0688746	0.211677
LOC_Os03g19670	Chr3	11059665	11062237	+	GDSL-like lipase%2Facylhydrolase putative expressed	4.03806	3.53794	7.2988	2.10524	1.00213	2.99372	11.4268	9.08098	11.9921	3.33728	2.55781	2.1237	11.5637	13.6669	14.7402	2.30787	3.21946	3.13777
LOC_Os03g19720	Chr3	11093668	11094189	+	EF hand family protein putative expressed	71.2803	83.2412	68.7094	29.3749	27.7115	36.7608	80.7908	77.0465	101.227	35.7688	33.9041	32.9069	100.535	89.5294	119.364	27.7842	37.303	26.4842
LOC_Os03g20330	Chr3	11497786	11498677	+	VQ domain containing protein putative expressed	4.71236	4.95877	4.03753	0.407715	0.881761	0.978019	5.89832	4.35426	5.83012	0.625319	0.962046	0.513244	5.37274	5.26963	10.8034	0.704507	0.775741	0.628913
LOC_Os03g20910	Chr3	11845060	11849005	-	homeobox domain containing protein expressed	4.37221	5.72691	4.44677	2.10971	2.30174	2.64562	6.70372	9.87284	9.54577	1.87369	2.67186	2.20284	3.21402	4.82138	5.08442	2.13425	1.79425	1.92918
LOC_Os03g21060	Chr3	11973970	11976426	-	No apical meristem protein putative expressed	9.92432	9.59063	8.65275	4.07388	3.61638	4.08785	9.57925	10.5962	12.8285	6.20035	3.42209	3.96677	10.2207	11.494	16.8607	4.44464	4.73763	3.97794
LOC_Os03g21710	Chr3	12394669	12396898	+	WRKY79 expressed	8.14574	5.64178	6.20143	2.82506	2.70304	3.19968	4.99265	6.13576	7.23181	2.64059	2.95153	2.67766	6.0769	11.6238	16.4393	3.98892	3.72607	4.39108
LOC_Os03g22020	Chr3	12617988	12619618	-	peroxidase precursor putative expressed	200.127	188.346	198.153	27.1695	25.1603	29.5311	129.437	139.711	174.292	40.3704	30.1248	28.9645	232.34	213.395	223.506	31.1732	35.3038	44.7962
LOC_Os03g22590	Chr3	13004686	13008130	-	nodulin MtN3 family protein putative expressed	6.39062	7.12226	2.19252	0.405155	0.856104	0.838727	9.33159	10.7682	12.2474	0.0304911	0.168139	0.0850033	8.84275	13.0512	13.6753	0.70192	0.384937	0.473625
LOC_Os03g23940	Chr3	13585245	13586204	+	expressed protein	2.73622	1.62516	0.994001	0.448376	0.387064	1.07411	1.45282	1.65652	1.94516	0	0.249105	0.627144	2.58499	2.12344	3.6038	0.985554	1.91998	0.949049
LOC_Os03g24130	Chr3	13700311	13701152	-	CXXC1 - Cysteine-rich protein with CXXC and CXXXC motifs precursor putative expressed	0.880992	0.491078	1.66998	0.0741813	0.0640485	0.380839	0.832068	1.70536	1.41064	0.205502	0.123633	0.124509	1.31968	2.39267	2.53705	0.279534	0.141175	0
LOC_Os03g24690	Chr3	14067751	14071112	-	terpene synthase putative expressed	2.35737	0.206531	1.96821	0.29546	0.329507	0.835212	3.14937	1.97136	2.36177	0.072499	0.178229	0.135249	0.663664	0.782666	0.691634	0.152375	0.153078	0
LOC_Os03g25340	Chr3	14480543	14482433	+	peroxidase precursor putative expressed	147.202	118.405	136.389	23.5355	16.5122	26.7676	80.1821	96.6522	112.166	23.2981	17.4325	19.0403	106.901	49.3749	79.8554	18.9942	17.2771	15.063
LOC_Os03g25610	Chr3	14667776	14668275	-	heavy metal-associated domain containing protein expressed	18.2214	14.8466	34.0555	10.4963	5.58706	10.2678	17.2996	26.9135	31.3219	6.66902	12.4143	10.5117	14.1427	26.6842	25.6686	10.3264	8.74112	10.9176
LOC_Os03g26210	Chr3	15000062	15002205	+	helix-loop-helix DNA-binding domain containing protein expressed	34.6932	28.2938	33.5605	6.66739	4.98657	6.1771	30.8554	24.0791	27.2776	3.98033	4.60864	5.37844	31.9208	21.3845	21.9843	4.46924	4.07081	5.61468
LOC_Os03g27190	Chr3	15567899	15572135	-	ICE-like protease p20 domain containing protein putative expressed	13.9572	12.5374	10.0764	6.27871	5.91884	5.29775	7.60472	8.34522	8.93391	0.174387	0.287877	0.290938	12.8296	13.5626	16.6735	7.45939	5.19778	6.11511
LOC_Os03g29850	Chr3	17007955	17011263	-	metal cation transporter putative expressed	61.6313	64.0162	49.9517	24.1876	16.8212	23.6991	39.9424	51.296	60.5864	23.5291	24.9346	22.7517	87.4963	113.672	151.958	47.9134	39.7516	65.1231
LOC_Os03g30200	Chr3	17236581	17241081	+	mitochondrial import inner membrane translocase subunit Tim17 putative expressed	4.27202	4.88864	5.75717	0.27891	0.280522	0.477507	5.27026	5.05439	6.1946	0.250979	0.767918	0.579178	5.51304	5.35005	8.2944	1.40427	1.26828	1.08255
LOC_Os03g31740	Chr3	18148056	18148813	+	ZCF37 putative expressed	1.7318	0.825457	1.52164	0	0.226175	0.538752	2.74987	2.08517	2.56286	0.489497	0.292664	0.441519	0.346642	1.68418	1.91558	0.66015	0.333915	0.302518
LOC_Os03g32100	Chr3	18367156	18368378	+	spotted leaf 11 putative expressed	8.25934	5.16299	9.13976	1.98098	1.34573	1.29652	5.72452	4.61274	6.48999	1.97924	1.72689	2.83838	1.48033	3.44796	3.28474	0.319253	0.688963	1.01217
LOC_Os03g32490	Chr3	18575449	18577587	-	DUF1230 domain containing protein expressed	5.99311	5.13705	7.62732	1.08369	0.415665	0.62695	3.61	4.21165	4.09966	0.865756	1.18841	0.582052	19.2788	9.6112	15.0989	1.10519	1.68918	1.11156
LOC_Os03g37470	Chr3	20772675	20782658	-	MATE efflux family protein putative expressed	0.329807	0.66979	0.417061	0	0.128593	0.266494	1.38159	1.39479	1.80685	0.366209	0.458334	0.154429	1.45494	1.41149	1.89035	0.347702	0.209823	0.515792
LOC_Os03g37490	Chr3	20793053	20799805	-	MATE efflux family protein putative expressed	29.4632	23.3795	30.7668	1.86299	2.2382	2.46201	33.7896	35.1676	41.2236	3.8016	3.18097	3.49915	25.909	29.9101	43.0225	2.81091	3.37	4.03291
LOC_Os03g38800	Chr3	21544801	21546790	-	AAA family ATPase putative expressed	6.77107	3.3794	4.7373	1.36196	0.502964	1.38773	7.20388	9.02701	9.88314	1.18048	1.34727	1.50392	10.1073	7.3648	11.5293	1.87552	1.56583	1.26075
LOC_Os03g39160	Chr3	21748596	21751688	+	frigida putative expressed	0.967536	0.953705	0.71835	0.0842791	0.0369924	0.0218641	0.776463	0.956149	1.10835	0.170077	0.209593	0.176821	1.31191	1.08228	0.955581	0.21923	0.180079	0.519257
LOC_Os03g40194	Chr3	22347660	22351524	-	disease resistance RPP13-like protein 1 putative expressed	6.39448	6.10323	8.07429	2.17714	2.82571	1.80383	7.17967	8.57782	7.44182	3.41952	2.81726	2.70258	8.29316	7.19595	8.17886	3.35972	3.45535	3.10989
LOC_Os03g41390	Chr3	23036228	23037437	-	ZOS3-15 - C2H2 zinc finger protein expressed	23.9649	17.9865	24.1081	5.27132	3.43572	7.22913	19.407	23.3774	23.0529	4.0235	5.44706	6.87732	21.5396	22.1928	23.3733	5.1446	3.57876	5.52297
LOC_Os03g41438	Chr3	23054583	23068315	+	serpin domain containing protein putative expressed	3.25745	2.26202	2.94929	0.660008	0.495005	0.423102	5.14712	7.51299	6.55539	0.255126	0.73024	0.553891	5.93287	6.02586	4.96132	1.18821	0.865881	1.47067
LOC_Os03g42130	Chr3	23450164	23452171	-	gibberellin 20 oxidase 2 putative expressed	104.051	91.5117	97.6989	19.3288	22.9243	27.4266	96.8296	107.323	122.918	24.5917	52.9196	52.8782	97.3588	100.781	124.127	34.6139	29.1056	22.7879
LOC_Os03g42350	Chr3	23556180	23562967	+	ankyrin putative expressed	15.3774	16.7656	16.0244	0.7831	1.18304	0.755682	20.2551	20.6425	19.0755	1.09338	1.0303	1.20107	20.3098	16.3996	14.6253	1.19996	1.23117	1.23366
LOC_Os03g42600	Chr3	23715172	23715759	+	expressed protein	35.2037	73.0726	40.2888	9.29831	11.5123	11.9594	46.0679	42.8151	58.0335	28.5701	21.6451	16.0713	34.7008	43.2488	67.2717	18.6032	23.2989	26.2549
LOC_Os03g43750	Chr3	24466603	24473610	+	retrotransposon putative centromere-specific expressed	13.0447	14.9385	15.7464	0.514548	0.76344	0.551184	3.46052	3.13251	3.31243	0.460254	0.586207	0.485795	4.92651	4.65913	5.16886	0.623842	0.549613	0.415784
LOC_Os03g43880	Chr3	24616322	24617923	-	PLA IIIA%2FPLP7 putative expressed	6.39464	5.17629	9.30195	1.51878	1.13924	2.43963	5.58868	10.8335	7.64706	1.25774	1.77463	2.8093	3.15529	4.77792	4.23368	1.90428	0.91282	2.2484
LOC_Os03g44020	Chr3	24744072	24745734	+	AGC_PVPK_like_kin82y.9 - ACG kinases include homologs to PKA PKG and PKC expressed	4.95929	5.45939	8.95002	2.81313	1.47774	3.49705	3.738	10.0338	5.70721	1.86775	2.84987	5.34294	4.50702	10.1281	4.70301	3.387	1.96909	3.15409
LOC_Os03g45960	Chr3	25972225	25973470	-	thaumatin putative expressed	89.1554	89.0167	72.6733	19.3908	22.147	27.3891	100.248	83.9071	95.9425	23.243	34.0932	26.6093	90.8104	130.161	197.386	43.1832	45.2431	37.214
LOC_Os03g46070	Chr3	26034426	26035357	-	thaumatin putative expressed	131.933	113.797	172.342	22.2863	14.1754	52.1514	88.9979	173.633	124.489	7.07331	21.4146	21.856	95.5936	184.487	157.844	37.6415	27.3154	30.8322
LOC_Os03g46180	Chr3	26114966	26116307	+	LTPL71 - Protease inhibitor%2Fseed storage%2FLTP family protein precursor expressed	34.5132	30.6682	25.2563	6.62277	6.42599	6.70401	36.2696	32.7525	38.7716	11.629	11.6286	10.2266	26.4001	23.7799	23.844	7.5875	8.09925	11.8335
LOC_Os03g46200	Chr3	26119968	26120832	+	acetyltransferase GNAT family putative expressed	12.475	10.9163	9.91121	2.91838	3.93692	7.09357	7.88013	9.17787	9.60256	3.54345	5.15889	3.52441	8.16049	11.2049	20.9273	7.31078	5.21473	4.19565
LOC_Os03g46470	Chr3	26286156	26292023	-	metal cation transporter putative expressed	10.0493	8.55215	8.60767	0.868415	0.496525	0.864361	5.87023	6.99187	10.0511	1.11585	0.693037	1.34546	6.27205	5.63577	4.29283	0.347204	0.253868	0.546694
LOC_Os03g48560	Chr3	27678462	27681754	+	N-acetylglucosaminyltransferase putative expressed	5.47795	6.1057	6.77997	1.11387	1.18658	1.80108	5.6985	8.14614	6.93125	2.04446	1.32912	1.54823	5.91718	9.13076	8.20401	1.34853	1.28984	2.76611
LOC_Os03g48810	Chr3	27812161	27815752	+	nucleobase-ascorbate transporter putative expressed	28.0374	22.5383	20.606	5.84529	4.97571	6.84778	20.5936	18.5392	24.9395	8.98814	9.83626	8.88732	20.7878	23.4032	19.9045	7.5167	7.75838	10.9528
LOC_Os03g49430	Chr3	28138873	28141954	-	pre-mRNA-splicing factor putative expressed	0.46493	0.497493	0.692708	0.362099	0.172931	0.147359	0.840895	0.866496	1.02893	0.612446	0.300097	0.507064	1.48411	0.459227	0.535889	0.382603	0.416253	0.123903
LOC_Os03g50130	Chr3	28594359	28596342	-	microsomal glutathione S-transferase 3 putative expressed	680.687	617.761	685.391	279.613	281.909	257.488	549.042	536.297	585.607	247.069	274.148	223.65	1028.47	756.765	873.908	216.523	236.404	197.924
LOC_Os03g50160	Chr3	28604432	28606325	-	plastocyanin-like domain containing protein putative expressed	58.665	63.2614	51.9575	27.3704	21.0939	27.4435	74.6712	91.1871	91.9287	24.478	29.4342	29.2601	63.6737	51.692	51.1936	24.2586	20.8434	21.6205
LOC_Os03g50490	Chr3	28822405	28826521	-	glutamine synthetase catalytic domain containing protein expressed	3.04548	3.04377	4.50628	1.05622	0.775024	1.15356	7.52963	7.48482	9.4905	1.31107	1.34984	1.65302	3.07526	3.78712	3.09094	1.45729	1.51853	1.83833
LOC_Os03g51470	Chr3	29451096	29453625	-	expressed protein	9.75631	10.1147	9.80628	2.54848	1.84659	1.20355	11.8015	11.7685	11.2059	0.95124	2.92571	2.13874	16.4739	12.587	17.1174	1.49301	1.1795	2.86785
LOC_Os03g51495	Chr3	29458951	29460502	+	expressed protein	0.896654	1.0766	0.78844	0.405778	0.353539	0.558748	0.574952	1.0393	0.577942	0.532611	0.299708	0.264862	1.29225	0.795632	0.836659	0.340553	0.299985	0.315145
LOC_Os03g51530	Chr3	29479234	29479886	+	expressed protein	4.01844	3.28379	4.26734	0.567531	0.774574	0.578224	3.21175	1.76425	4.05827	0	0.37981	0.762043	7.40393	7.15663	6.79843	0.852867	0.757175	1.68394
LOC_Os03g51740	Chr3	29660662	29662927	-	aminotransferase classes I and II domain containing protein expressed	3.89675	4.10514	3.68416	0.650905	0.676566	0.775039	5.0206	5.66733	8.20853	1.71095	1.17943	1.27459	3.09741	2.88354	2.01358	1.18551	0.709784	1.3002
LOC_Os03g52180	Chr3	29956753	29958782	-	4-hydroxy-3-methylbut-2-enyl diphosphate reductase putative expressed	5.61323	2.15228	5.51534	1.92289	0.981969	0.757556	5.80488	4.32544	4.8801	0.206868	0.282279	1.09164	4.08036	1.04179	1.29545	0.586858	0.484016	0.328277
LOC_Os03g52355	Chr3	30070373	30070736	+	hypothetical protein	40.5014	65.2712	42.3068	13.7503	34.4807	20.8365	86.5927	78.5828	97.4844	16.0652	64.526	20.4967	76.9275	39.6517	83.5544	27.061	27.6618	17.8617
LOC_Os03g52370	Chr3	30074924	30075741	+	PIII4 - Proteinase inhibitor II family protein precursor expressed	1742.07	1745.36	1687.76	457.301	516.452	503.965	1802.52	1683.93	1891.44	567.406	622.811	459.561	2416.99	2118.33	3498.98	519.93	587.628	534.269
LOC_Os03g52380	Chr3	30076355	30077045	+	PIII5 - Proteinase inhibitor II family protein precursor expressed	18.5445	22.0123	16.0297	9.7957	8.64448	10.0761	26.2207	28.487	35.6107	6.7923	6.63591	6.86897	32.0938	35.8243	58.515	14.7223	11.2619	15.3735
LOC_Os03g52390	Chr3	30078324	30078929	+	PIII1 - Proteinase inhibitor II family protein precursor expressed	341.406	407.851	414.05	25.7849	36.0936	39.7748	532.513	426.167	488.096	32.7866	44.7464	27.5242	794.823	996.059	1684.63	71.2811	90.7498	76.254
LOC_Os03g52680	Chr3	30203734	30204917	+	expressed protein	32.9126	33.5706	43.3329	6.15526	4.84565	7.48608	17.7156	36.3706	27.8362	2.81814	10.9874	9.52769	17.2589	41.8397	29.7299	9.68559	7.32424	10.4622
LOC_Os03g52910	Chr3	30349191	30350951	+	uncharacterized UPF0114 domain containing protein expressed	3.21024	3.08623	2.82305	1.33069	0.7037	1.0004	2.51189	2.22517	2.69721	0.767485	0.602827	0.744492	4.70268	3.99047	3.99584	1.06642	0.766423	1.22315
LOC_Os03g52940	Chr3	30368953	30369800	+	expressed protein	1.67042	1.66584	1.1264	0.366871	0.316838	0.753512	1.15232	2.22916	2.27558	0.203175	0.427972	0.738926	1.52287	2.19754	1.35152	1.10604	0.139634	0.847474
LOC_Os03g53220	Chr3	30523073	30531098	+	U5 small nuclear ribonucleoprotein 200 kDa helicase putative expressed	1.03558	1.04637	1.09253	0.0593267	0.029066	0.0823232	0.978184	1.27442	1.08376	0.117326	0.0218266	0.049788	1.8307	1.89934	1.76537	0.0873912	0.12513	0.147639
LOC_Os03g53340	Chr3	30603964	30607164	-	HSF-type DNA-binding domain containing protein expressed	0.599451	0.261251	0.571977	0.0596111	0.181525	0.15426	0.490147	0.647636	0.548799	0.126744	0.243551	0.193072	0.456057	0.313948	0.644208	0.222347	0.158007	0.210412
LOC_Os03g53360	Chr3	30613949	30616157	-	transferase family protein putative expressed	11.8849	12.3594	17.2582	5.52864	2.48239	6.9098	7.8506	17.8458	13.7134	5.12674	6.36058	7.27436	10.2143	24.0311	13.2682	7.27562	4.69739	6.37721
LOC_Os03g53540	Chr3	30707829	30708737	+	expressed protein	1.89866	2.25548	2.70813	0.264266	0.400301	0.203835	1.63173	1.51995	2.69971	0.242931	0.715129	0.38811	1.56708	1.21736	2.20625	0.934161	0.125693	0.917709
LOC_Os03g54000	Chr3	30959598	30963774	-	oligopeptide transporter putative expressed	27.6359	24.9272	27.805	7.97448	6.45891	9.85982	20.3802	21.9332	24.757	9.37282	8.81259	8.05104	38.0296	26.7757	31.4437	7.57488	7.35535	9.45241
LOC_Os03g55050	Chr3	31302708	31305227	+	UDP-glucoronosyl and UDP-glucosyl transferase domain containing protein expressed	29.9614	20.7692	26.6609	2.36066	1.78936	1.93681	38.6094	39.5126	36.9232	1.04042	1.18337	1.11837	47.2456	45.462	56.1692	2.77364	2.44047	2.07908
LOC_Os03g55080	Chr3	31323190	31326926	-	WRKY3 expressed	8.13872	10.5491	9.18541	4.33775	4.21621	3.84267	7.9055	10.3768	12.4411	3.7088	4.11772	4.26438	8.3701	9.15923	13.8493	3.51149	3.49428	2.55366
LOC_Os03g55240	Chr3	31440748	31446119	+	cytochrome P450 putative expressed	97.6715	84.1819	88.1601	2.57345	1.83435	2.35446	87.422	90.5425	103.763	3.15833	3.60911	3.83609	119.897	88.334	120.013	3.79696	3.05875	3.59371
LOC_Os03g55530	Chr3	31597158	31599809	+	HLS putative expressed	1.71487	1.69358	1.83745	0.262691	0.283898	0.377504	1.58067	1.93418	2.00695	0.326072	0.251241	0.491784	1.89726	1.0999	1.29411	0.172037	0.15351	0.189762
LOC_Os03g56500	Chr3	32193320	32195091	-	expressed protein	9.48997	8.27504	9.22606	3.1538	2.78707	3.75172	6.57497	8.63866	8.95148	2.64093	3.38945	2.83085	6.2882	11.3139	16.0203	4.64116	4.58474	4.62547
LOC_Os03g56540	Chr3	32208880	32210854	+	heat shock protein DnaJ putative expressed	22.3398	20.8789	26.0945	8.71942	11.4798	7.31774	25.7111	20.426	20.2836	6.53305	6.87313	9.11364	35.1756	27.3979	32.6276	7.53923	8.67578	7.03713
LOC_Os03g56580	Chr3	32234311	32236602	+	no apical meristem protein putative expressed	4.62759	2.84121	4.59556	1.93209	1.11805	1.61362	7.95984	6.011	7.53637	2.27635	1.42221	1.25531	5.45143	7.88668	10.9448	2.35633	1.48024	1.53124
LOC_Os03g56860	Chr3	32393527	32394464	-	expressed protein	34.795	43.37	38.2338	7.10931	9.73871	6.62658	40.8481	33.875	34.6463	12.0035	7.75212	8.11338	65.9049	56.1311	55.018	11.4594	11.8012	13.9997
LOC_Os03g56944	Chr3	32428037	32428661	+	lysine-rich arabinogalactan protein 19 precursor putative expressed	73.8952	69.7781	114.57	17.3675	10.371	17.2854	35.5498	92.9224	44.2621	3.97503	15.7797	30.9066	32.5032	158.779	26.1308	15.7219	11.0378	19.3431
LOC_Os03g56950	Chr3	32432456	32435845	+	phytochrome-interacting factor 4 putative expressed	2.16269	1.74141	2.30218	0.691269	0.539898	0.398153	1.12784	1.74727	1.24411	0.484579	0.382192	0.666939	1.84945	2.53398	1.50324	0.606683	0.537674	0.542004
LOC_Os03g57200	Chr3	32619182	32620289	-	glutathione S-transferase putative expressed	222.459	196.096	204.845	46.7731	46.3303	51.1908	176.274	141.318	175.417	72.3716	68.7712	70.1782	158.74	167.369	156.14	67.3005	69.0695	109.516
LOC_Os03g57640	Chr3	32851425	32852782	+	gibberellin receptor GID1L2 putative expressed	26.2607	20.5846	19.9847	2.05851	0.898707	2.32596	20.1177	23.7722	30.1518	2.0705	1.51937	2.2394	22.8314	25.2062	40.193	1.33242	1.37652	1.2906
LOC_Os03g57970	Chr3	33022996	33024100	-	LTPL73 - Protease inhibitor%2Fseed storage%2FLTP family protein precursor expressed	291.746	298.802	255.356	61.3245	59.7755	75.5646	258.321	264.131	348.797	115.022	81.2846	75.7767	317.478	363.716	379.564	73.1621	98.1473	104.936
LOC_Os03g57980	Chr3	33025902	33027430	-	LTPL99 - Protease inhibitor%2Fseed storage%2FLTP family protein precursor expressed	76.68	80.0596	69.8603	31.5941	26.3679	40.5831	82.5708	90.5999	115.959	58.3025	34.1286	29.7816	93.9718	98.4343	113.562	35.0515	38.6133	51.3413
LOC_Os03g58010	Chr3	33034668	33035629	+	acetyltransferase GNAT family putative expressed	36.0643	31.7135	39.231	16.1132	6.58971	16.5261	24.8161	41.7374	36.7469	5.12746	10.1711	8.52177	28.0643	65.3928	69.3477	15.5393	12.4912	18.3998
LOC_Os03g58300	Chr3	33214533	33217418	-	indole-3-glycerol phosphate lyase chloroplast precursor putative expressed	3.67439	3.17738	3.53283	1.11833	0.586046	0.886832	6.68882	5.62016	7.90817	0.944436	1.23805	1.15751	3.7211	6.37652	7.06381	0.457826	0.566755	0.522369
LOC_Os03g58790	Chr3	33482034	33484155	+	ATPase putative expressed	163.032	126.437	133.899	36.4635	32.9906	41.9924	173.656	167.073	205.615	44.9971	38.9225	46.4314	168.119	153.411	253.639	43.7969	37.7654	35.2622
LOC_Os03g59110	Chr3	33649350	33653755	+	pheophorbide a oxygenase chloroplast precursor putative expressed	10.1767	15.6108	11.8089	0.206528	0.309979	0.397341	6.56207	6.32436	6.26336	0.292416	0.0979121	0.148562	7.28992	19.8202	23.5085	0.22312	0.112109	0.276281
LOC_Os03g59290	Chr3	33756167	33759296	-	C-methyltransferase putative expressed	2.32872	3.14022	3.75254	1.26102	0.902497	0.46511	1.68916	2.66951	2.57558	1.39139	1.27233	0.869293	3.69439	3.42086	4.65626	1.78592	1.24141	2.78072
LOC_Os03g59600	Chr3	33936155	33937972	-	mitochondrial Rho GTPase 1 putative expressed	1.03028	0.736715	1.68627	0.695445	0.299044	0.445168	0.973736	0.855473	1.48887	0.242543	0.145064	0.218862	1.89015	1.33573	2.20342	0.327257	0.579312	0.299986
LOC_Os03g59770	Chr3	34036246	34037129	+	EF hand family protein putative expressed	6.14034	5.54676	4.44457	0.551023	0.595674	0.991155	7.52409	6.39345	5.84358	0.760992	1.77837	2.19654	3.19947	5.18289	5.68564	1.55793	1.76925	1.19494
LOC_Os03g60540	Chr3	34410862	34411422	-	ZOS3-20 - C2H2 zinc finger protein expressed	2.24105	3.80211	13.1126	0.764479	0.773217	1.2367	0.793597	7.10364	1.91291	0	1.15529	2.56588	1.05772	16.0059	2.89127	1.2885	0.583687	0.345021
LOC_Os03g60560	Chr3	34424180	34425104	+	ZOS3-21 - C2H2 zinc finger protein expressed	25.8477	24.9867	27.5879	0.257538	0.613351	0.861084	33.0626	29.0477	36.4813	0.768708	1.12561	0.918557	37.3525	30.4485	43.3603	1.0926	0.918637	0.447401
LOC_Os03g60570	Chr3	34427699	34428613	+	ZOS3-22 - C2H2 zinc finger protein expressed	11.4771	12.846	10.7287	0.588829	0.396497	0.47106	11.5079	14.0315	16.5573	1.38281	1.52524	1.48247	12.4797	14.2152	21.6221	1.11017	1.92929	0.681737
LOC_Os03g61150	Chr3	34733453	34734781	-	expressed protein	180.04	185.765	145.801	56.4168	89.4812	61.6662	131.947	128.762	121.907	35.0346	38.8638	34.4351	76.7092	105.631	79.9985	40.7789	40.6769	50.8821
LOC_Os03g61240	Chr3	34778669	34779756	+	expressed protein	6.60232	7.5045	11.3471	4.03886	3.28997	3.95511	7.01352	10.5584	6.06796	2.84329	3.18796	3.81854	7.32657	10.8283	7.84827	3.23261	2.6247	4.28033
LOC_Os03g61670	Chr3	34951952	34955910	-	calreticulin precursor putative expressed	31.9456	23.245	28.2204	11.7278	10.3699	11.5357	32.5553	24.6576	24.7396	12.688	10.6907	13.149	28.4129	27.6731	26.6276	13.7817	13.7733	12.6327
LOC_Os03g62200	Chr3	35238255	35241976	+	ammonium transporter protein putative expressed	45.9863	43.4472	38.6377	18.0377	15.7597	18.6967	37.3033	47.2655	51.5334	20.476	17.3953	15.451	44.3833	29.1563	40.634	12.3621	10.8728	12.2227
LOC_Os03g62480	Chr3	35380188	35381981	-	anthocyanidin 53-O-glucosyltransferase putative expressed	46.7558	42.5649	50.3361	13.4026	11.5305	14.7316	43.3196	58.6932	47.3119	9.23921	8.6738	9.43359	57.7653	66.906	60.4592	7.07683	5.10764	6.77381
LOC_Os03g62490	Chr3	35382689	35385192	-	prohibitin-2 putative expressed	47.7527	44.0797	44.5567	21.1345	21.9905	23.2957	57.0876	48.4827	50.1479	18.4718	20.6518	24.4273	48.7044	41.3551	44.857	13.8335	12.44	12.8529
LOC_Os03g62830	Chr3	35543736	35546969	-	nuclear antigen putative expressed	0.627488	0.448232	0.456974	0.023289	0.16344	0.0724687	1.1207	1.05664	0.885772	0.0627386	0.0965495	0.0977225	0.805601	0.696388	0.807229	0.176203	0.287535	0
LOC_Os03g63310	Chr3	35777909	35781336	+	cytochrome P450 71E1 putative expressed	8.69208	5.32492	7.45463	1.73265	1.01305	1.84681	12.8639	13.101	13.9223	4.1075	4.09068	4.74592	3.9481	8.137	10.4777	2.93573	2.26268	2.03149
LOC_Os03g63620	Chr3	35922768	35923937	+	tetraspanin family protein putative expressed	18.1295	12.2332	13.1373	7.00515	4.93506	6.18329	19.4498	12.8789	16.3405	1.93744	1.58873	1.60332	7.08073	9.65249	13.1031	2.10317	2.16969	1.1718
LOC_Os03g63970	Chr3	36150664	36152517	+	gibberellin 20 oxidase 1 putative expressed	9.74398	10.6159	8.55488	3.87109	3.59795	4.47096	8.78808	7.34931	9.26053	3.43449	3.66304	3.72836	12.1197	6.89283	7.24519	4.66751	3.80023	3.80546
LOC_Os03g64050	Chr3	36189259	36190656	+	receptor protein kinase putative expressed	21.033	17.5241	18.5825	6.13494	6.77112	7.7144	24.2168	23.8804	29.0004	9.10505	8.63148	9.40306	33.2213	29.4464	33.6723	9.40566	8.72673	9.18178
LOC_Os03g64100	Chr3	36224273	36225086	-	expressed protein	2.47482	1.55084	1.83903	0.625561	0.606872	0.802254	2.63013	3.78647	2.98011	0.57895	0.391122	1.24684	1.70021	2.70264	3.35653	1.03099	0.595344	0.0901842
LOC_Os04g01470	Chr4	316366	319162	+	O-methyltransferase putative expressed	4.31319	1.2347	4.97903	1.96866	1.15724	2.29611	30.7473	18.9049	25.0112	1.13264	1.87203	0.931203	6.0493	15.4296	27.1729	3.85541	3.91118	2.50901
LOC_Os04g01950	Chr4	593318	594453	-	legume lectins beta domain containing protein putative expressed	9.91653	6.94451	6.04574	1.73526	1.38452	2.03969	6.93989	7.06139	7.61665	1.84278	2.04327	1.53716	5.95487	4.69727	5.10704	1.36498	1.14553	1.45859
LOC_Os04g02050	Chr4	646157	650134	-	bifunctional 3-phosphoadenosine 5-phosphosulfate synthetase putative expressed	55.2049	50.9968	64.2518	11.0884	9.58983	11.4985	55.0478	54.4623	50.775	12.6379	13.9113	13.3421	27.9261	17.5808	16.6428	8.6516	5.69849	7.19029
LOC_Os04g03860	Chr4	1754439	1759865	+	expressed protein	8.86559	8.15478	8.07761	0.37178	0.514127	0.3726	5.62689	5.90928	6.18437	0.189742	0.098986	0.0780011	9.27791	9.55636	8.28249	0.980238	0.390772	0.452971
LOC_Os04g04060	Chr4	1873883	1877012	-	dynamin family protein putative expressed	6.29332	5.8755	4.99399	1.5295	1.23974	1.5112	4.36729	4.12233	5.49023	1.35391	1.4038	1.56044	4.84619	4.09188	4.19388	2.45498	2.0928	2.18618
LOC_Os04g05650	Chr4	2890372	2891360	-	expressed protein	81.144	19.7132	42.1142	12.1992	9.96569	10.5168	103.072	53.0942	67.9748	7.79349	8.70194	13.2962	10.1163	14.3506	10.2764	0.919989	1.07008	1.27024
LOC_Os04g06590	Chr4	3465245	3470783	+	expressed protein	5.31379	4.86758	4.96203	0.69355	0.597398	1.11101	6.69875	8.62473	8.19276	1.2913	1.07729	1.49148	4.45547	0.0332256	0	0.109395	0	0
LOC_Os04g08350	Chr4	4457400	4461845	-	cysteine synthase chloroplast%2Fchromoplast precursor putative expressed	437.17	365.404	407.799	79.4442	85.1257	97.5835	141.854	112.189	109.486	32.0969	33.6643	24.8825	97.2252	99.6434	95.3237	36.7144	44.5858	36.6014
LOC_Os04g08550	Chr4	4637978	4640929	-	oxidoreductase aldo%2Fketo reductase family protein putative expressed	38.9086	38.219	50.6135	13.5178	17.0087	18.784	51.5774	58.6963	60.1725	14.2338	15.9217	15.2347	13.8497	19.8138	22.1016	1.83897	1.10956	1.90195
LOC_Os04g09390	Chr4	5005077	5006210	-	HEV3 - Hevein family protein precursor expressed	6.57866	11.6628	2.73199	1.01465	0.462593	1.04719	6.19552	5.84546	7.68301	1.27551	1.52609	1.29755	6.87639	4.04116	5.03376	2.18917	0.918617	0.95594
LOC_Os04g09900	Chr4	5318060	5326427	+	ent-kaurene synthase chloroplast precursor putative expressed	216.575	106.856	211.386	63.5372	55.5359	64.457	466.892	432.816	422.948	96.033	105.758	101.597	127.487	212.059	295.601	65.6701	67.6775	39.3446
LOC_Os04g10000	Chr4	5380095	5381565	-	sex determination protein tasselseed-2 putative expressed	56.9384	34.8381	51.0782	22.8728	17.8074	28.2971	98.162	82.6579	106.522	30.4636	33.7024	29.0659	24.7328	36.7937	69.6988	22.0598	23.8383	11.8183
LOC_Os04g10010	Chr4	5385722	5387215	-	sex determination protein tasselseed-2 putative expressed	60.7521	35.2337	51.6582	17.9426	15.6487	25.8032	103.915	93.0292	109.765	22.0419	25.6741	21.8321	51.6289	59.3599	117.48	31.1252	37.3644	18.8261
LOC_Os04g10060	Chr4	5428338	5434028	-	ent-kaurene synthase chloroplast precursor putative expressed	8.06384	2.05313	6.73796	2.16116	1.12272	2.83994	23.0747	22.61	19.9371	3.41278	3.90697	3.87468	5.48547	5.07032	8.44051	3.45479	3.4044	1.40464
LOC_Os04g10160	Chr4	5484768	5486773	+	cytochrome P450 putative expressed	48.3829	24.6073	44.6009	9.94437	7.95221	16.8917	93.2785	95.7661	102.892	17.6514	21.6942	19.0395	24.6449	36.1707	57.0446	16.8226	14.0726	8.90327
LOC_Os04g12950	Chr4	7150261	7151972	-	indole-3-acetate beta-glucosyltransferase putative expressed	0.747463	0.598672	1.50361	0.125214	0.109209	0.215665	0.438484	1.71859	0.780623	0.151431	0.277358	0.245192	4.16634	6.08383	6.05399	0.473013	0.396672	0.146019
LOC_Os04g12970	Chr4	7156820	7159820	-	UDP-glucoronosyl%2FUDP-glucosyl transferase putative expressed	3.89367	2.61944	3.70482	0.0523984	0.0688858	0.135795	2.59947	4.06201	3.47993	0	0	0.153908	4.3242	7.77456	13.8437	0.0990889	0	0.0613957
LOC_Os04g14810	Chr4	8320563	8321450	-	3-5 exonuclease domain-containing protein putative expressed	3.32071	5.38047	3.71411	0.478884	0.414212	0.421947	3.37847	4.43972	4.77867	0.440796	0.968596	0.631541	5.27385	7.8267	10.2743	0.193431	0.585751	0.633078
LOC_Os04g15650	Chr4	8507962	8511064	+	Leucine Rich Repeat family protein expressed	1.08541	0.990874	1.16963	0.327345	0.458059	0.386487	0.817452	0.847589	0.780282	0.159608	0.172577	0.162331	0.441171	1.0835	0.874737	0.12673	0.339042	0.13996
LOC_Os04g22120	Chr4	12534144	12539647	-	protein kinase putative expressed	2.50416	1.03596	1.24036	0.143269	0	0	1.19913	0.990299	1.61986	0	0.0296819	0.0601167	0.725683	2.85553	3.23562	0.186384	0.204057	0.105186
LOC_Os04g27060	Chr4	16001490	16005331	+	oxidoreductase aldo%2Fketo reductase family protein putative expressed	156.223	149.802	155.022	2.21139	2.36874	3.24759	303.206	326.22	344.035	0.644894	0.74024	1.16738	332.596	291.634	420.703	2.49383	0.982815	1.54183
LOC_Os04g27810	Chr4	16432046	16432507	+	retrotransposon protein putative Ty3-gypsy subclass expressed	21.6844	17.7594	15.1411	5.56847	3.18133	6.98443	19.3864	20.5531	29.4815	10.0315	8.17317	8.92549	33.9526	31.7188	34.3347	4.95273	2.08645	1.86796
LOC_Os04g27950	Chr4	16494989	16497756	+	expressed protein	30.5256	24.2105	34.5007	9.78862	13.3468	13.0833	39.4111	38.3271	38.29	12.9594	14.3008	15.7451	12.7264	12.1647	20.4722	5.11098	5.87339	6.49014
LOC_Os04g28470	Chr4	16860380	16862551	+	retrotransposon protein putative unclassified expressed	4.39164	5.11769	4.26085	2.20028	2.1717	2.32994	4.30849	4.65126	4.29077	1.37866	1.50123	1.6734	3.7376	3.84842	4.50219	2.10264	2.08963	1.85487
LOC_Os04g30240	Chr4	18042129	18049438	-	OsWAK60 - OsWAK receptor-like protein kinase expressed	7.69964	1.44299	1.61902	0.121802	0.076463	0.0722784	10.6959	11.2309	9.96541	4.06517	4.10942	2.83291	1.35858	0.226757	0.139399	0.279883	0.132174	0.183989
LOC_Os04g30450	Chr4	18190661	18193887	+	DUF803 domain containing putative expressed	1.65265	1.58904	1.91337	0.434895	0.621107	0.408753	2.58171	2.18185	1.71047	0.823798	0.558168	0.763123	3.94652	3.88206	4.96819	1.9419	1.9537	2.39907
LOC_Os04g30490	Chr4	18212826	18216756	+	MATE efflux family protein putative expressed	24.6029	23.6915	23.3459	7.07293	6.52979	6.10826	30.4391	37.8956	34.2907	5.30071	6.75731	6.27957	27.0238	29.3452	38.7309	11.1365	11.3245	8.45104
LOC_Os04g31350	Chr4	18757684	18758848	-	expressed protein	6.76249	6.44945	6.9476	2.8887	2.51563	2.69375	14.0476	16.2995	12.8275	3.81358	3.6397	3.51908	8.84126	9.86686	6.79057	4.97036	3.67594	3.85197
LOC_Os04g32620	Chr4	19651659	19656024	+	ethylene-responsive transcription factor ERF114 putative expressed	10.5648	9.26609	9.74814	1.24977	1.99088	1.77193	9.68293	10.7339	11.9283	1.43944	1.01621	1.33488	13.5983	11.6076	13.5433	1.78533	1.52075	1.1501
LOC_Os04g32980	Chr4	19940102	19942156	-	protein binding protein putative expressed	9.31216	7.92345	8.50463	4.09398	3.63292	4.22025	9.41692	9.48742	8.46505	2.45229	3.29382	3.98791	9.32071	11.3417	10.2197	3.50282	3.12453	4.02828
LOC_Os04g33240	Chr4	20109574	20110741	-	sex determination protein tasselseed-2 putative expressed	1.89975	2.63201	3.38413	1.43475	0.692725	1.1506	10.2354	13.6826	16.0468	0.970027	1.23731	1.15948	3.62379	6.07643	9.55888	1.60451	2.17254	1.23507
LOC_Os04g34180	Chr4	20713198	20717279	-	expressed protein	12.8939	7.41424	9.72423	0.928374	0.669174	1.21001	8.60343	10.6382	11.1969	0.731683	1.03924	1.42272	7.65946	6.53356	11.2137	0.991228	0.613751	0.9889
LOC_Os04g36830	Chr4	22231245	22239010	+	DUF567 domain containing protein putative expressed	0.460832	0.465408	0.463024	0.0948193	0.149311	0.16916	0.545872	0.660284	0.543703	0.144669	0.156983	0.119361	0.863497	0.731807	0.90687	0.12827	0.167135	0.0718498
LOC_Os04g37490	Chr4	22323860	22326907	+	oxidoreductase aldo%2Fketo reductase family protein putative expressed	30.6223	18.5528	27.6446	5.42799	4.41098	8.10903	30.8168	39.6241	40.6208	5.28778	5.60242	7.81356	39.229	48.8073	57.6032	6.94393	4.4057	6.55775
LOC_Os04g37520	Chr4	22335011	22337426	+	extracellular ligand-gated ion channel putative expressed	0.614098	0.422536	0.756496	0.41066	0.0513662	0.0911654	0.595107	1.01572	0.803419	0.23784	0.292028	0.0984668	0.550821	0.494877	0.54659	0.221829	0.139322	0.20602
LOC_Os04g37700	Chr4	22425447	22426575	+	expressed protein	21.7091	18.3086	19.7562	4.56914	5.75069	5.76659	38.3376	32.3604	39.6078	15.203	12.3061	12.1746	35.5055	39.3225	59.9192	15.1929	17.3256	18.4294
LOC_Os04g38540	Chr4	22902577	22905751	+	aldose 1-epimerase putative expressed	3.68454	2.88941	3.10636	0.136995	0.29941	0.460803	4.21826	3.58442	4.36611	0.464071	0.426416	0.316164	6.29591	4.46561	3.85453	1.77998	1.75717	1.5612
LOC_Os04g40070	Chr4	23859220	23863737	+	GRAM and C2 domains containing protein putative expressed	1.04742	1.08806	0.755593	0.222375	0.139666	0.263999	1.79291	1.33743	1.52787	0.227302	0.223729	0.199951	0.769231	0.961879	0.707234	0.255522	0.13573	0.224045
LOC_Os04g40410	Chr4	24018289	24019456	-	high affinity nitrate transporter putative expressed	5.29274	4.90165	5.06352	2.15712	1.37717	2.04851	3.52265	5.96605	8.01976	0.518075	1.46551	1.60916	2.05298	5.2775	5.52663	0.902782	0.380196	0.368383
LOC_Os04g40620	Chr4	24108926	24109758	-	peptide methionine sulfoxide reductase putative expressed	5.24638	5.68719	4.39434	1.4665	0.550973	1.21922	4.92552	6.61163	3.42505	1.19657	1.22417	0.923041	2.62701	2.74669	4.88073	1.72462	1.22183	1.47394
LOC_Os04g41960	Chr4	24858040	24859661	-	NADP-dependent oxidoreductase putative expressed	8.03324	8.53255	8.19873	3.39489	3.69927	5.5135	11.5663	10.1958	11.6116	5.3486	5.36427	3.61493	6.31368	6.86006	8.53517	3.44887	3.22582	4.17848
LOC_Os04g43200	Chr4	25563393	25565204	-	caleosin related protein putative expressed	1.23261	1.18302	0.612008	0.0496164	0.345367	0.153594	1.92529	1.66376	1.5693	0.0452021	0.164993	0.083281	0.637533	0.761532	1.57662	0.0468333	0.188685	0.115452
LOC_Os04g43440	Chr4	25708299	25712547	-	NB-ARC%2FLRR disease resistance protein putative expressed	6.15701	7.08592	6.66507	1.89738	2.50059	2.38653	6.32488	5.90336	5.877	3.09913	3.21463	2.88348	7.30204	5.76955	7.19203	2.13678	2.65009	2.19351
LOC_Os04g43650	Chr4	25826665	25830703	-	L-allo-threonine aldolase putative expressed	5.03666	3.41642	8.82625	0.429271	0.951673	0.750572	5.88082	6.2335	4.94937	0.715394	1.28918	1.27227	2.12042	1.44354	1.66725	0.560473	0.312683	0.387331
LOC_Os04g44300	Chr4	26236216	26240651	-	transposon protein putative unclassified expressed	26.8331	21.0576	30.3138	9.39421	8.17141	9.11269	24.7134	24.87	24.0805	9.28767	8.24409	6.04854	30.3769	37.7466	42.5828	11.7318	11.4516	12.1835
LOC_Os04g44930	Chr4	26585732	26588937	+	expressed protein	1.11476	0.959024	1.61954	0.273211	0.227863	0.0607708	0.987205	1.23584	1.46286	0.164101	0.194097	0.114641	1.678	1.86138	1.09377	0.406156	1.05628	0.526997
LOC_Os04g45130	Chr4	26684582	26685645	-	heavy-metal-associated domain-containing protein putative expressed	84.5568	69.7228	72.9883	11.0161	13.4389	12.2788	101.216	82.3112	71.6738	15.2188	14.0121	17.1478	105.099	85.5943	74.6603	19.562	18.7772	20.2222
LOC_Os04g45590	Chr4	26975599	26976642	+	glyoxalase family protein putative expressed	25.9586	23.9154	22.798	7.90386	8.79243	10.8876	30.879	24.6546	33.3481	12.9835	12.5654	9.12049	21.1564	22.3252	23.9915	6.97621	7.60161	6.16439
LOC_Os04g46060	Chr4	27284275	27290983	-	WRKY36 expressed	1.35246	1.73206	1.58564	0	0.0789981	0.234104	1.15632	0.895794	0.93895	0.288437	0.150697	0	0.761768	0.626162	0.881352	0.214034	0.215477	0.211257
LOC_Os04g46160	Chr4	27341410	27343657	-	expressed protein	4.97162	7.68031	4.26592	0.951031	0.163167	0.583481	7.66327	5.45528	7.3129	0.977401	0.476488	0.159625	6.29752	6.13907	6.80161	0.894499	0.452836	0.873022
LOC_Os04g46600	Chr4	27627363	27628266	-	zinc finger protein putative expressed	4.36683	3.74607	2.5278	0.796058	1.44462	1.44901	3.50013	3.9164	3.21057	1.72896	1.18098	1.4846	5.94444	3.66972	3.78662	1.74794	1.60001	2.44074
LOC_Os04g46630	Chr4	27645595	27647517	+	expansin precursor putative expressed	17.0626	19.2444	10.6265	7.08625	5.31123	8.48159	28.8527	33.5146	32.0089	9.0214	7.75368	7.79626	21.395	12.6302	15.7005	5.26348	4.92808	4.5329
LOC_Os04g46970	Chr4	27843255	27848331	-	glucosyltransferase putative expressed	2.51991	1.98026	2.21039	0.270664	0.275713	0.310859	2.84125	3.32845	3.27765	0.203676	0.460242	0.693394	2.77361	1.33214	2.56361	0.444905	0.256969	0.117271
LOC_Os04g46980	Chr4	27848562	27850314	-	cis-zeatin O-glucosyltransferase putative expressed	29.3106	23.9713	27.7794	8.80693	5.81659	7.77353	28.6881	26.5052	29.6808	11.4289	7.30545	8.46344	32.7847	32.0628	32.4061	11.3468	11.0837	12.1037
LOC_Os04g47320	Chr4	28091139	28095005	+	uncharacterized mscS family protein putative expressed	3.3521	3.35002	3.6154	1.3183	1.1603	1.64965	4.32593	5.79157	5.72403	1.47425	1.42058	1.45006	0.543938	0.304111	0.513312	0.205945	0.0850554	0.045176
LOC_Os04g47360	Chr4	28108757	28113606	+	OsPOP9 - Putative Prolyl Oligopeptidase homologue expressed	74.8306	89.4085	64.5193	5.86825	5.2137	5.82072	80.263	78.7475	89.2528	17.5198	17.4135	15.7666	106.061	89.6219	93.8397	13.3592	12.5041	12.288
LOC_Os04g48380	Chr4	28854056	28854955	+	lysM domain containing protein putative expressed	1.52805	1.71626	5.49607	0.536414	0.754273	0.758392	1.95696	3.08495	1.93901	0.431705	0.279179	0.506441	1.19284	5.30259	0.82474	0.379208	0.255144	0.698338
LOC_Os04g48390	Chr4	28862600	28869130	+	uncharacterized membrane protein putative expressed	0.903527	0.780648	1.00081	0.349036	0.265055	0.29665	2.20866	1.83353	1.83435	0.454066	0.36806	0.239659	0.423363	0.705358	0.734661	0.135118	0.0602536	0.0745943
LOC_Os04g49194	Chr4	29331563	29338265	+	naringenin2-oxoglutarate 3-dioxygenase putative expressed	35.3315	19.382	36.4378	13.2424	12.3237	13.1478	20.2802	18.5456	18.9196	5.85588	3.73849	3.61975	14.7706	29.3708	31.0856	14.3328	15.7114	8.34897
LOC_Os04g49430	Chr4	29493928	29498951	+	ZR1 protein putative expressed	1.88654	1.55996	2.17459	0.915256	0.729693	0.326924	2.54014	2.50308	2.33249	1.16294	0.722668	1.00813	3.12361	1.66617	1.14663	0.9068	1.18122	0.941798
LOC_Os04g49890	Chr4	29742311	29750237	+	multidrug resistance-associated protein putative expressed	28.213	25.6911	24.8547	10.508	7.69783	7.24203	23.6615	30.7662	28.0251	7.05079	6.37148	8.97245	31.8814	34.5616	31.952	9.89115	6.8236	6.30765
LOC_Os04g50760	Chr4	30022736	30026167	-	ara54-like RING finger protein putative expressed	4.15936	3.53188	3.06465	1.60816	1.45078	1.50379	4.12171	3.66241	3.70978	1.56558	1.57744	1.27356	1.85803	1.42401	0.966426	0.535559	0.623816	0.63764
LOC_Os04g51040	Chr4	30215063	30217692	-	OsWAK50 - OsWAK receptor-like protein kinase expressed	1.37915	0.480626	1.18948	0.38364	0.235886	0.318604	1.60166	1.55131	1.69882	0.481228	0.365659	0.434643	1.02374	1.80875	1.34827	0.635146	0.546443	0.360387
LOC_Os04g51150	Chr4	30287153	30289864	-	transposon protein putative unclassified expressed	101.671	94.5383	102.266	37.9327	31.5815	37.4521	108.421	110.866	121.683	36.4856	30.9051	27.5282	163.013	150.973	200.873	38.8506	40.8504	40.5207
LOC_Os04g51160	Chr4	30291461	30293040	-	transposon protein putative unclassified expressed	44.7301	40.2904	38.0173	4.21945	3.35247	4.95342	31.8753	29.6553	37.871	2.51186	3.62986	2.58401	61.5012	65.9578	97.9643	7.4693	7.07991	6.3019
LOC_Os04g51940	Chr4	30821130	30825520	+	YT521-B putative expressed	25.9744	23.489	27.0425	11.5971	11.7623	10.5785	24.5426	23.6953	22.932	10.0565	8.98293	9.64715	31.7268	27.3454	28.742	10.5162	10.8793	9.01405
LOC_Os04g52504	Chr4	31219819	31221018	-	adhesive%2Fproline-rich protein putative expressed	109.276	132.919	128.135	44.2535	56.9053	62.8898	107.678	116.994	118.369	55.1722	72.1325	48.1127	153.828	138.475	153.888	43.6992	61.1664	52.1178
LOC_Os04g52720	Chr4	31392876	31395185	-	Cupin domain containing protein expressed	11.1167	7.67179	12.4153	2.78087	2.93081	4.28673	13.2228	8.56981	9.50085	2.76498	3.25165	3.28847	10.9	7.51295	9.58409	3.43473	3.90278	2.88332
LOC_Os04g53606	Chr4	31957653	31958630	-	expressed protein	4.65356	5.36152	5.11742	1.12817	0.206011	0.550319	9.1612	9.76356	10.144	0.543818	0.59289	0.548135	11.4434	16.5903	24.4112	0.840006	0.847031	0.206616
LOC_Os04g54740	Chr4	32552399	32556341	+	expressed protein	2.82731	2.26812	2.14707	0.29887	0.54266	0.298571	3.9997	3.97689	4.56892	1.37215	1.54566	2.34942	2.4487	0.949331	2.39026	0.301986	0.0340897	0.573775
LOC_Os04g55740	Chr4	33179632	33181419	-	peroxidase precursor putative expressed	66.7197	63.1053	67.9156	15.5218	16.2939	19.0265	96.8949	111.554	127.602	22.0801	23.9164	21.2615	68.7011	41.9579	60.0642	15.3689	13.1183	10.3698
LOC_Os04g56030	Chr4	33374335	33375212	-	glycine-rich cell wall structural protein precursor putative expressed	22.7258	20.5546	21.441	4.7418	5.74847	7.1706	20.54	21.7631	25.0962	2.75545	3.88681	2.90026	40.2717	30.6195	39.2639	3.85954	2.98325	3.51998
LOC_Os04g56040	Chr4	33377338	33378405	-	glycine rich protein family protein putative expressed	3.80217	4.64161	3.592	0.662462	0.659893	1.12559	6.33262	4.87883	4.95466	0.416193	1.01569	1.11189	6.32903	4.92349	6.71419	0.622353	0.736438	0.882814
LOC_Os04g56570	Chr4	33733608	33734326	-	heavy metal-associated domain containing protein expressed	27.9801	24.9732	19.7731	6.55172	2.50386	3.96257	35.9555	28.7764	37.5203	4.00431	3.35621	4.90232	33.0487	35.1624	49.8421	6.96685	5.37576	5.6852
LOC_Os04g56950	Chr4	33950221	33952563	-	jasmonate O-methyltransferase putative expressed	5.22127	6.59722	4.62592	1.60484	1.31771	1.93271	6.76524	8.77303	9.981	1.41896	1.54933	2.36379	5.01728	4.54654	6.67818	1.57857	0.871254	1.11066
LOC_Os04g58090	Chr4	34597645	34598781	-	harpin-induced protein 1 domain containing protein expressed	7.27311	6.10953	11.4338	1.05917	2.0534	1.59008	9.42275	16.0872	11.0782	1.27084	2.12086	2.62623	5.75746	11.3043	16.1108	1.68148	1.05263	0.896544
LOC_Os04g58734	Chr4	34930157	34932191	-	expressed protein	1.54181	1.53102	1.42383	0.44376	0.337207	0.343005	1.82878	1.64239	1.92451	0.659022	0.645941	0.651722	1.42539	1.87324	1.90643	0.523312	0.632943	0.515333
LOC_Os04g59210	Chr4	35221644	35223996	-	peroxidase precursor putative expressed	0.719006	1.78383	1.04178	0.32923	0.34326	0.256257	1.1762	0.797996	1.24247	0.479711	0.494644	0.379907	0.976165	1.51444	1.73859	0.291969	0.50805	0.507188
LOC_Os04g59430	Chr4	35329531	35333147	-	auxin response factor putative expressed	0.751807	0.938428	0.709404	0.288004	0.311063	0.252828	0.899627	0.950424	0.971688	0.278343	0.312238	0.26029	1.0072	1.37582	1.39838	0.481942	0.189355	0.519809
LOC_Os05g01120	Chr5	101365	104149	-	cytochrome P450 putative expressed	2.67137	1.39915	1.19164	0.599988	0.485879	0.742042	1.6831	1.86559	1.64268	0.352234	0.631399	0.716548	1.09474	0.336168	0.369188	0.174598	0.306825	0.189454
LOC_Os05g01380	Chr5	230784	231999	+	polygalacturonase inhibitor precursor putative expressed	67.446	70.264	69.9092	6.46913	3.37525	9.27344	50.8436	58.0094	65.011	4.51618	5.9598	4.21026	63.9798	42.1035	46.1728	6.64864	3.88999	5.02585
LOC_Os05g01444	Chr5	256779	258432	+	polygalacturonase inhibitor precursor putative expressed	0.683431	0.715523	1.38364	0.327891	0.28705	0.277902	1.16465	1.13043	1.66244	0.510375	0.370968	0.800501	0.73651	0.754358	1.66614	0.281769	0.481382	0.52332
LOC_Os05g02200	Chr5	690756	691909	-	cysteine-rich repeat secretory protein 55 precursor putative expressed	9.80378	8.69278	10.3841	1.74602	2.6296	3.60484	12.2451	17.3234	17.6075	0.686892	2.43159	3.1682	3.40464	5.46753	5.2929	2.31648	2.24288	1.42842
LOC_Os05g02240	Chr5	711549	715994	+	ATCHX20 putative expressed	1.81323	2.55104	1.63408	0.344178	0.275141	0.42255	1.78947	3.24157	3.43486	0.573606	0.4407	0.630196	1.59257	1.93071	3.21836	0.488544	0.297072	0.331025
LOC_Os05g02760	Chr5	991439	994133	-	expressed protein	10.9326	10.6655	11.5569	4.40844	3.4376	4.51844	19.0144	21.0848	25.5093	3.55097	5.8275	6.21263	8.63173	9.58438	19.3571	7.43898	5.70061	5.36407
LOC_Os05g03770	Chr5	1666498	1669452	-	expressed protein	4.67231	5.07491	5.09359	1.49995	1.81455	1.60313	4.54571	3.88096	3.81106	1.48932	1.65814	1.316	5.92978	4.70463	8.20173	2.12795	2.80585	1.83935
LOC_Os05g03820	Chr5	1698506	1703160	+	glutamate--cysteine ligase chloroplast precursor putative expressed	76.8701	67.6196	74.3849	33.8326	35.0343	35.4188	80.529	63.8246	68.1206	33.6713	34.4931	33.1896	72.8503	82.28	77.5839	39.4808	38.3695	38.7588
LOC_Os05g04000	Chr5	1795989	1797051	+	expressed protein	31.2029	28.0312	35.5259	12.7746	11.756	13.187	69.9274	67.1288	78.8128	13.7669	11.4284	15.6889	17.7835	3.46995	3.68508	0.586883	1.26022	1.61721
LOC_Os05g04210	Chr5	1907915	1909282	-	MYB family transcription factor putative expressed	2.07991	1.87057	0.977695	0.699327	0.605794	0.719567	1.38024	2.03771	1.70863	0.350172	0.582149	0.693597	1.44516	0.976137	2.06854	0.779226	0.302354	0.220943
LOC_Os05g04410	Chr5	2027782	2030203	+	peroxidase precursor putative expressed	220.61	190.757	200.913	86.4629	73.8213	85.2989	218.785	255.483	303.166	97.706	75.8629	77.6124	176.696	125.675	171.453	61.7756	58.2263	70.1623
LOC_Os05g05020	Chr5	2436923	2437582	-	expressed protein	108.09	95.9607	89.2814	14.1378	14.9184	17.8144	140.868	113.494	107.796	12.7002	16.6658	12.7988	25.3049	17.2893	27.5554	10.9803	7.95577	9.53418
LOC_Os05g05040	Chr5	2452662	2453318	-	expressed protein	101.575	98.5104	88.412	23.7964	26.6282	22.7637	183.655	167.05	140.486	26.0486	30.6075	33.5349	75.6588	64.0381	65.0103	36.5864	33.0516	25.1164
LOC_Os05g05060	Chr5	2464317	2465040	-	expressed protein	260.414	237.811	213.087	71.4669	46.2102	49.0778	315.776	305.243	270.398	35.7204	47.0286	36.7803	149.685	167.523	165.383	48.5238	44.5301	39.9765
LOC_Os05g05080	Chr5	2470764	2471278	-	expressed protein	38.6193	38.7309	28.3608	5.17381	4.78238	5.38536	36.0493	36.3418	37.7761	2.90283	4.04326	3.565	41.2652	53.0875	73.6345	2.93404	4.94375	4.13334
LOC_Os05g05100	Chr5	2477903	2478475	-	expressed protein	6.86873	8.23679	3.84209	1.17029	0.123545	1.33284	6.07863	5.96554	6.84016	0.421975	0.245495	0.245506	6.07209	9.11937	10.5791	0.274097	0	0.661451
LOC_Os05g05354	Chr5	2638849	2649055	-	expressed protein	1.72342	1.68858	1.82536	0.268005	0.270774	0.102165	2.17529	2.79397	2.07181	0.149344	0.450484	0.251142	1.04851	0.96611	1.38348	0.219431	0.22122	0.158216
LOC_Os05g07220	Chr5	3813306	3819769	-	kelch repeat-containing protein putative expressed	17.7142	19.6499	19.6766	8.90101	8.30101	8.83177	15.2898	18.1979	17.4464	10.2871	8.14194	7.06874	21.6666	18.5567	15.2412	8.69692	8.17823	10.279
LOC_Os05g07940	Chr5	4301433	4306104	+	glyoxalase family protein putative expressed	71.2758	73.2141	75.6813	26.7284	35.9822	29.5005	90.2715	89.5325	93.9463	38.9565	35.8767	34.1708	93.8443	98.3868	100.792	39.6566	39.4538	42.3375
LOC_Os05g08900	Chr5	4925212	4928175	+	expressed protein	9.67597	8.42137	7.75764	3.569	3.06591	3.79523	10.0234	11.2104	9.51215	2.81416	4.2159	2.99517	6.45092	6.73203	11.0331	2.85648	3.14633	2.36915
LOC_Os05g08910	Chr5	4934567	4935229	-	expressed protein	2.82447	3.81644	3.143	1.21451	0.659893	1.80095	15.7082	15.811	23.422	2.6012	2.03137	1.7605	3.601	2.0373	5.37135	0.933529	1.8937	0.630581
LOC_Os05g10620	Chr5	5784141	5789560	-	no apical meristem protein putative expressed	35.2377	36.1255	33.0882	13.0061	8.90264	9.23684	36.3851	33.9482	35.5596	8.41021	7.01428	7.72667	41.011	34.8758	40.2706	6.61328	6.79967	6.06889
LOC_Os05g10840	Chr5	5996638	6000601	-	calmodulin-binding protein putative expressed	11.2097	9.83012	10.4795	3.90262	4.51667	4.34761	9.61005	8.43906	8.84144	3.9728	4.01365	4.1758	8.82305	7.33903	8.4136	3.39005	3.67357	3.02564
LOC_Os05g11320	Chr5	6393880	6396096	+	metallothionein-like protein 3B putative expressed	284.621	138.757	143.492	8.04441	0.377129	1.50732	274.057	309.869	290.015	0.286905	0.625142	0.750019	413.85	336.178	495.115	6.13949	14.3576	21.0335
LOC_Os05g11910	Chr5	6787676	6791591	+	GDSL-like lipase%2Facylhydrolase putative expressed	128.609	112.655	118.554	40.6043	40.7452	45.5851	105.404	105.477	110.088	48.391	48.5182	48.9662	107.761	93.2529	110.132	37.1472	40.4012	38.3244
LOC_Os05g13770	Chr5	7630178	7633948	+	RNA polymerase Rpb7 N-terminal domain containing protein expressed	0.783495	0.461055	0.652672	0.0574099	0.134475	0.139061	0.489441	0.300055	0.279356	0.137165	0.0951634	0.0802991	0.321527	0.513468	0.749167	0.362084	0.345262	0.0449425
LOC_Os05g14370	Chr5	8086892	8088575	+	WRKY82 expressed	44.1531	14.6166	32.5016	9.37031	4.94714	5.94268	47.7561	36.6566	35.0198	3.94879	3.15234	1.88515	7.42143	12.5152	18.001	4.17506	6.16582	5.50078
LOC_Os05g15530	Chr5	8785448	8787593	-	aminotransferase domain containing protein putative expressed	5.15403	3.00358	4.92837	1.41225	1.84905	2.71757	9.74652	9.85554	12.0714	2.02541	3.12746	3.25927	4.41994	4.18294	6.97845	1.96394	1.67757	2.10599
LOC_Os05g15690	Chr5	8870360	8871945	-	expansin precursor putative expressed	5.4769	7.12585	2.78944	2.87977	1.73567	1.75039	9.81913	3.66171	6.67206	2.22868	0.914676	1.20838	7.8688	5.5233	12.3958	2.31962	3.21995	0.839408
LOC_Os05g20100	Chr5	11753281	11756381	-	glycerol-3-phosphate acyltransferase putative expressed	57.1244	63.2715	58.1686	19.0032	16.4356	21.0228	60.0512	62.3979	64.4129	40.0091	24.189	24.2852	55.1107	59.5542	62.0647	25.7012	27.5578	28.5406
LOC_Os05g24010	Chr5	13834115	13840148	+	receptor protein kinase-like putative expressed	15.7414	14.3044	16.945	7.30634	6.61872	7.14583	16.7134	16.217	17.5823	8.45752	7.41038	7.61979	26.4407	25.5678	25.7706	12.086	11.1517	10.1499
LOC_Os05g24780	Chr5	14360734	14361588	-	OsCML21 - Calmodulin-related calcium sensor protein expressed	7.88999	7.47317	18.7636	1.44909	1.56478	2.30703	9.59164	14.0414	11.0851	2.27262	3.13908	3.4051	4.29652	16.4136	12.2048	1.16052	1.30985	2.51125
LOC_Os05g25560	Chr5	14854444	14856294	-	glycosyl hydrolase family 10 protein putative expressed	1.0578	1.15334	0.662535	0.111665	0.0978147	0.260362	2.24484	4.90302	4.80275	0.125655	0.1621	0.515413	4.49725	3.66062	5.20388	0.633416	0.344726	0.294233
LOC_Os05g25920	Chr5	15077666	15078358	-	expressed protein	26.9478	27.919	26.0824	4.49057	4.9797	7.08668	36.2943	35.5209	37.5158	6.79658	5.79911	7.19455	43.8771	39.3015	62.1079	6.33209	6.5135	4.90836
LOC_Os05g26070	Chr5	15164312	15166467	-	cyclin putative expressed	7.00781	6.19842	6.78938	1.21698	0.984241	0.657716	6.6949	7.27578	8.18298	0.570197	0.607885	0.793975	1.29868	2.15032	2.13896	0.241785	0.653942	0.441012
LOC_Os05g26660	Chr5	15482300	15488221	-	NADH-ubiquinone oxidoreductase mitochondrial precursor putative expressed	4.15105	4.5384	5.55182	0.874332	0.411815	0.840865	6.51136	6.38692	5.96284	0.975584	1.16676	1.66437	12.5193	10.6108	9.65202	0.504281	0.344276	0.275267
LOC_Os05g28740	Chr5	16859683	16860977	+	universal stress protein domain containing protein putative expressed	138.861	147.97	128.561	20.8245	23.0473	20.6454	85.0494	66.766	77.8938	30.0458	29.5603	26.8954	58.2693	86.0709	78.9933	33.0742	28.3009	39.9746
LOC_Os05g30350	Chr5	17594909	17600513	+	Os5bglu22 - beta-glucosidase homologue similar to G. max isohydroxyurate hydrolase expressed	27.412	18.1505	23.1813	11.6681	11.9302	11.4421	46.3506	43.1806	43.224	11.3486	12.8261	12.1415	18.4807	23.0359	26.9836	6.50883	6.7986	4.94013
LOC_Os05g31620	Chr5	18406480	18407458	-	OsCML15 - Calmodulin-related calcium sensor protein expressed	14.9992	14.8216	12.5925	1.89728	1.54286	2.56444	12.7004	11.8942	13.5442	2.66067	2.91074	3.78157	3.45728	3.18577	3.70598	0.782862	1.29687	0.68773
LOC_Os05g31670	Chr5	18429324	18430293	-	AWPM-19-like membrane family protein putative expressed	1.54957	2.39794	1.41766	0.120165	0.260516	0.494914	1.3949	1.97578	2.38796	0.110098	0.0499978	0.252112	4.69111	2.4905	2.64417	0.169988	0.285705	0.278701
LOC_Os05g32070	Chr5	18693817	18695153	-	LRP1 putative expressed	10.7587	9.63158	8.80575	4.38752	2.61287	4.62238	14.8294	15.2015	16.0922	4.06222	3.50075	4.81224	12.1932	8.99863	13.2875	4.10204	3.63336	5.06323
LOC_Os05g32370	Chr5	18872317	18875899	-	ATP-dependent RNA helicase putative expressed	0.898529	0.701718	0.828142	0.147747	0.119221	0.11519	0.926862	0.884533	0.979193	0.252788	0.0917788	0.30998	1.31421	1.30227	1.66812	0.244736	0.151949	0.188345
LOC_Os05g33140	Chr5	19435358	19436734	+	CHIT5 - Chitinase family protein precursor expressed	267.281	329.381	150.015	33.7447	4.0987	12.71	131.007	273.506	250.141	44.8892	70.7137	16.7652	99.245	237.905	119.986	11.421	11.2204	118.086
LOC_Os05g33644	Chr5	19794800	19805637	-	inosine-uridine preferring nucleoside hydrolase family protein putative expressed	2.69091	2.84157	2.9592	0.437726	0.355175	0.839288	2.31816	2.61253	2.14388	0.979244	0.641714	0.833596	2.54579	0.9292	0.479627	0.366392	0.57547	0.395665
LOC_Os05g33940	Chr5	20037848	20039656	+	alpha%2Fbeta hydrolase fold putative expressed	103.315	92.985	91.3951	43.956	34.0636	49.2217	73.255	86.0877	97.567	33.2394	42.7602	47.7779	119.726	146.413	164.151	35.3881	32.5778	31.9375
LOC_Os05g34150	Chr5	20192361	20193786	-	glutathione S-transferase putative expressed	109.08	94.3757	97.1605	12.298	9.57074	12.1256	137.361	151.396	182.385	18.1864	15.9202	26.4428	142.683	103.652	128.513	19.3384	16.4043	17.1658
LOC_Os05g36260	Chr5	21491660	21493705	+	soluble inorganic pyrophosphatase putative expressed	62.1311	48.9319	67.7224	15.7071	16.797	17.188	98.8975	90.292	101.807	25.9486	19.1837	20.9751	82.7459	52.2263	64.4512	21.9004	27.7814	23.1357
LOC_Os05g37190	Chr5	21737275	21739746	+	ZOS5-08 - C2H2 zinc finger protein expressed	17.3291	12.4571	12.6154	5.80882	6.05844	5.50385	16.6945	17.2111	19.1769	3.61706	3.85858	4.12489	15.9502	18.4818	22.4314	5.19418	4.06939	2.74091
LOC_Os05g38350	Chr5	22481303	22484545	+	glycerol-3-phosphate acyltransferase 8 putative expressed	34.5386	31.997	34.216	9.90354	7.60748	11.6704	24.5746	34.9504	36.7382	15.6564	13.6814	16.1187	31.6181	50.693	37.16	13.9299	11.8553	16.8873
LOC_Os05g39150	Chr5	22961261	22964465	+	expressed protein	2.94676	3.41337	3.79842	0.596021	0.522422	0.483568	2.37646	3.05617	3.06196	0.51267	0.171936	0.652423	1.94648	1.56976	1.65709	0.612577	0.959927	0.425128
LOC_Os05g39590	Chr5	23247649	23250054	+	AP2 domain containing protein expressed	1.84622	2.19601	1.24038	0.221	0.285849	0.172589	0.850154	1.52986	1.95505	0.240838	0.477408	0.148337	1.73807	1.56725	1.85972	0.41732	0.378686	0.154466
LOC_Os05g39600	Chr5	23251135	23254415	+	ATCHX15 putative expressed	0.689059	0.606303	0.697356	0.153245	0.0539083	0.175126	0.495895	0.379527	0.833577	0.178125	0.190444	0.102885	0.499807	0.563838	0.504995	0.159522	0.043649	0.0360319
LOC_Os05g39860	Chr5	23426645	23428051	-	expressed protein	1.34252	1.4312	0.863456	0.255069	0.254668	0.603139	1.50475	1.50111	2.28944	0.395465	0.726044	0.886815	1.54857	1.22979	2.06544	0.550828	0.796344	0.808672
LOC_Os05g42150	Chr5	24643516	24646086	-	OsGH3.4 - Probable indole-3-acetic acid-amido synthetase expressed	2.90437	2.73181	2.52731	0.815031	0.488218	1.30775	4.45919	6.3136	7.29867	0.879309	0.967138	1.18143	2.74609	2.57022	2.95056	1.05149	0.897037	0.870211
LOC_Os05g42350	Chr5	24777363	24782052	-	ferredoxin--nitrite reductase putative expressed	97.447	78.2696	80.9243	41.6173	41.0765	41.5025	107.107	96.9479	86.6379	38.993	51.7544	58.082	106.991	107.313	85.367	54.7497	46.3946	42.9407
LOC_Os05g43970	Chr5	25582055	25586620	+	heat- and acid-stable phosphoprotein putative expressed	5.39397	5.04389	4.73695	0.796892	0.425596	0.242578	5.26545	4.79855	4.37532	0.321027	0.372493	0.376914	6.19091	3.70412	4.12753	1.50178	0.449525	1.23653
LOC_Os05g44340	Chr5	25803530	25807160	-	heat shock protein 101 putative expressed	0.422494	0.684633	0.592488	0.122722	0.0839885	0.184223	0.646602	0.686775	0.714626	0.292343	0.203316	0.240312	1.09161	0.846584	0.583198	0.296829	0.11651	0.304741
LOC_Os05g45090	Chr5	26196244	26198100	+	anthocyanidin 53-O-glucosyltransferase putative expressed	2.25028	1.14682	1.57922	0.337097	0.318198	0.645168	1.8517	2.95119	2.38026	0.466366	0.365598	0.304659	1.53768	2.42574	4.53687	1.07882	0.71425	1.36735
LOC_Os05g45100	Chr5	26198395	26200034	-	anthocyanidin 53-O-glucosyltransferase putative expressed	10.8081	7.74951	7.98402	0.240951	0.0527296	0.0935936	12.8763	11.6204	12.6444	0.0271464	0.149938	0.101105	16.3423	16.3532	22.3914	0.227759	0.028612	0.105745
LOC_Os05g45350	Chr5	26310860	26314173	-	dnaJ domain containing protein expressed	6.95205	6.8452	6.14772	2.73522	3.13389	3.85394	7.707	7.39332	6.24595	3.78564	2.54177	2.59619	8.93281	7.94908	7.49468	3.38518	3.81515	2.78836
LOC_Os05g45410	Chr5	26344414	26346889	+	HSF-type DNA-binding domain containing protein expressed	9.62197	4.19228	6.63841	2.07144	1.71244	2.02489	11.457	9.87902	11.1949	2.58777	2.80346	2.71749	4.94168	6.02437	8.56902	2.56694	2.57789	3.15479
LOC_Os05g45450	Chr5	26368273	26369019	+	DUF584 domain containing protein putative expressed	100.024	89.3168	88.1758	34.0438	35.272	37.9736	116.611	99.787	125.708	47.1092	47.2302	35.204	153.051	119.813	192.283	31.1033	39.4266	40.9843
LOC_Os05g47670	Chr5	27317413	27320555	+	zinc finger C3HC4 type domain containing protein expressed	30.2404	34.504	29.268	13.0622	10.988	11.7412	28.1911	39.101	33.2209	11.8045	14.5057	14.6944	41.8097	52.6188	49.2092	20.7472	20.0972	19.4788
LOC_Os05g47730	Chr5	27345715	27346293	+	LTPL153 - Protease inhibitor%2Fseed storage%2FLTP family protein precursor expressed	23.2632	22.4923	18.8142	1.14552	0.363128	1.01531	50.485	66.1192	74.4229	1.37444	1.44139	0.120156	45.426	41.6528	72.2942	1.07344	0.819651	1.78205
LOC_Os05g48680	Chr5	27896046	27896719	-	expressed protein	12.2931	14.4618	17.4733	6.0633	6.74108	7.48326	14.0435	10.0096	9.22745	1.85018	5.58477	2.73005	21.4845	20.829	24.181	6.6494	8.74902	8.68889
LOC_Os05g49620	Chr5	28471802	28473061	+	WRKY19 expressed	20.6654	11.501	13.0131	4.90653	5.43427	5.66967	12.4857	10.4227	11.8025	3.59404	3.99082	3.25792	25.1522	31.4489	41.0221	11.4973	7.27982	6.64023
LOC_Os05g49900	Chr5	28625170	28627550	-	3-ketoacyl-CoA synthase putative expressed	14.1535	15.9681	12.6727	3.41695	1.87517	3.65184	14.2117	12.8723	17.548	5.25162	4.78798	5.75221	10.473	13.3943	15.3589	2.67435	2.18251	3.55727
LOC_Os05g49940	Chr5	28647465	28648244	+	expressed protein	4.38328	4.73375	6.49774	1.5065	2.66584	3.17363	4.93913	6.59096	8.24948	2.40859	2.23389	2.0369	3.30868	4.50054	5.19811	0.945454	1.91203	2.89099
LOC_Os05g50100	Chr5	28710320	28711241	-	expressed protein	50.1453	31.4259	62.5328	14.1031	14.0053	20.2315	61.1133	66.1872	54.961	10.8748	18.9585	21.3367	28.8361	49.2696	54.1431	14.7594	16.5534	8.99009
LOC_Os05g50230	Chr5	28786911	28788169	-	DUF1645 domain containing protein putative expressed	11.6275	8.2807	9.17334	5.21316	4.03305	5.69118	10.7575	9.69381	10.803	5.22512	4.50506	4.02216	7.47917	5.61208	7.99372	2.66013	2.71702	1.56872
LOC_Os05g50410	Chr5	28889622	28896998	+	Rad21 %2F Rec8 like protein putative expressed	6.42543	7.32713	6.01397	1.47545	0.724072	0.730325	7.20431	6.98774	7.54981	1.25128	0.687543	0.731486	7.55662	7.82459	7.89982	2.3061	2.69476	2.27956
LOC_Os05g50610	Chr5	29009136	29013172	-	WRKY8 expressed	1.07387	0.800068	1.09916	0.391591	0.193339	0.450246	3.29081	3.38177	3.24085	1.21604	0.28869	0.291868	1.85612	1.44046	2.49609	0.328627	0.198266	0.569008
LOC_Os05g50770	Chr5	29119644	29121884	+	C4-dicarboxylate transporter%2Fmalic acid transport protein expressed	0.498592	0.360773	0.709518	0.104049	0.0548082	0.194359	1.23643	1.61401	1.64179	0.167954	0.362251	0.349278	0.637573	0.574343	0.721769	0.374005	0.138331	0.268656
LOC_Os05g51390	Chr5	29470011	29474254	+	uncharacterized protein PA4923 putative expressed	17.4932	13.8321	16.3507	2.66697	2.36336	3.25284	15.2351	12.491	10.6809	2.5163	2.78107	2.52303	18.4988	16.7065	14.898	3.47859	3.41113	6.88458
LOC_Os05g51670	Chr5	29631973	29635856	+	NAD dependent epimerase%2Fdehydratase family protein putative expressed	111.883	114.366	108.672	54.146	56.8662	54.2259	132.771	129.085	131.895	73.0766	52.307	58.8228	124.194	138.119	165.989	54.971	54.163	45.1546
LOC_Os05g51740	Chr5	29677515	29682272	-	receptor protein kinase CLAVATA1 precursor putative expressed	0.992211	1.05811	0.956223	0.422037	0.271181	0.260907	0.875929	1.16806	1.51492	0.417264	0.387308	0.430761	0.653852	0.839253	0.783052	0.367112	0.346499	0.402777
LOC_Os06g01350	Chr6	212913	214728	+	transferase family protein putative expressed	44.5413	37.8075	31.5256	20.3988	16.3123	17.8595	35.8087	38.3221	47.3461	20.4829	18.7744	18.2364	37.5315	33.7136	48.0031	15.3088	12.5714	12.0115
LOC_Os06g01590	Chr6	346985	348516	-	lactate%2Fmalate dehydrogenase putative expressed	1.20742	1.13095	0.742848	0	0.0859375	0.135629	2.26328	1.80859	2.92049	0.118247	0.0271812	0.137429	1.23004	1.38154	2.06152	0.0309523	0.0622325	0.0765972
LOC_Os06g01990	Chr6	555518	556547	-	phosphoglycolate phosphatase plasmid putative expressed	96.7735	86.9062	89.8966	48.6026	33.9233	49.6949	94.6635	109.126	112.691	36.9499	44.3714	48.7052	85.6566	91.2871	113.771	47.0505	40.864	49.5911
LOC_Os06g03930	Chr6	1581991	1585822	-	cytochrome P450 86A1 putative expressed	54.635	48.9272	59.981	22.1945	22.9166	26.012	96.3445	92.8444	85.2761	29.3248	24.5454	24.7625	48.858	61.039	59.1445	18.0931	23.0518	21.5963
LOC_Os06g04220	Chr6	1780472	1781052	+	expressed protein	6.2631	5.91409	6.75559	1.56405	1.20231	1.58462	6.75524	9.04881	16.3649	2.86448	1.90822	2.26697	10.5392	8.53456	13.7239	1.86549	1.7634	2.0919
LOC_Os06g04240	Chr6	1785159	1785889	-	expressed protein	15.3457	12.427	14.6266	6.79872	5.03636	5.04928	16.1938	14.8848	15.626	6.17117	7.85322	6.56539	15.5557	14.17	22.2679	4.64334	6.11924	7.91286
LOC_Os06g04510	Chr6	1931296	1936380	-	enolase putative expressed	78.5115	69.9567	92.3528	5.66651	3.35881	5.41916	91.0774	81.4184	71.383	6.07284	5.03853	5.7553	156.887	133.089	121.044	11.1804	10.6993	11.2943
LOC_Os06g04900	Chr6	2154708	2156716	-	transporter family protein putative expressed	2.88802	1.66582	2.45227	0.618535	0.390497	0.538762	3.38523	3.28553	3.59779	0.889385	0.86172	0.747484	4.25477	4.43912	5.27535	1.09963	0.822458	0.870082
LOC_Os06g05000	Chr6	2205577	2206534	-	early nodulin 93 ENOD93 protein putative expressed	12.1242	11.4861	7.72617	1.26063	1.88087	1.80861	13.5601	10.8234	12.4279	2.18497	1.96284	1.97483	4.48528	4.71297	8.6007	1.8196	1.76	3.48324
LOC_Os06g05410	Chr6	2441870	2442537	-	expressed protein	54.6271	51.2014	45.1255	4.26181	3.30937	8.20784	46.0128	53.7995	82.071	5.2447	2.79375	2.35678	54.5073	93.2998	217.073	3.03235	5.47893	7.46673
LOC_Os06g05424	Chr6	2450210	2451670	-	expressed protein	6.65456	6.64305	6.80299	1.51133	2.99997	1.55138	5.53687	7.44423	5.22225	0.907838	2.64513	2.28302	5.45197	6.3258	7.22053	2.70488	2.73255	3.05276
LOC_Os06g05470	Chr6	2472604	2473406	+	expressed protein	15.4043	16.6656	18.2123	1.43808	1.58375	1.14716	17.6729	14.6201	19.2474	1.85027	1.19905	1.9444	20.6877	16.078	22.8061	1.6551	0.988509	0.920957
LOC_Os06g05480	Chr6	2477492	2478406	-	expressed protein	120.218	115.18	111.176	51.4899	35.6281	48.1154	131.435	119.079	146.865	44.31	40.5278	34.4812	104.041	184.898	306.505	65.8702	65.9692	71.9612
LOC_Os06g05940	Chr6	2717865	2721617	-	DTA2 putative expressed	9.41728	9.73977	8.83438	2.13294	2.23586	3.48299	9.82403	12.0118	13.5889	2.99606	3.41548	2.48954	6.05761	11.9368	15.1604	3.01395	3.19005	3.01782
LOC_Os06g07040	Chr6	3342423	3346318	-	OsIAA20 - Auxin-responsive Aux%2FIAA gene family member expressed	116.761	129.161	78.7929	47.4779	49.492	41.9642	60.2784	72.987	64.453	14.3565	14.5695	16.8079	124.806	153.293	146.185	47.2658	29.9924	19.3978
LOC_Os06g07932	Chr6	3854646	3857393	+	flavonol synthase%2Fflavanone 3-hydroxylase putative expressed	2.40543	1.07985	3.1839	0.384316	0.922646	0.528566	2.89648	2.2554	2.24678	0.375773	0.170003	0.171943	1.66467	2.05844	1.97225	0.674954	0.708512	0.607682
LOC_Os06g09190	Chr6	4624188	4625517	+	mitogen-activated protein kinase kinase 5 putative expressed	2.18235	1.01177	2.37881	0.0783067	0.136705	0.202414	2.49806	2.67683	2.73283	0.283706	0.0650289	0.328582	2.05091	2.0724	2.28704	0.147936	0.111621	0.137085
LOC_Os06g09220	Chr6	4633663	4635469	-	cytochrome P450 72A1 putative expressed	3.07863	3.02056	2.63045	0.25494	0.570629	0.322872	3.1718	3.19983	4.0712	0.484618	0.32898	0.404129	2.77162	3.19315	4.60098	0.776605	0.91486	1.02824
LOC_Os06g09240	Chr6	4647954	4649523	+	anthocyanidin 3-O-glucosyltransferase putative expressed	2.48485	3.39366	4.2388	0.674133	0.41261	0.697783	2.43029	3.88899	4.56019	0.456591	0.755361	0.763756	2.53181	3.56759	4.57081	1.2741	0.544418	1.22151
LOC_Os06g09600	Chr6	4885944	4886653	-	expressed protein	1.92966	3.30524	1.89462	0.489315	1.2582	1.30019	2.91975	3.44747	2.87556	0.641025	0.572191	0.821286	1.16065	2.25635	3.92345	0.828236	0.745641	0.897615
LOC_Os06g09870	Chr6	5023093	5024199	+	retrotransposon protein putative unclassified expressed	6.79605	8.56938	10.0059	0.39941	0.912095	1.18475	8.759	8.7919	7.45197	0.31842	1.41116	0.879881	13.6188	8.16044	10.5748	0.989544	0.522103	1.21961
LOC_Os06g09980	Chr6	5090954	5092121	+	expressed protein	13.9699	18.0183	16.0909	3.14244	3.80743	3.61308	15.2921	18.4375	21.0986	3.42935	3.46943	2.89659	15.8343	19.648	25.7218	4.66704	6.85685	5.33075
LOC_Os06g10750	Chr6	5613999	5617153	+	integral membrane protein DUF6 containing protein expressed	3.08623	1.44751	1.58271	0.0821617	0.239942	0.113535	2.79934	3.77149	4.28225	0.0492955	0.272606	0.137903	0.46015	0.819042	1.26434	0.284825	0.156086	0.0962347
LOC_Os06g10780	Chr6	5629416	5631997	+	AP2 domain containing protein expressed	8.58695	8.65234	10.054	1.37653	1.653	2.49885	12.0317	12.6191	16.9167	2.28902	3.27438	3.38596	9.47632	7.90346	8.92849	2.19559	3.15849	3.14963
LOC_Os06g11200	Chr6	5878572	5880549	-	12-oxophytodienoate reductase putative expressed	0.791474	0.920622	1.09193	0.2317	0.202631	0.205592	1.83975	2.45521	1.52469	0.268936	0.0274712	0.250004	2.42082	1.95475	3.46231	0.250245	0.0943426	0.232211
LOC_Os06g11210	Chr6	5884474	5886141	-	12-oxophytodienoate reductase putative expressed	202.29	177.184	202.165	67.9178	46.383	65.8902	179.699	194.796	207.524	64.3017	51.7035	55.5364	324.26	365.258	534.605	112.286	115.286	78.5341
LOC_Os06g11290	Chr6	5918106	5919690	-	12-oxophytodienoate reductase putative expressed	168.254	129.982	147.773	11.6948	10.132	14.1798	168.143	148.493	195.744	12.8797	12.2636	15.4477	141.983	82.401	90.1994	5.03496	3.68195	3.55847
LOC_Os06g11610	Chr6	6152018	6153438	-	heat shock 22 kDa protein mitochondrial precursor putative expressed	25.8914	26.3385	43.4908	8.31838	5.04044	9.91066	29.9216	44.3106	29.3536	6.05583	9.73407	14.5465	23.2869	41.7781	35.959	7.39198	4.28373	6.0224
LOC_Os06g11660	Chr6	6180308	6181639	-	phosphate-induced protein 1 conserved region domain containing protein expressed	77.4989	85.2775	94.9165	25.6877	31.0338	36.3294	48.9303	55.8441	59.261	20.0479	30.9358	23.6065	59.876	79.0782	75.7895	24.1172	32.3594	44.2378
LOC_Os06g12090	Chr6	6475161	6479073	+	miro putative expressed	6.28211	9.35938	10.8836	0.448132	0.924183	0.183491	18.8684	15.5047	17.1804	0.500884	0.598408	0.150433	9.7438	9.84747	13.5426	0.168668	0.597337	0.927114
LOC_Os06g13190	Chr6	7230154	7230942	+	expressed protein	87.8714	73.5419	90.1699	34.6735	43.6628	39.8416	122.776	103.138	112.219	28.1982	39.8804	30.8226	76.2519	109.821	114.326	43.1652	45.7514	40.2258
LOC_Os06g13220	Chr6	7260407	7264016	+	expressed protein	44.3694	42.112	46.5071	16.5528	12.7632	16.8749	43.4377	57.7489	57.2564	8.30672	17.2209	12.4358	101.733	102.757	116.528	17.4007	12.5324	15.3366
LOC_Os06g13940	Chr6	7763143	7763949	-	expressed protein	22.0262	19.7564	23.9875	1.18901	1.43498	1.70747	22.7489	21.0765	16.3859	1.90853	1.71828	1.99569	25.3828	30.3812	40.8887	4.5534	4.37561	3.01591
LOC_Os06g14810	Chr6	8408317	8410308	-	3-ketoacyl-CoA synthase putative expressed	0.595344	0.734791	0.468245	0.0954634	0.125594	0	1.79436	1.31899	2.00221	0.192939	0.31663	0.100143	0.283048	0.420872	0.487776	0.0451401	0.113332	0.195887
LOC_Os06g15370	Chr6	8739431	8744022	+	peptide transporter PTR2 putative expressed	52.6263	59.0238	62.5861	18.8953	15.1557	20.8543	40.9045	49.7004	53.9274	21.7113	19.8063	15.1991	56.7527	82.8986	90.2079	24.4329	26.9072	36.5929
LOC_Os06g16350	Chr6	9325990	9328211	-	peroxidase precursor putative expressed	316.646	319.78	268.305	101.329	81.377	111.798	303.612	287.821	306.247	174.638	116.366	118.683	309.065	320.934	255.569	120.478	137.604	172.059
LOC_Os06g17070	Chr6	9892373	9895168	-	retrotransposon protein putative Ty1-copia subclass expressed	7.13289	6.30271	7.67795	0.956327	1.25815	1.31416	3.68495	3.39206	3.66175	1.78252	1.82386	1.18379	6.59254	6.21429	8.15809	1.31138	1.11263	1.31756
LOC_Os06g18140	Chr6	10553309	10555191	+	UDP-glucoronosyl and UDP-glucosyl transferase domain containing protein expressed	5.95369	6.2296	5.68725	1.93842	1.45333	1.90395	2.68423	3.59712	4.18347	0.80258	0.549963	0.535119	3.27703	4.08742	5.84497	0.482354	0.436055	0.657613
LOC_Os06g18820	Chr6	10685596	10690032	+	serine threonine kinase putative expressed	1.6275	3.03133	1.71029	0.351653	0.480683	0.466447	3.3057	2.68276	2.29823	0.457788	0.208818	0.463751	1.71425	2.0546	2.12791	0.18965	0.286554	0.350589
LOC_Os06g18960	Chr6	10780799	10784833	-	embryogenesis transmembrane protein putative expressed	21.8431	16.3414	21.3351	9.12362	8.1336	11.1993	14.8716	17.3564	17.4523	5.99972	6.2514	5.57694	16.4898	30.5032	35.1841	10.2767	8.55755	5.88177
LOC_Os06g19070	Chr6	10843920	10846020	-	cytochrome P450 putative expressed	41.0158	37.2733	40.0152	9.21104	9.2632	12.2024	37.967	42.5208	46.0656	10.352	14.9809	12.6473	55.7087	53.5792	73.3143	18.8954	20.3164	12.0241
LOC_Os06g20790	Chr6	11984848	11992872	-	SAM dependent carboxyl methyltransferase putative expressed	7.80328	2.63654	8.70742	0.759352	0.43474	0.605153	10.1829	9.10199	8.99875	1.49969	1.4538	0.955893	3.78132	6.31593	8.78561	1.49087	2.08078	1.02568
LOC_Os06g29730	Chr6	17066919	17068618	-	RALFL28 - Rapid ALkalinization Factor RALF family protein precursor expressed	882.388	383.174	623.248	19.9269	26.6241	28.8422	954.025	839.669	785.445	16.3289	26.626	19.3231	340.101	467.184	557.531	29.6465	22.3003	14.5164
LOC_Os06g29844	Chr6	17194074	17200583	+	MATE efflux family protein putative expressed	3.9298	2.62435	4.04016	0.823969	0.406271	0.694065	5.43891	5.62757	6.2353	1.36602	1.17452	1.27493	4.83522	6.43649	7.72996	1.16868	0.929356	0.905237
LOC_Os06g30970	Chr6	18015320	18017697	-	ubiquitin-conjugating enzyme putative expressed	103.121	92.3143	89.3761	45.5884	49.7156	49.8281	98.0598	82.6921	74.4604	27.8538	32.7004	33.9885	117.839	95.4562	115.757	48.3437	49.062	38.0153
LOC_Os06g31090	Chr6	18079007	18079819	-	GAMYB-binding protein putative expressed	4.02928	5.40117	5.60774	0.0783466	0.270231	0.241135	5.15325	6.04428	8.01535	0.217545	0.130628	0.32875	13.9377	7.88294	9.81416	0.295136	0.149125	0.0903547
LOC_Os06g34530	Chr6	20087862	20089203	-	zinc finger C3HC4 type domain containing protein expressed	9.14982	10.0673	11.3891	0.312272	0.226233	0.536746	9.44078	12.8885	10.7637	0.142424	0.173102	0.218388	12.3965	13.6997	22.6317	0.392906	0.445342	0.544524
LOC_Os06g34610	Chr6	20126199	20126870	+	expressed protein	3.81873	4.53443	2.74031	0.21553	0.276259	0.659516	2.00735	4.58668	4.17073	0.405616	0.360398	0.542628	3.62123	6.21353	7.68197	0.810086	0.71872	0.862337
LOC_Os06g34870	Chr6	20276501	20281207	-	Zinc finger C3HC4 type domain containing protein expressed	0.258469	0.694294	1.12287	0	0.0452467	0.214698	0.858253	0.642285	0.824018	0	0.216377	0	0.720131	1.63757	3.7643	0.0491132	0.346377	0
LOC_Os06g35700	Chr6	20832432	20834494	-	reticuline oxidase-like protein precursor putative expressed	8.54972	6.72421	5.67793	2.88623	2.693	3.5167	10.9891	8.82484	13.3116	2.59123	1.91821	2.01848	26.0352	25.3431	35.9769	11.5255	7.59237	6.74363
LOC_Os06g37010	Chr6	21824375	21826735	+	metal cation transporter putative expressed	12.2622	14.9387	11.9194	3.52045	2.43044	3.54569	13.3467	13.4724	15.7893	5.82663	7.90749	5.25807	16.8196	19.54	18.4049	6.37896	7.08386	9.52035
LOC_Os06g37280	Chr6	22009452	22010500	+	expressed protein	9.07738	6.40122	7.67686	4.62461	3.03711	3.99159	11.4049	8.66997	13.9539	5.40085	4.02488	3.29439	4.78322	7.4286	14.697	2.02953	1.43163	1.49952
LOC_Os06g37300	Chr6	22020840	22028146	-	cytochrome P450 putative expressed	31.2257	8.96871	39.1588	6.40222	4.00011	7.25991	110.556	108.434	101.598	7.77902	11.7467	10.9869	13.4556	21.1553	33.7198	3.529	4.145	1.65344
LOC_Os06g38294	Chr6	22655615	22665089	-	peptide transporter PTR2 putative expressed	9.26143	7.84105	7.257	1.21789	2.44178	2.12774	10.3817	10.6524	12.8872	4.31287	2.87711	2.52112	6.2792	8.1387	9.46052	3.18742	3.23829	3.93141
LOC_Os06g39110	Chr6	23227135	23228392	+	expressed protein	534.222	260.603	309.649	64.4498	63.9476	97.9028	362.406	322.782	445.255	45.5843	62.5126	39.3252	185.541	249.119	326.625	78.96	50.5664	54.6257
LOC_Os06g39120	Chr6	23232523	23233878	+	expressed protein	371.912	194.911	235.109	62.2339	56.7927	92.7887	284.887	255.059	379.889	71.7395	71.9439	55.995	131.543	239.202	381.484	64.4037	45.274	55.0096
LOC_Os06g39240	Chr6	23293234	23294078	-	endothelial differentiation-related factor 1 putative expressed	83.6721	67.7981	92.7888	20.0133	8.08205	12.7889	51.5772	107.819	91.3796	3.57568	10.3921	9.26404	40.9014	101.257	79.6264	15.1759	12.6109	21.0597
LOC_Os06g39330	Chr6	23333337	23335038	-	UDP-glucoronosyl and UDP-glucosyl transferase domain containing protein expressed	6.37236	6.33257	4.93069	1.90016	1.66401	2.08807	5.06248	8.49806	7.8271	1.32244	2.29288	2.17452	4.29659	6.55714	7.28183	3.23879	2.48871	2.49432
LOC_Os06g39880	Chr6	23704714	23707248	+	cytochrome P450 72A1 putative expressed	9.40865	7.73106	7.61847	3.73116	3.23634	3.28264	7.08861	8.60494	10.7168	4.34629	3.83487	3.60735	8.58287	6.64132	8.16734	3.54976	3.29471	3.8657
LOC_Os06g40070	Chr6	23847493	23851042	-	NADP-dependent oxidoreductase putative expressed	1.35645	0.592647	0.850501	0.165248	0.036036	0.128089	0.527033	0.714465	0.935115	0.149851	0.343143	0.173349	0.163319	0.538778	1.24242	0	0.157046	0.0481823
LOC_Os06g41380	Chr6	24805546	24808589	+	expressed protein	2.56244	1.89572	2.32811	0.564406	0.493865	0.357183	2.49693	2.84315	2.64052	0.791848	0.338249	0.552603	2.38623	3.24639	2.6696	0.740908	0.38725	0.513548
LOC_Os06g41770	Chr6	25041772	25044111	+	bZIP transcription factor domain containing protein expressed	93.1915	95.2802	93.2417	24.6323	26.7822	29.6121	111.483	94.766	98.4407	21.88	30.8681	30.4895	119.452	114.145	130.028	37.0863	38.3975	35.8074
LOC_Os06g43000	Chr6	25832641	25836854	+	nitrate-induced NOI protein expressed	10.8819	12.675	11.4503	3.49444	2.04557	2.46096	7.39612	9.95375	9.82095	1.88356	2.6853	1.96547	7.82585	11.9764	11.5214	2.14236	1.97817	3.99392
LOC_Os06g43030	Chr6	25867747	25870244	+	protein kinase domain containing protein expressed	4.88619	4.56961	3.6913	1.6896	1.5031	1.57435	3.27686	4.1001	4.61169	1.23216	1.05589	1.29464	5.88087	6.0832	6.72259	2.08406	1.30238	1.83722
LOC_Os06g44100	Chr6	26591905	26593464	-	HLS putative expressed	1.16991	2.44954	2.1613	0.377982	0.586025	0.650992	3.2775	6.22529	7.69049	0.190495	0.523298	0.740155	1.66031	2.64203	3.0085	0.555274	0.718464	0.783555
LOC_Os06g44160	Chr6	26646324	26647896	-	heat shock protein DnaJ putative expressed	9.38017	9.79138	8.89253	5.27416	4.41527	3.86965	12.076	13.356	13.0145	5.18602	7.51705	5.79982	13.368	16.0083	17.8193	4.98117	5.53497	4.85002
LOC_Os06g44320	Chr6	26756214	26757596	-	expressed protein	4.57727	3.9701	5.56266	1.29596	1.94699	1.38464	5.46431	5.96016	5.55098	2.11116	1.63377	2.4377	5.29999	3.49723	2.2511	0.801691	1.06189	1.82232
LOC_Os06g45184	Chr6	27319471	27322662	-	retrotransposon protein putative Ty3-gypsy subclass expressed	9.25454	10.704	9.32028	0.115198	0.540108	0.181875	8.70221	10.27	9.81624	0.160934	0.240591	0.0980659	22.6436	23.9311	31.012	1.25062	1.32681	0.743036
LOC_Os06g45540	Chr6	27557183	27561599	+	zinc-binding protein putative expressed	1.25046	1.23827	0.608835	0.332437	0.354908	0.229251	1.6362	1.82591	1.55967	0.23391	0.398678	0.0929957	1.42375	0.736656	0.523362	0.453658	0.421181	0.215689
LOC_Os06g45570	Chr6	27594625	27595564	+	VQ domain containing protein putative expressed	30.9875	27.2822	33.7868	13.5829	8.49963	11.9718	28.7661	43.0527	35.9789	14.3685	14.7085	15.7792	34.6173	50.3024	57.1888	18.6768	16.6276	15.2281
LOC_Os06g45590	Chr6	27601120	27605337	-	glyceraldehyde-3-phosphate dehydrogenase putative expressed	5.32641	5.66686	5.54052	2.33691	1.82778	2.16227	6.87869	6.53789	5.27548	2.98016	2.33081	2.24134	5.33416	3.94669	3.03759	2.05154	1.77055	2.18294
LOC_Os06g45650	Chr6	27637555	27641578	+	OsMADS30 - MADS-box family gene with MIKCc type-box expressed	2.17718	2.65576	2.16576	0.505024	0.183509	0.347912	1.95794	2.28734	1.57451	0.229081	0.559351	0.565101	1.66377	1.51749	1.37708	0.317957	0.439976	0.490728
LOC_Os06g45730	Chr6	27683619	27685556	-	MBTB11 - Bric-a-Brac Tramtrack Broad Complex BTB domain with Meprin and TRAF Homology MATH domain expressed	0.672697	0.90647	0.870047	0.0675258	0.206646	0.279576	0.93823	0.862566	1.05923	0.182947	0.140116	0.113338	0.634008	2.07162	2.93255	0.446676	0.449093	0.394688
LOC_Os06g45940	Chr6	27819964	27827493	+	potassium transporter putative expressed	2.99889	3.16749	3.78296	0.891038	0.728561	0.730767	2.42333	2.82612	3.37144	1.66355	1.10089	1.07575	3.64618	3.63076	4.31568	1.2426	1.3061	1.43333
LOC_Os06g46160	Chr6	27975946	27979361	-	expressed protein	7.71952	7.8341	10.3322	2.63097	3.624	3.94797	11.4832	13.5926	12.4841	4.02865	3.52103	2.83195	4.29608	4.69728	6.14637	2.69757	2.28434	2.45624
LOC_Os06g47120	Chr6	28555632	28557912	-	expressed protein	0.443601	0.60789	0.676537	0.163777	0.0615715	0.145605	0.457386	0.482507	0.342276	0.126065	0.135796	0.137444	0.300607	0.789306	0.831733	0.0885085	0.199984	0.246939
LOC_Os06g47130	Chr6	28558292	28564762	+	C2 domain containing protein expressed	4.94425	4.32099	5.1607	1.2753	1.68855	1.29934	4.07104	4.3283	4.70059	2.23116	1.33444	2.28017	6.03078	6.80761	6.00226	2.68874	2.54064	2.77258
LOC_Os06g47830	Chr6	28946879	28950601	-	RPA2C - Putative single-stranded DNA binding complex subunit 2 expressed	2.18375	1.6829	1.17505	0.642529	0.485885	0.484122	1.77761	2.40793	1.57121	0.578828	0.969198	0.612752	2.33807	1.76936	0.881153	0.635002	0.860054	0.786353
LOC_Os06g48240	Chr6	29180250	29181960	+	AAA ATPase putative expressed	82.1734	76.254	80.0741	5.52116	2.98135	5.92817	70.4896	92.8147	99.6409	3.68405	2.75289	4.56144	57.2815	91.3689	106.964	4.59747	4.45658	5.12465
LOC_Os06g48250	Chr6	29184362	29186298	-	ATPase putative expressed	48.4797	42.4212	39.9068	15.4903	12.4581	15.014	41.3523	72.0822	77.7516	9.93035	11.659	16.3738	58.3369	63.3955	101.331	21.4593	12.1118	16.1635
LOC_Os06g48290	Chr6	29198270	29199356	-	homeobox associated leucine zipper putative expressed	2.52751	1.44629	2.00315	0.0852817	0.146761	0.0873733	2.54783	3.42744	3.60552	0.475444	0.355722	0.0715703	3.45573	4.78269	5.36909	0	0.162368	0.588884
LOC_Os06g51060	Chr6	30890711	30892066	+	CHIT8 - Chitinase family protein precursor expressed	213.635	175.442	163.521	31.356	25.7776	35.8237	133.519	146.677	170.751	33.261	42.4644	40.7059	14.9477	13.9746	21.7063	2.05651	2.39532	1.91722
LOC_Os07g02130	Chr7	677501	678907	+	flavin-containing monooxygenase family protein putative expressed	3.80986	2.75767	2.96578	1.82192	1.27334	1.43246	3.41989	3.45256	3.8992	1.87846	1.39158	1.62073	2.80903	4.10862	4.77633	1.75576	1.69656	2.04296
LOC_Os07g02260	Chr7	726606	727559	+	expressed protein	29.3553	27.9239	33.8346	2.96518	1.15572	1.00504	29.4996	32.01	31.084	1.8767	2.79324	2.59205	33.7013	20.3357	19.1479	0.463805	0.471134	0.281159
LOC_Os07g02610	Chr7	939612	941748	-	expressed protein	7.99407	4.16348	9.30178	0.936323	0.901271	1.45448	8.06587	6.94643	7.24259	1.5481	1.45031	0.78578	3.82497	6.00792	8.08276	0.884985	1.24532	0.876332
LOC_Os07g02690	Chr7	972868	973534	+	DUF538 domain containing protein putative expressed	23.646	9.90124	29.6536	2.73047	1.67917	1.44782	58.257	42.9934	43.1927	1.13142	2.00922	1.55818	6.6925	15.0304	21.5448	2.36015	2.3935	1.99679
LOC_Os07g03040	Chr7	1149397	1155205	+	expressed protein	0.970807	0.393888	0.552002	0.193452	0.285441	0.14431	0.964154	1.06631	0.974258	0.302213	0.333289	0.447375	2.71088	1.12994	2.17512	0.42494	0.392142	0.282934
LOC_Os07g03600	Chr7	1444313	1445070	+	SCP-like extracellular protein expressed	32.4713	21.2968	33.2971	18.2383	6.93602	15.8034	29.9212	51.6259	44.2756	3.75281	10.0969	12.2154	19.4119	82.4573	54.939	32.1823	22.2053	17.0418
LOC_Os07g03810	Chr7	1590435	1593309	-	lectin-like receptor kinase 7 putative expressed	2.83802	2.86175	3.44055	1.16128	0.676177	1.15745	2.59804	3.08321	2.65281	0.701708	0.663104	0.592642	4.37378	3.705	4.59788	1.08407	0.908883	1.42042
LOC_Os07g03820	Chr7	1595360	1597614	-	lectin-like receptor kinase putative expressed	1.50575	1.19404	1.89992	0.413219	0.48977	0.857666	1.24315	1.39792	1.0665	0.0926332	0.274024	0.138712	2.40954	2.15422	2.53579	0.371335	0.215823	0.339498
LOC_Os07g03830	Chr7	1599870	1601885	-	lectin-like receptor kinase putative expressed	2.20737	0.860484	2.26008	0.658917	0.474773	0.414935	2.51252	2.38771	2.08869	0.781979	0.54635	0.770215	1.0001	1.8404	1.94496	0.378345	0.514046	0.469134
LOC_Os07g03840	Chr7	1603024	1605378	-	lectin-like receptor kinase putative expressed	3.06194	1.76147	2.84397	0.864919	0.811402	0.69374	3.87396	2.59539	2.56414	1.18034	0.928694	0.808339	1.74851	2.84821	3.49746	1.09716	0.709323	0.507736
LOC_Os07g03870	Chr7	1612858	1616245	-	receptor like protein kinase putative expressed	1.91017	1.84549	1.99073	0.798422	0.725703	0.476143	1.37934	1.50225	1.40965	0.584446	0.271043	0.406423	3.51863	2.68865	2.82276	1.00347	0.882249	0.35416
LOC_Os07g04450	Chr7	1969749	1972039	+	expressed protein	10.4774	10.5659	10.4725	0.876842	1.05548	1.0775	21.0824	15.3871	17.4981	3.99756	2.12181	2.06042	12.1325	5.322	6.12987	0.0825188	0.751308	0.705875
LOC_Os07g04500	Chr7	1985484	1987858	+	expressed protein	13.7261	19.411	16.2171	0.330673	0.427134	0.254219	27.2984	23.9407	29.4182	0.690301	0.689464	0.624393	15.9321	10.732	9.54817	0.0778282	0.236065	0.476073
LOC_Os07g04560	Chr7	2023158	2025061	+	no apical meristem protein putative expressed	22.3394	17.6491	14.1233	3.90624	3.05832	3.06214	33.929	29.0969	36.0954	5.37867	5.81154	6.8796	19.5751	24.153	31.1789	3.58152	2.45876	1.7892
LOC_Os07g04810	Chr7	2128418	2130049	-	protein kinase domain containing protein expressed	7.63453	9.67357	7.20536	3.1752	2.33536	3.04691	6.37199	7.40041	9.28261	2.44223	2.07213	1.62163	13.8438	13.4581	17.1922	4.40521	3.68585	6.0352
LOC_Os07g04930	Chr7	2176569	2177640	+	retrotransposon protein putative unclassified expressed	199.997	170.433	277.736	56.1453	24.9488	75.7129	113.541	296.038	177.684	30.4644	59.4411	80.7929	151.669	312.223	135.169	62.2878	31.7506	73.9399
LOC_Os07g04940	Chr7	2179672	2181138	-	uncharacterized PE-PGRS family protein PE_PGRS54 precursor putative expressed	144.956	125.244	111.627	35.9047	19.8179	41.5411	82.5984	140.251	145.002	23.2944	35.0663	35.1151	100.454	138.924	140.62	41.3504	40.9117	65.4753
LOC_Os07g04950	Chr7	2181828	2182644	+	retrotransposon protein putative unclassified expressed	187.862	155.021	182.143	43.8479	21.4563	39.7255	89.5527	192.005	165.262	22.731	37.3296	43.7793	140.996	258.312	154.55	48.545	37.7338	71.2929
LOC_Os07g04960	Chr7	2184248	2184998	+	app1 putative expressed	59.1599	41.3868	27.7138	10.6842	9.10598	13.0346	37.2243	32.5583	43.3727	23.71	17.907	15.467	42.5017	50.9637	39.3548	15.0806	14.1564	22.1078
LOC_Os07g04970	Chr7	2187378	2188939	-	transferase family protein putative expressed	25.3632	23.5613	30.3324	7.61013	6.57378	12.0846	18.8314	27.252	25.5886	4.21191	5.12122	5.17902	53.1548	46.7652	54.8631	6.64848	4.34401	4.74975
LOC_Os07g05084	Chr7	2243674	2245570	+	expressed protein	77.0718	90.6146	90.1453	1.922	3.71299	3.20252	82.6046	72.704	53.4236	1.91538	4.68069	3.22294	57.8074	77.6679	63.9546	7.16469	3.88125	6.16363
LOC_Os07g05700	Chr7	2722024	2723459	-	expressed protein	115.755	132.074	125.928	7.42727	6.16838	5.20358	109.819	138.235	114.121	11.6341	8.35869	4.80683	74.7709	63.8638	71.2881	11.3681	4.369	13.1566
LOC_Os07g06390	Chr7	3105284	3109490	-	expressed protein	5.80719	5.54084	4.43237	0.837059	0.400665	0.961086	4.07475	4.7782	4.9656	0.475579	0.597596	0.254515	5.78552	4.74354	6.17514	1.93129	2.2118	2.43787
LOC_Os07g07300	Chr7	3620109	3630820	-	expressed protein	3.31302	2.71331	4.2291	0.838809	1.27777	1.06174	6.74515	6.04381	5.87038	0.84046	0.541353	0.599656	5.28116	8.69633	9.64397	1.32138	1.7118	1.59928
LOC_Os07g07410	Chr7	3699582	3701580	+	oxidoreductase 2OG-Fe oxygenase family protein putative expressed	141.231	153.32	150.4	60.892	56.8493	67.994	155.041	173.927	200.916	72.8541	67.2208	68.8833	141.448	130.93	178.783	67.0196	72.8216	71.6159
LOC_Os07g07440	Chr7	3711910	3712695	+	versicolorin reductase putative expressed	12.3372	9.27674	15.1191	1.48803	0.854268	1.86427	6.54668	16.3448	12.1329	0.3835	1.17209	2.22006	5.63752	17.0189	12.5139	2.64616	0.786884	2.38036
LOC_Os07g07860	Chr7	3947968	3949371	-	LTPL76 - Protease inhibitor%2Fseed storage%2FLTP family protein precursor expressed	36.04	33.9384	38.2525	11.0178	16.6123	13.6235	41.1641	39.0861	36.2904	13.6673	14.4568	16.5211	77.9056	74.4253	73.3282	21.6634	35.3155	21.4716
LOC_Os07g07920	Chr7	3976186	3977717	+	LTPL100 - Protease inhibitor%2Fseed storage%2FLTP family protein precursor expressed	71.7816	69.6718	69.3857	23.7659	15.4187	25.9679	49.4343	84.384	84.838	16.4152	25.2432	25.3667	80.7844	102.278	120.711	25.7363	27.647	32.1326
LOC_Os07g08430	Chr7	4330346	4333642	-	indole-3-glycerol phosphate lyase chloroplast precursor putative expressed	94.5934	81.9092	90.963	40.628	43.7918	46.2689	129.668	149.307	135.334	34.8069	47.6906	51.9192	113.548	147.754	168.24	50.5415	54.101	40.8114
LOC_Os07g09420	Chr7	4969373	4971156	+	ATPase putative expressed	46.4991	43.2667	36.2992	12.7039	14.4674	17.7341	43.5282	44.5506	57.2569	15.8138	16.4717	18.3091	68.3165	52.6918	90.6421	15.7661	14.6767	13.7335
LOC_Os07g10030	Chr7	5348906	5353630	-	expressed protein	2.43519	2.48117	2.40409	0.392997	0.68847	0.436331	4.38794	5.27736	5.02187	0.581271	0.558865	0.612505	2.33047	1.82971	2.59136	0.769617	0.746612	0.690322
LOC_Os07g10120	Chr7	5431553	5436179	+	expressed protein	0.448345	0.316677	0.587649	0.11994	0.131243	0.06212	0.450588	0.617998	0.704186	0.0540474	0.0746348	0.0503279	0.355621	0.781829	0.74486	0.0566872	0.170908	0.245651
LOC_Os07g11739	Chr7	6494465	6502011	+	cytochrome P450 putative expressed	7.04093	4.50761	4.30184	0.338616	0.11415	0.43204	43.8183	30.5683	37.851	0.936995	1.01534	0.874378	2.1367	4.69361	10.271	0.911273	0.915395	0.701992
LOC_Os07g12340	Chr7	6967999	6969311	+	NAC domain-containing protein 67 putative expressed	52.5336	41.4433	44.3083	17.9535	17.544	21.6473	48.373	43.9363	52.34	19.7299	19.4395	22.3164	53.0351	42.6918	52.0987	17.8603	17.9694	11.0086
LOC_Os07g12720	Chr7	7268886	7269392	+	expressed protein	18.2413	17.6042	13.6362	6.70924	5.74984	7.11897	18.9686	13.701	18.3356	8.31165	6.45602	6.43136	10.7965	15.505	18.1302	5.01064	4.39719	5.13614
LOC_Os07g12890	Chr7	7394486	7397715	+	metal cation transporter putative expressed	26.4037	18.0575	25.2143	3.18676	1.6834	3.33393	24.7987	26.9871	30.2548	1.89885	2.23836	1.3225	30.9419	34.0755	41.1111	3.93766	2.66187	4.37864
LOC_Os07g13770	Chr7	7900573	7902417	+	UDP-glucoronosyl and UDP-glucosyl transferase domain containing protein expressed	8.86791	6.10448	7.50488	0.978369	0.963339	0.728328	8.03968	7.23359	8.52902	1.46086	1.04011	1.12897	8.64213	11.0671	10.1702	1.47385	1.45224	2.61164
LOC_Os07g13810	Chr7	7911925	7913775	+	cytokinin-N-glucosyltransferase 1 putative expressed	9.49764	9.65713	8.94258	3.76544	3.12885	4.10308	7.76139	11.7348	11.8257	3.21489	3.55981	2.60238	7.33354	10.1273	12.4858	3.48142	2.99814	4.73426
LOC_Os07g14150	Chr7	8075627	8078201	+	cytidine deaminase putative expressed	149.884	141.164	191.826	49.5973	59.3608	60.2233	204.118	174.91	170.233	61.224	71.2079	62.0069	172.963	129.025	147.036	55.1861	70.0087	76.7794
LOC_Os07g15460	Chr7	8966023	8970882	+	metal transporter Nramp6 putative expressed	16.2929	12.3041	19.2197	0.60245	0.959413	1.03732	14.758	14.0873	15.0475	1.18722	0.943443	1.38568	23.7628	15.0541	18.0275	0.849757	0.656902	0.581243
LOC_Os07g15940	Chr7	9260544	9262830	-	legume lectins beta domain containing protein expressed	3.1459	1.25331	2.6677	0.650522	0.589046	0.590754	2.951	1.44259	1.8806	1.03885	0.387564	0.358266	2.3909	3.36637	3.99601	1.30766	1.46715	0.906771
LOC_Os07g16970	Chr7	9982582	9988552	-	rab GDP dissociation inhibitor alpha putative expressed	11.0665	10.2899	9.76637	4.94834	5.16817	5.48712	13.1602	11.9429	11.4766	5.04634	4.31453	4.22002	11.0169	11.0428	9.61104	4.25558	4.92632	3.55993
LOC_Os07g17330	Chr7	10231829	10232702	+	B12D protein putative expressed	476.925	478.613	520.713	155.728	151.355	208.99	689.482	757.513	835.402	226.047	230.98	261.818	671.084	638.399	975.029	279.704	282.319	295.527
LOC_Os07g19000	Chr7	11252036	11252655	+	LTPL41 - Protease inhibitor%2Fseed storage%2FLTP family protein precursor expressed	9.82167	14.9992	9.89246	2.00121	3.18941	0.890002	7.53453	7.76801	6.55569	0.950757	1.78069	2.09924	7.04601	4.04059	11.4746	1.99528	0.71547	1.42253
LOC_Os07g22680	Chr7	12777061	12778037	+	SKP1-like protein 1B putative expressed	2.47765	2.03466	2.25738	0.0594644	0.309463	0.183706	5.21081	5.13336	4.42996	0.38125	0.494805	0.94817	4.17269	2.41918	2.82679	0.168247	0.28276	0
LOC_Os07g22730	Chr7	12826359	12827317	-	AP2 domain containing protein expressed	13.2061	8.29715	12.9058	3.054	1.58856	5.91063	7.8671	10.1424	8.80458	0.895906	2.38915	2.76802	6.82148	16.7858	16.7155	7.66067	6.50631	4.95675
LOC_Os07g23390	Chr7	13181883	13182879	-	expressed protein	87.4064	60.8622	79.7977	36.3168	29.5597	39.4611	4.41617	4.32206	3.95122	2.5351	1.80199	1.80876	46.3304	83.0127	141.273	26.2265	29.8782	22.1744
LOC_Os07g23410	Chr7	13201060	13206927	-	fatty acid desaturase putative expressed	296.684	112.363	314.461	60.7248	45.299	57.8507	365.894	350.589	432.296	76.8695	63.07	61.2133	156.482	160.48	267.046	27.0818	23.3845	16.95
LOC_Os07g23430	Chr7	13219680	13224915	+	fatty acid desaturase putative expressed	220.755	83.3613	240.929	38.1303	28.7166	39.2733	282.886	251.924	305.095	49.0437	44.0317	37.9295	92.2306	142.412	254.156	25.3658	22.3623	15.2913
LOC_Os07g23570	Chr7	13323931	13326401	+	cytochrome P450 72A1 putative expressed	5.72952	4.06977	4.24575	1.74854	2.09333	1.83804	26.8444	20.6804	24.1539	2.63154	2.52743	2.43907	15.3898	11.921	16.1478	6.41341	5.94693	5.23683
LOC_Os07g23640	Chr7	13354097	13355297	-	retrotransposon protein putative Ty3-gypsy subclass expressed	121.275	131.284	99.8234	36.2822	57.1091	56.8786	88.6326	139.702	109.822	9.55162	13.9396	8.22227	110.848	155.353	139.721	14.3619	8.88725	33.2024
LOC_Os07g23660	Chr7	13366416	13367542	+	retrotransposon protein putative unclassified expressed	64.3031	48.4324	40.7212	9.9884	8.05658	9.90563	72.2295	89.4201	80.8149	2.97238	2.71353	1.88094	85.7163	147.458	114.933	5.61085	3.65918	9.58208
LOC_Os07g25730	Chr7	14764048	14767134	+	expressed protein	2.01429	1.90358	1.78492	0.420522	0.68882	0.286278	1.71342	1.26901	1.97111	0.401748	0.276295	0.365078	2.637	1.65612	1.16259	0.466592	0.165206	0.204622
LOC_Os07g25900	Chr7	14868464	14872147	-	expressed protein	0.60906	0.565478	0.432656	0.071671	0.0210327	0.062091	0.440639	0.483348	0.625493	0.0639658	0.0296797	0.13032	0.295144	0.457765	0.425932	0.0565347	0.0226795	0.0281154
LOC_Os07g26660	Chr7	15376916	15378292	+	aquaporin protein putative expressed	38.5021	56.922	41.9244	20.0074	18.8224	21.6315	58.5953	60.3683	73.202	31.7921	22.8937	29.2443	25.8653	20.2993	29.0573	8.54834	12.2135	8.88604
LOC_Os07g27390	Chr7	15938295	15941058	-	retrotransposon protein putative unclassified expressed	3.08003	2.62592	3.05224	0.754351	0.619935	0.766491	1.28332	1.43487	1.25906	0.674869	0.625042	0.60554	2.90116	2.7404	3.02246	0.60518	0.498253	0.635999
LOC_Os07g29750	Chr7	17490699	17493026	+	glycosyl hydrolases family 16 putative expressed	26.8101	20.2702	34.0486	13.7643	9.54406	15.8173	37.2032	57.4566	63.1925	20.3326	19.9917	20.4991	30.0651	35.1779	34.6291	15.4307	12.5893	16.7429
LOC_Os07g30240	Chr7	17870625	17880163	+	mutS family domain IV containing protein expressed	3.6759	4.03079	4.52515	0.120394	0.105589	0.14983	2.58878	2.80051	2.5841	0.0648944	0.0399328	0.101037	3.59348	3.74783	4.36474	0.523736	0.777545	0.903418
LOC_Os07g30280	Chr7	17902640	17904772	+	csAtPR5 putative expressed	1.54104	2.00063	1.99296	0.270927	0.0337887	0.0800435	2.29519	2.58245	2.58673	0.0350477	0.289259	0.0324811	1.45358	1.54386	1.64441	0.182804	0.331015	0.13553
LOC_Os07g31830	Chr7	18911787	18914891	+	GTPase activating protein putative expressed	2.94633	2.82222	2.73616	0.0606225	0.630752	0.873791	0.998768	0.697704	0.723027	0	0.15135	0.203503	2.09702	4.32782	4.42815	0.743204	0.98015	1.47609
LOC_Os07g33580	Chr7	20063394	20065355	+	cytochrome P450 putative expressed	1.6323	2.55066	2.35826	0.710721	0.946495	0.704064	13.2791	14.7488	12.5543	5.09894	5.51271	6.76841	4.03132	7.10943	7.50982	2.51183	2.81815	2.20544
LOC_Os07g33780	Chr7	20214025	20218702	+	pleiotropic drug resistance protein 5 putative expressed	73.1294	46.6816	76.4036	29.6748	27.9745	33.8319	110.062	112.261	123.213	49.4119	58.1908	49.0164	59.9945	89.6962	123.528	40.7461	38.3281	25.9523
LOC_Os07g35340	Chr7	21146479	21149745	+	TKL_IRAK_DUF26-lc.14 - DUF26 kinases have homology to DUF26 containing loci expressed	11.163	10.3044	10.4128	3.53471	5.07447	3.85322	11.7921	13.1179	14.2698	5.91873	4.72856	5.93228	19.1551	19.7249	20.6016	8.92916	8.72452	6.8948
LOC_Os07g35660	Chr7	21359653	21366555	+	TKL_IRAK_DUF26-lc.21 - DUF26 kinases have homology to DUF26 containing loci expressed	7.3997	5.07605	7.21149	3.02722	2.93486	3.14224	5.04207	4.34728	4.19065	2.62494	2.16695	1.86413	3.12789	4.52096	4.07454	2.54765	1.97864	1.45397
LOC_Os07g35680	Chr7	21367969	21374694	-	TKL_IRAK_DUF26-lc22 - DUF26 kinases have homology to DUF26 containing loci expressed	6.27553	3.52072	5.12579	1.75426	1.62018	2.41635	14.3966	13.8728	14.6767	3.83058	3.07071	2.79419	7.48361	8.96075	8.34838	3.7599	2.78754	3.61679
LOC_Os07g36690	Chr7	21970341	21973436	+	CSLF2 - cellulose synthase-like family F%3B beta13%3B14 glucan synthase expressed	0.671801	0.821856	0.818965	0.0448193	0.0919821	0.139699	0.753307	1.28271	1.23325	0.0934859	0.235164	0.27583	1.93427	2.89725	5.21642	0.240351	0.241131	0.439143
LOC_Os07g36700	Chr7	21989083	21991756	+	CSLF1 - cellulose synthase-like family F%3B beta13%3B14 glucan synthase expressed	0.300497	0.392457	0.567143	0.0707884	0.046656	0.0183767	0.692355	0.496615	0.843307	0.142592	0.117323	0.0891103	0.752095	1.04461	2.48877	0.0837207	0.13443	0.0831602
LOC_Os07g36910	Chr7	22101917	22105152	+	OsFBX254 - F-box domain containing protein expressed	1.08938	1.07895	0.942184	0.117933	0.2069	0.244646	1.30563	1.43524	1.39869	0.324964	0.135105	0.134872	0.553028	0.701542	1.02348	0.356918	0.246421	0.22128
LOC_Os07g36930	Chr7	22110787	22113703	+	expressed protein	3.78816	3.826	3.34618	0.556217	0.703111	0.576052	5.75739	6.11348	6.7763	0.780166	0.435889	1.06324	5.71103	5.09509	6.79721	1.34354	1.23294	1.5185
LOC_Os07g37400	Chr7	22411208	22413071	-	OsFBX257 - F-box domain containing protein expressed	5.3668	4.30958	5.69532	2.09423	2.9586	2.59459	7.88839	6.43572	5.69441	3.25888	2.74596	2.96825	5.93339	6.17754	5.34407	1.93314	3.05238	2.60119
LOC_Os07g37730	Chr7	22619086	22621292	+	NADH-ubiquinone oxidoreductase mitochondrial precursor putative expressed	3.80274	2.84696	3.25099	0.520749	0.124573	0.4419	5.83744	5.91625	6.81112	0.361417	0.745823	0.655533	5.73157	6.46097	9.25543	0.358169	0.179845	0.0555127
LOC_Os07g40630	Chr7	24347897	24351927	-	BRASSINOSTEROID INSENSITIVE 1 precursor putative expressed	13.0564	10.3801	11.2089	5.05456	4.52926	5.9587	12.1678	14.8757	16.8252	7.10969	5.3793	5.70235	14.7019	17.7216	25.2027	5.34095	5.18756	5.72824
LOC_Os07g40850	Chr7	24470104	24471115	-	retrotransposon protein putative unclassified expressed	11.5633	12.1604	8.88259	5.2031	2.11123	4.72016	8.34717	11.0694	14.1355	5.32684	3.52849	3.797	111.902	14.2813	15.944	3.89461	2.52764	5.25244
LOC_Os07g40890	Chr7	24481252	24481950	-	igA FC receptor precursor putative expressed	2.47693	1.50778	1.74068	0.804298	0.430506	0.718853	2.09907	2.05861	1.53014	0.376876	0.587981	0.759355	295.904	1.93183	2.1015	3.11922	0.957619	0.806233
LOC_Os07g40910	Chr7	24487817	24488449	-	expressed protein	20.9081	18.9223	14.4003	3.84793	5.22042	5.50582	19.5056	14.4515	15.2856	6.72293	5.03287	7.26567	32.5631	11.9297	6.25203	6.32138	5.04336	7.94342
LOC_Os07g41050	Chr7	24555106	24556725	+	NAD dependent epimerase%2Fdehydratase family protein putative expressed	6.24715	6.5447	6.65349	1.46755	1.1239	2.46998	6.04125	9.24993	7.93049	4.65822	3.34864	2.92505	7.16148	9.80091	8.62433	4.33487	3.07876	5.11596
LOC_Os07g41070	Chr7	24567132	24570318	-	NAD dependent epimerase%2Fdehydratase family protein putative expressed	0.614098	0.394367	0.514417	0	0.0770494	0.212719	0.947763	0.822249	0.573871	0.132133	0.0973426	0	0.898707	0.449889	0.338365	0.166371	0.0278645	0
LOC_Os07g41350	Chr7	24768073	24769164	+	B12D protein putative expressed	8.14335	6.3648	9.41815	1.67176	2.86536	2.51228	9.53481	5.07527	7.1758	3.12952	1.56071	1.81561	12.8291	12.3192	9.5123	3.4214	4.87031	7.66572
LOC_Os07g41410	Chr7	24809650	24810369	+	EGG APPARATUS-1 putative expressed	266.888	202.574	215.26	82.6527	65.4021	96.525	201.246	363.926	368.715	21.6991	59.5258	58.4581	90.2814	297.026	248.985	84.567	64.9715	69.3948
LOC_Os07g41460	Chr7	24845109	24846577	+	sulfotransferase domain containing protein expressed	44.5519	42.6113	36.5292	11.872	9.86506	10.2149	35.3519	38.5359	47.7593	10.1647	7.13303	7.9358	81.5542	72.9783	101.714	10.9899	8.98456	13.5928
LOC_Os07g41650	Chr7	24961169	24964384	-	pectinesterase putative expressed	3.64022	4.33491	4.26097	0.702989	0.518588	1.27462	2.76309	5.56724	5.15927	1.01163	1.47035	1.58618	4.18057	3.71923	4.27463	1.26743	0.813717	0.309955
LOC_Os07g42220	Chr7	25273384	25273982	-	expressed protein	25.0394	23.5546	35.4767	9.09465	7.25652	14.2512	20.5704	41.1715	30.2383	6.38511	9.75247	11.2235	30.5339	52.0665	36.7296	11.2879	11.6073	13.9592
LOC_Os07g43140	Chr7	25847726	25848484	-	VQ domain containing protein putative expressed	12.0968	13.0972	10.5395	1.48741	1.95606	3.13604	10.3879	12.9864	17.194	2.44193	2.2632	3.45109	14.1816	12.4359	14.7571	1.64683	1.49936	2.6163
LOC_Os07g43160	Chr7	25867212	25871233	+	uncharacterized glycosyl hydrolase Rv2006%2FMT2062 putative expressed	4.45566	4.44798	4.16636	1.42447	1.27471	1.5089	7.81289	12.2042	11.0713	1.52524	3.1068	2.64109	10.5752	8.63844	13.2732	5.63512	5.97993	4.53178
LOC_Os07g43240	Chr7	25904636	25905610	+	SKP1-like protein 1B putative expressed	10.4128	9.29577	10.9527	0.715676	0.775895	1.16686	15.9909	16.9162	19.0771	0.600932	1.58807	0.700711	7.7216	7.27899	12.1275	2.02489	1.92845	0.968395
LOC_Os07g43260	Chr7	25914762	25915489	+	SKP1-like protein 1B putative expressed	11.75	12.775	9.46709	0.656465	0.80482	0.287759	16.0953	13.2196	20.8602	0.43777	0.626402	0.472217	19.464	10.8818	16.446	0.52929	0.625124	0.430612
LOC_Os07g43580	Chr7	26075299	26077154	-	MYB family transcription factor putative expressed	1.51336	1.00753	0.996576	0.165556	0.0483453	0.285956	1.45161	1.77471	1.40231	0.124177	0.091552	0.18525	0.736308	0.423175	0.661371	0.234783	0	0.258534
LOC_Os07g43604	Chr7	26102431	26104691	-	expressed protein	4.05311	4.54103	5.50379	0.258259	0.185353	0.292218	1.78294	1.25887	1.76321	0.147594	0.0584014	0.0985163	2.90052	3.11422	4.40257	0.44408	0.178383	0.165195
LOC_Os07g43960	Chr7	26271203	26272942	+	expressed protein	1.08752	0.884584	1.02698	0.0995805	0.0289928	0.238694	0.719538	1.49312	1.29694	0.0599236	0.0275154	0.0835677	0.554978	1.06102	1.55028	0.249026	0.25035	0.308117
LOC_Os07g44140	Chr7	26382581	26385011	+	cytochrome P450 72A1 putative expressed	88.2752	73.49	81.7301	15.1195	16.0631	16.79	86.7668	77.9949	82.7909	15.471	15.0796	15.3697	100.257	82.2002	97.3758	11.9732	13.4109	12.4209
LOC_Os07g44410	Chr7	26542980	26545183	+	WD40-like Beta Propeller Repeat family protein expressed	393.539	301.837	330.822	38.7568	38.0435	44.4432	391.334	427.4	476.277	37.7319	42.2049	39.415	467.663	481.306	636.806	45.8901	45.1858	53.3976
LOC_Os07g44440	Chr7	26551781	26552660	+	peroxiredoxin putative expressed	432.361	360.396	427.897	9.6057	13.8578	16.2085	325.677	293.272	320.026	11.9655	11.8189	8.89515	399.602	268.924	325.638	11.8247	9.8893	6.05358
LOC_Os07g44550	Chr7	26603637	26604970	+	peroxidase precursor putative expressed	135.811	164.751	136.333	33.7245	32.0674	39.9598	155.18	148.172	200.336	33.4656	27.3729	29.7842	102.76	74.1178	102.549	16.9603	20.9183	17.3213
LOC_Os07g44590	Chr7	26615489	26616879	+	peroxidase precursor putative expressed	101.122	90.5462	89.0087	25.2513	24.0909	29.6385	91.1001	97.9276	113.781	31.808	36.1288	34.5019	76.1121	66.7284	84.7303	17.4643	21.5701	22.8405
LOC_Os07g44930	Chr7	26805264	26806136	+	dirigent putative expressed	1.45977	1.72826	2.73136	0.350961	0.728152	0.432773	6.98393	4.7851	4.7673	0.970099	0.877035	0.942508	1.31808	1.50915	1.72532	0.661456	0.267126	0.649201
LOC_Os07g46846	Chr7	28002587	28004412	+	sex determination protein tasselseed-2 putative expressed	46.1184	12.0013	49.4748	4.15831	2.45318	7.33992	125.002	90.5995	132.653	13.7243	13.2535	13.0336	18.7742	32.4224	63.3893	7.77113	7.42209	4.12739
LOC_Os07g46870	Chr7	28020590	28021848	+	sex determination protein tasselseed-2 putative expressed	22.0348	10.5743	17.8578	3.16792	4.86656	5.26064	41.3437	34.2976	50.0915	3.24637	4.23821	4.86022	9.14823	19.1816	41.8105	3.08347	3.19986	1.90036
LOC_Os07g47230	Chr7	28228570	28231825	+	TKL_IRAK_DUF26-lh.10 - DUF26 kinases have homology to DUF26 containing loci expressed	1.12326	0.65442	1.16245	0.492469	0.534847	0.486469	1.12848	1.06397	1.16647	0.694985	0.330557	0.334567	1.76147	2.53523	3.14703	0.066535	0.133632	0.412513
LOC_Os07g47790	Chr7	28540697	28541796	-	AP2 domain containing protein expressed	2.69268	2.02898	2.134	0.808971	0.250911	0.773238	2.20197	3.51572	2.9208	0.317626	0.478536	0.678391	1.93722	2.08593	3.05073	0.435291	0.60256	1.1379
LOC_Os07g48010	Chr7	28669498	28671387	+	peroxidase precursor putative expressed	224.733	230.563	235.357	8.84712	4.77613	11.2317	189.327	186.681	189.018	5.58024	4.89943	5.02049	254.197	195.637	198.988	6.40553	5.12506	7.22111
LOC_Os07g48020	Chr7	28673754	28675433	+	peroxidase precursor putative expressed	460.311	430.199	493.617	85.5066	60.2855	93.1784	353.579	335.519	397.006	50.9039	53.8791	50.5871	308.21	260.299	286.947	56.4905	52.8233	55.0097
LOC_Os07g48450	Chr7	28985797	28988032	+	no apical meristem protein putative expressed	32.9084	36.6947	30.7883	16.026	12.9122	13.8209	28.3156	35.3378	36.3952	12.2634	10.8358	11.0359	36.423	33.3357	45.3543	17.6123	14.4465	12.4438
LOC_Os07g48500	Chr7	29008871	29009943	+	stress responsive protein putative expressed	30.9303	10.6371	11.002	1.80623	0.859456	3.12079	73.2793	48.8671	52.8078	1.17328	0.824114	0.782363	83.2686	77.9077	82.1453	5.93534	4.04488	5.47606
LOC_Os07g48560	Chr7	29073043	29075687	+	homeobox domain containing protein expressed	7.21566	6.25151	8.28286	2.48737	2.0788	2.31236	10.773	15.7125	18.0807	2.34693	2.84309	3.38833	4.31101	4.06464	5.58789	1.9414	1.19885	1.55813
LOC_Os07g48730	Chr7	29179661	29181610	+	tyrosine protein kinase domain containing protein putative expressed	11.8302	11.2776	10.3989	4.23873	3.73672	3.92004	10.7142	9.30996	11.7931	4.74862	4.87347	4.62439	18.6422	19.2949	29.3298	8.21355	7.36308	7.83028
LOC_Os07g48830	Chr7	29220283	29221843	-	glycosyl transferase 8 domain containing protein putative expressed	2.03859	2.98413	2.51925	0.0346845	0.242575	0.107693	4.20761	3.19521	4.25312	0.470151	0.255901	0.611347	1.71421	1.18978	1.86496	0.327784	0.131837	0.12162
LOC_Os07g48870	Chr7	29242088	29243628	+	MYB family transcription factor putative expressed	13.9818	11.2959	11.5376	2.59946	2.18132	3.26403	21.083	25.9335	27.4342	2.88108	3.0496	2.90868	13.839	11.6968	12.6838	4.0283	3.49068	2.91641
LOC_Os07g48980	Chr7	29323094	29324723	+	nicotianamine synthase putative expressed	40.5303	38.6855	28.6376	17.0234	14.0771	15.4952	48.4475	49.2058	60.288	10.5584	10.5998	11.6124	30.7104	24.5045	27.2687	11.7026	9.45519	13.6004
LOC_Os08g01150	Chr8	102127	107380	+	DTA2 putative expressed	23.3579	12.7408	20.0242	3.00719	2.51833	3.43495	30.5435	25.9441	32.3756	4.13334	3.45951	2.83544	5.29733	7.17344	13.7767	3.41431	2.80501	2.5145
LOC_Os08g01480	Chr8	296908	298367	-	cytochrome P450 putative expressed	8.59095	9.53414	8.56629	2.74751	2.55353	4.7868	6.79056	6.56292	6.14056	4.49388	3.00238	2.48088	5.19027	10.6434	10.4466	2.79333	2.11484	3.21083
LOC_Os08g02030	Chr8	655748	657391	-	transferase family protein putative expressed	8.44133	4.98779	8.61092	0.960943	0.604608	1.15092	12.0034	10.0016	13.3997	1.65093	0.722543	0.78124	12.2871	18.0548	34.7669	3.3495	2.48185	3.72532
LOC_Os08g02700	Chr8	1127882	1129553	-	fructose-bisphospate aldolase isozyme putative expressed	35.8532	37.3176	40.2086	11.6498	18.0653	24.2923	65.4117	73.7284	82.4157	23.6732	28.6528	42.1622	50.8768	66.8794	119.173	41.3438	34.4887	31.3826
LOC_Os08g03240	Chr8	1503812	1506337	-	lectin-like receptor kinase 1 putative expressed	1.47045	1.52832	1.32677	0.245411	0.2985	0.470353	1.60471	1.4177	1.70835	0.50734	0.359848	0.427748	1.39931	0.810427	0.856663	0.517928	0.304736	0.399042
LOC_Os08g03300	Chr8	1531998	1533434	-	OsFBDUF40 - F-box and DUF domain containing protein expressed	1.51943	1.29201	0.987131	0.10644	0.0310054	0.22027	1.73174	2.13416	2.08887	0	0.0294533	0.0893263	0.911712	1.00691	1.54015	0.167618	0.101135	0.0829085
LOC_Os08g03310	Chr8	1536569	1540377	+	zinc finger family protein putative expressed	2.11136	1.85628	2.04404	1.11364	0.814722	0.882247	2.21357	2.39303	2.69152	1.46747	0.770995	1.01521	1.34311	1.65935	2.22768	0.808181	0.944654	0.83845
LOC_Os08g04350	Chr8	2133547	2134479	+	plastocyanin-like domain containing protein putative expressed	47.0817	47.1263	46.1472	12.7786	11.6753	15.8959	43.1207	41.8514	40.8806	13.3649	19.4226	21.2347	71.0014	55.6886	64.3484	18.162	15.3596	13.3302
LOC_Os08g04360	Chr8	2137533	2138081	+	plastocyanin-like domain containing protein putative expressed	5.31354	3.97223	4.19501	0.960731	3.50135	2.1017	3.79641	2.739	4.02135	1.8617	2.95928	0.537402	6.64613	4.43785	7.4194	2.24773	2.90434	0.721193
LOC_Os08g04540	Chr8	2256007	2257920	+	decarboxylase putative expressed	5.29098	4.40298	3.8483	1.62609	1.99597	2.49018	14.0485	12.4833	16.0673	2.316	2.98743	2.60332	12.9558	14.7317	33.7354	3.28823	3.06511	2.05261
LOC_Os08g04630	Chr8	2309719	2315261	-	external NADH-ubiquinone oxidoreductase 1 mitochondrial precursor putative expressed	38.6486	32.4909	37.2298	14.598	14.6847	15.2137	44.6361	39.7871	37.1321	19.4754	15.0635	16.5474	60.7191	58.1266	57.9986	18.0182	18.8699	21.9676
LOC_Os08g04770	Chr8	2382155	2385161	+	AMP-binding domain containing protein expressed	0.572775	0.473095	0.536268	0.300852	0.167735	0.283457	0.472779	0.744259	0.561275	0.0984557	0.0907454	0.367245	0.810931	0.524317	0.534194	0.103433	0.0519583	0.0320352
LOC_Os08g05480	Chr8	2918636	2921281	+	OsFBX261 - F-box domain containing protein expressed	7.78838	4.29217	11.8361	2.70897	1.09469	3.89417	5.47741	13.8149	8.50466	0.880743	1.84959	3.12595	2.48611	14.6621	8.2002	2.32876	1.19563	1.80154
LOC_Os08g05780	Chr8	3093748	3094879	-	expressed protein	1.63654	1.47861	1.84225	0.290594	0.168612	0.199937	1.52533	1.83355	1.9135	0.440913	0	0.284517	0.526537	0.631783	0.641398	0.182866	0.046041	0.169093
LOC_Os08g06170	Chr8	3408276	3409968	-	berberine and berberine like domain containing protein expressed	14.7909	16.002	16.7702	6.4616	4.59257	5.91408	15.0673	15.8153	15.7566	6.08127	5.84137	5.66587	13.9752	17.3763	20.6995	3.58832	2.94516	2.74771
LOC_Os08g10150	Chr8	5884635	5894289	+	SHR5-receptor-like kinase putative expressed	2.47644	1.80578	1.73332	0.874038	0.877783	0.629748	1.38226	1.50165	1.66542	0.255528	0.325203	0.32933	0.705175	1.25801	0.873186	0.236276	0.220184	0.419082
LOC_Os08g10500	Chr8	6168469	6169041	+	expressed protein	383.349	490.361	414.25	31.785	43.8161	39.404	374.838	341.316	339.078	59.401	69.9048	45.4899	460.6	391.578	662.286	43.5801	34.9193	76.7999
LOC_Os08g10630	Chr8	6267823	6270905	+	metal cation transporter putative expressed	20.7037	25.9148	24.2631	3.9713	4.44716	6.43705	29.6093	35.3409	33.8085	4.69982	6.35353	8.16532	29.9418	30.6277	28.2989	9.92227	8.86504	8.93487
LOC_Os08g13420	Chr8	7982559	7985538	+	S-domain receptor-like protein kinase putative expressed	3.29866	2.02296	3.16887	1.36858	1.21852	0.909429	4.95581	4.69874	5.02347	1.65048	0.877107	1.59264	3.48072	5.94519	5.18039	1.83003	1.29953	0.7716
LOC_Os08g26350	Chr8	16064546	16065707	-	expressed protein	19.0998	16.2406	16.9016	0.428777	0.641303	1.85894	27.4765	26.6738	26.849	1.10918	0.627321	1.5293	59.4338	48.1256	47.532	0.604373	0.714898	0.122559
LOC_Os08g26850	Chr8	16331761	16333677	-	plant protein of unknown function domain containing protein expressed	1.8459	1.60116	0.927814	0.819604	0.532915	0.657747	1.29172	1.63527	2.16929	0.594549	0.635924	0.532511	4.75571	6.14278	8.17037	2.94981	2.28524	2.13737
LOC_Os08g27170	Chr8	16593211	16596190	+	calmodulin binding protein putative expressed	3.4067	4.04643	3.32735	0.830702	1.09012	0.959394	4.65615	4.66132	4.09965	0.922417	1.06055	1.34065	5.33655	8.20868	7.93263	1.60042	1.60874	0.784777
LOC_Os08g27720	Chr8	16892347	16896430	+	pirin putative expressed	36.6139	29.1337	44.523	12.84	13.0567	14.5022	33.946	39.9985	35.2119	6.75969	12.4099	11.3956	28.5613	32.9836	29.7213	10.381	11.1798	10.1092
LOC_Os08g28080	Chr8	17122122	17132608	-	coatomer subunit delta putative expressed	3.66316	2.95528	3.33863	0.474442	0.480994	0.341036	4.29687	3.40357	3.86967	0.833412	0.771249	0.551298	1.64117	0.993197	1.3154	0.0690577	0.0693081	0.107167
LOC_Os08g28880	Chr8	17663580	17666521	+	patatin putative expressed	45.1626	39.3075	36.1261	12.4478	8.59025	16.4348	42.2363	45.9745	50.2169	12.5679	10.3358	12.2246	24.8669	29.3128	30.5496	9.32885	7.51415	7.42131
LOC_Os08g30100	Chr8	18509005	18510244	-	1-aminocyclopropane-1-carboxylate oxidase homolog 1 putative expressed	11.1775	8.77297	8.69462	4.80348	4.30015	4.9629	8.65626	10.7358	13.0106	4.32075	3.49166	2.87941	6.5277	7.46916	15.6611	2.95653	3.3425	2.89981
LOC_Os08g31250	Chr8	19325136	19326203	+	C1-like domain containing protein expressed	4.79251	6.74611	5.3343	0.629402	0.455928	0.594965	4.95346	5.43695	5.8661	0.430691	0.91589	1.0124	3.42131	9.82146	15.8203	0.296962	0.698153	0.42676
LOC_Os08g31280	Chr8	19340472	19341395	-	DC1 putative expressed	5.30554	4.40549	6.54426	1.09628	1.28446	0.663414	3.08944	3.33862	4.49543	0.888435	0.858984	0.811783	8.15799	6.83215	9.69481	1.21592	1.41083	0.970883
LOC_Os08g31850	Chr8	19745526	19747077	+	expressed protein	22.0957	18.5832	21.4673	2.03049	2.96038	2.66964	22.2251	19.2332	34.5732	4.56595	2.59444	2.10975	30.7708	29.934	44.18	1.27934	0.857358	1.24392
LOC_Os08g32360	Chr8	20038821	20041325	+	expressed protein	37.6271	37.373	41.5919	0.324277	0.242075	0.573959	31.5835	38.5145	41.548	1.30586	1.34741	0.349894	1.73982	0.995248	1.75966	0.393611	0	0
LOC_Os08g34580	Chr8	21722267	21726273	+	trehalose-6-phosphate synthase putative expressed	6.19753	6.39076	5.72954	2.6398	2.83442	2.61723	6.08714	9.1076	8.54123	1.94842	2.81187	2.8863	4.15026	4.32859	4.11482	1.25621	0.873626	1.09958
LOC_Os08g34800	Chr8	21884310	21885261	+	expressed protein	14.5701	16.0642	15.6379	2.71622	2.94286	5.90943	12.9428	18.0138	17.1893	3.50998	4.57275	3.83372	6.40624	8.57747	8.79857	2.0956	2.75955	1.57416
LOC_Os08g35750	Chr8	22553057	22554032	-	Cupin domain containing protein expressed	2.24495	3.28279	1.58858	0.893278	0.516516	0.981191	1.87328	2.83972	3.19441	1.20004	0.297323	0.549749	2.41313	2.55989	1.93968	0.842468	0.84953	1.51957
LOC_Os08g36030	Chr8	22711307	22712625	-	plant viral response family protein putative expressed	2.20568	1.59057	1.46698	0.910215	0.690786	0.981958	2.64363	3.19447	3.07413	0.896327	0.361522	0.531387	3.48103	4.67518	6.68903	1.60737	1.61714	1.57014
LOC_Os08g36630	Chr8	23117028	23119494	-	bifunctional monodehydroascorbate reductase and carbonic anhydrasenectarin-3 precursor putative expressed	84.7088	81.7354	75.4042	24.6001	17.4192	26.4997	78.8774	77.8407	95.2589	35.0951	27.0144	29.0777	85.7959	98.7763	103.735	34.7701	33.8805	41.1841
LOC_Os08g36860	Chr8	23288613	23294164	-	cytochrome P450 putative expressed	3.29091	3.70727	3.75744	0.808227	0.84015	1.14765	4.83072	5.2646	4.95238	1.08746	0.881583	1.14236	2.66966	2.57641	2.55328	0.643786	0.949317	0.549097
LOC_Os08g37300	Chr8	23575565	23576310	+	expressed protein	1166.31	1036.43	841.157	223.983	188.343	240.871	1014.31	1032.99	919.435	337.245	236.831	292.987	1278.38	1101.06	687.621	301.64	305.488	366.554
LOC_Os08g37432	Chr8	23712629	23717520	+	MATE efflux family protein putative expressed	16.5995	14.4484	16.844	2.28503	1.62332	2.15624	19.8414	18.9831	20.6646	1.80459	1.93172	1.71128	15.1745	14.5559	16.6081	1.94508	1.62978	1.97304
LOC_Os08g37660	Chr8	23853216	23854479	-	plastocyanin-like domain containing protein putative expressed	26.4167	24.7467	23.6385	5.65088	5.17371	8.51855	22.4747	18.4802	25.3928	5.23588	5.75934	5.77327	34.2866	26.5451	36.4783	8.07013	9.24921	4.97409
LOC_Os08g38130	Chr8	24158576	24159852	-	cytokinin-O-glucosyltransferase 1 putative expressed	1.49435	1.47877	1.26481	0.13663	0.317395	0.235149	0.512424	1.61216	0.718686	0.124186	0.264913	0.267545	0.585151	1.67729	1.12671	0.386989	0.173159	0.583536
LOC_Os08g39390	Chr8	24905299	24908967	+	ZOS8-10 - C2H2 zinc finger protein expressed	1.0518	1.53289	0.911282	0.441298	0.386975	0.559313	1.47453	1.45598	2.17709	0.176239	0.284623	0.617242	0.872296	0.864711	1.15445	0.370948	0.18628	0.0574822
LOC_Os08g39730	Chr8	25155158	25156888	+	cytochrome P450 putative expressed	1.91262	1.78857	2.06649	0.31029	0.296485	0.701518	5.6176	3.76795	6.42561	0.431764	0.351	0.236728	1.47759	2.16312	3.83075	0.320013	0.48231	0.594567
LOC_Os08g39850	Chr8	25240906	25250279	+	lipoxygenase chloroplast precursor putative expressed	10.806	8.70759	8.20301	1.13547	1.1737	1.87469	16.9714	16.0926	21.6459	5.36492	5.24834	4.67656	10.6334	11.2027	20.9549	2.8851	2.51106	1.34507
LOC_Os08g40270	Chr8	25493505	25496359	+	lectin-like protein kinase putative expressed	3.57012	3.30241	3.34709	1.91436	1.21886	1.68092	2.80041	3.85336	4.01655	1.71695	1.46486	1.67718	3.03555	3.29017	5.29431	1.43273	1.41841	1.45661
LOC_Os08g40680	Chr8	25758851	25759949	-	glycosyl hydrolase putative expressed	10.3199	7.73992	8.34291	1.56314	2.01753	2.02875	11.7945	10.6633	12.3641	1.60841	1.55106	1.56572	7.82417	11.5696	16.3296	2.71258	1.62989	1.70075
LOC_Os08g40690	Chr8	25762457	25763824	+	glycosyl hydrolase putative expressed	4.21086	3.79694	4.04546	1.3973	1.18722	0.742101	2.63663	2.98667	2.41146	1.05957	1.12885	1.20433	5.93452	7.21311	5.61716	1.60543	1.79428	1.63144
LOC_Os08g41620	Chr8	26282030	26285943	-	ubiquitin carboxyl-terminal hydrolase family protein expressed	0.371658	0.597626	0.470121	0.0413642	0.217897	0.171708	0.544434	0.443697	0.362581	0.296733	0.188584	0.121497	1.1038	0.52325	0.441456	0.313022	0.137482	0.169921
LOC_Os08g41650	Chr8	26301088	26301879	+	expressed protein	1.53381	0.924455	1.58567	0.0816672	0.211046	0.41865	1.28142	2.07717	2.54366	0.530102	0.272419	0.205611	1.53356	1.19191	1.5725	0.384458	0.544128	0.28227
LOC_Os08g41730	Chr8	26342315	26344539	+	peptidase T1 family putative expressed	22.2606	24.3322	30.7703	10.1477	10.7061	11.5057	25.3847	27.0347	27.3654	11.4905	11.8191	11.4673	31.478	25.2118	29.5247	10.3359	8.50112	7.7714
LOC_Os08g42570	Chr8	26904987	26906611	+	plant protein of unknown function domain containing protein expressed	10.1705	7.28055	8.29358	1.94937	1.17302	1.82978	8.81048	11.927	14.3098	1.67494	1.59218	1.58483	9.81374	12.7539	22.0747	3.02301	2.74887	2.70883
LOC_Os08g42630	Chr8	26945672	26946675	+	expressed protein	2.66777	3.59063	2.34824	0.34317	0.39715	0.4714	2.35662	2.1165	3.4615	0.523202	1.23712	0.911984	2.43068	2.54619	2.82128	0.37766	0.924613	0.53108
LOC_Os08g44340	Chr8	27899811	27903123	+	monodehydroascorbate reductase putative expressed	231.745	205.502	227.065	84.8724	95.804	108.59	191.731	193.403	195.488	96.8158	97.3219	95.3389	252.736	238.318	236.048	91.1122	86.2496	95.367
LOC_Os09g02270	Chr9	920565	926016	-	cyclase family protein putative expressed	56.8263	62.3117	60.0777	22.8801	19.2448	24.4873	72.6998	73.3104	86.7318	25.3825	23.4711	19.0692	103.948	46.6643	64.4889	23.8071	24.6506	27.4958
LOC_Os09g04310	Chr9	2293404	2294675	+	expressed protein	45.812	37.567	41.2464	18.874	18.8146	22.7211	28.2336	28.0463	32.7844	17.907	15.6773	12.3234	17.2188	22.2124	29.0585	7.40427	7.84515	6.67608
LOC_Os09g04339	Chr9	2297896	2306688	-	expressed protein	1.35096	2.42844	1.8935	0.876342	0.420104	0.814731	1.44641	1.26269	1.81346	0.994722	0.837296	0.294177	65.2617	72.5799	95.1649	12.2883	10.1617	9.19171
LOC_Os09g04430	Chr9	2351718	2352727	+	expressed protein	4.61563	2.96752	4.77381	1.98499	1.87088	1.75305	2.71933	2.79839	4.27537	1.40039	1.46255	0.95191	2.35418	2.08944	4.89634	1.17699	1.34827	0.658363
LOC_Os09g08130	Chr9	4201069	4204423	-	indole-3-glycerol phosphate synthase chloroplast precursor putative expressed	8.86453	6.35611	6.61345	3.16743	2.7885	2.77155	24.628	22.8025	26.7614	3.59637	3.85736	4.72125	13.7857	17.2245	32.6969	2.4393	3.30633	1.7175
LOC_Os09g09650	Chr9	5197975	5201335	+	retrotransposon protein putative Ty3-gypsy subclass expressed	9.10491	10.4482	9.90723	1.3004	0.896813	1.23296	4.49147	4.42607	5.38143	0.473182	0.665572	0.719808	5.96127	6.8742	8.96503	0.418532	0.788443	0.712898
LOC_Os09g09690	Chr9	5229996	5236346	-	retrotransposon protein putative Ty3-gypsy subclass expressed	2.38559	2.13753	1.64587	0.65207	0.868391	0.701283	2.45123	2.07177	1.69652	1.10654	0.740968	0.932316	2.31528	2.05543	2.14592	0.959236	0.75693	0.764517
LOC_Os09g10010	Chr9	5454023	5455007	+	expressed protein	203.066	218.109	264.31	22.6274	18.6741	25.7165	282.38	274.473	221.961	11.9225	21.4176	20.0613	306.764	264.331	337.001	13.9126	20.9654	21.3558
LOC_Os09g11170	Chr9	6195158	6196917	+	protein binding protein putative expressed	1.94925	2.75958	1.78845	0.221624	0.096793	0.764171	3.99345	6.3907	6.52886	0.200495	0.306676	0.278987	5.00136	4.58993	5.88782	0.418762	0.105295	0.129414
LOC_Os09g11970	Chr9	6745873	6746376	+	keratin type II cytoskeletal 2 epidermal putative expressed	12.6426	16.9553	19.469	0.97208	2.42787	0.975204	13.0609	9.31409	9.10321	3.26158	2.78326	3.26123	18.8258	17.6729	17.2185	2.17746	2.23005	3.25335
LOC_Os09g15330	Chr9	9366323	9370328	-	transporter family protein putative expressed	41.0625	41.1868	38.9096	16.2233	18.1664	18.8289	37.4127	40.9746	47.2165	21.9018	16.8574	15.5086	45.9937	52.7754	62.537	19.174	17.1828	21.0936
LOC_Os09g15550	Chr9	9501347	9502871	+	OsFBX313 - F-box domain containing protein expressed	5.54622	5.11795	3.80319	0.296445	0.288074	0.170496	8.41178	9.88161	12.4598	0.56493	0.656079	0.497565	5.17608	4.9514	7.91308	0.155641	0.312938	0
LOC_Os09g15560	Chr9	9505694	9507077	+	OsFBX314 - F-box domain containing protein expressed	21.228	24.5889	21.3499	3.90696	3.99737	5.81162	26.1476	25.4436	31.8658	5.21832	7.66171	8.11891	22.543	20.9495	30.2796	7.31178	6.22282	7.34332
LOC_Os09g17146	Chr9	10519939	10521718	-	expressed protein	0.408027	0.73396	1.09781	0.0272765	0.23898	0.141348	4.26407	4.61099	5.17094	0.540024	0.339375	0.5036	5.63426	7.44612	11.3333	0.567352	0.310908	0.191697
LOC_Os09g17152	Chr9	10522922	10524537	-	OsFBX319 - F-box domain containing protein expressed	5.50185	4.00336	4.58608	1.932	1.36883	1.46105	5.69086	5.20775	5.58344	1.6589	1.75575	2.03315	5.69806	7.07901	11.5609	1.9421	1.83538	1.36357
LOC_Os09g17190	Chr9	10545687	10547371	-	OsFBX320 - F-box domain containing protein expressed	6.45001	6.99708	6.07307	2.12742	1.32694	1.44925	3.52567	3.82036	4.64628	0.420042	0.362662	0.293486	7.6615	8.47008	11.146	0.991773	0.83051	1.09171
LOC_Os09g19970	Chr9	11955930	11957194	+	expressed protein	15.8791	13.7036	27.3938	0.752061	0.838119	2.50428	10.5971	22.6399	17.8499	1.09904	1.90881	2.80508	10.695	33.111	17.9958	1.45996	1.11183	1.02317
LOC_Os09g20220	Chr9	12120286	12121335	-	glutathione S-transferase putative expressed	162.911	146.32	176.501	0.375922	0.233319	1.27342	118.125	90.6052	113.234	0.392252	0.401951	0.225344	226.318	143.47	210.319	1.26678	0.0510618	0.561585
LOC_Os09g21370	Chr9	12897272	12899550	-	cysteine proteinase EP-B 1 precursor putative expressed	63.1868	61.5949	94.3197	9.23308	8.04772	14.6602	93.0298	85.0012	104.858	12.0391	6.81757	7.91074	83.7408	155.651	230.011	13.8109	12.9281	10.5822
LOC_Os09g21710	Chr9	13154943	13155832	-	AN1-like zinc finger domain containing protein expressed	11.2798	10.3378	24.655	1.8409	2.24116	2.73354	8.3669	13.2185	9.79612	2.88653	4.88333	4.17701	11.7925	18.2181	16.3486	3.14878	2.85399	2.91832
LOC_Os09g23595	Chr9	14019919	14021822	-	expressed protein	1.42568	0.816757	1.44001	0.306681	0.834158	0.45849	1.56109	1.65682	1.36993	0.246231	0.395971	0.629132	0.841949	1.04542	0.785165	0.386403	0.356132	0.278814
LOC_Os09g24620	Chr9	14659923	14661767	+	expressed protein	2.62685	3.46811	2.42619	1.60445	0.780663	1.55885	6.12253	5.82624	6.61447	2.2324	2.07862	1.86132	3.07817	3.83813	5.66799	1.42553	1.30087	1.15372
LOC_Os09g24850	Chr9	14833052	14839543	+	retrotransposon protein putative unclassified expressed	0.651338	0.526354	0.47527	0.0427119	0.0846405	0.0111037	0.611022	0.731965	0.63122	0.0285705	0.0442131	0.0448057	0.643756	0.556495	0.980756	0.121301	0.0202726	0
LOC_Os09g25150	Chr9	15076124	15079326	-	cinnamoyl-CoA reductase putative expressed	32.6286	32.4476	32.3586	10.5066	9.33837	11.5527	37.8138	42.583	51.1314	12.1724	13.359	15.5593	31.3333	35.1823	42.2766	9.71804	8.30785	11.6703
LOC_Os09g25190	Chr9	15090663	15092960	+	protein binding protein putative expressed	3.4137	3.0656	2.9038	0.43526	0.457369	0.571206	3.11806	3.22979	4.65438	0.679585	1.01107	0.803613	3.61352	3.36009	4.32605	1.01495	0.413466	1.18897
LOC_Os09g25200	Chr9	15094396	15097844	+	protein binding protein putative expressed	1.05643	1.0928	0.639947	0.232481	0.384915	0.321355	0.932024	0.958668	1.16029	0.371644	0.321348	0.346849	1.4552	1.82224	1.92714	0.4885	0.686977	0.272431
LOC_Os09g26900	Chr9	16347080	16347909	+	ctr copper transporter family protein putative expressed	162.627	147.9	151.849	45.8892	46.6042	60.5715	115.005	144.084	146.413	28.1828	53.6082	46.2771	148.804	152.797	175.858	55.3709	52.0415	70.7334
LOC_Os09g27260	Chr9	16573500	16574893	-	plant viral response family protein putative expressed	30.2137	18.9291	20.0932	0.995492	0.547506	1.33488	44.3188	39.5807	46.9567	0.833841	0.397949	0.649783	54.0402	44.7692	73.5955	0.975335	1.016	0.602842
LOC_Os09g27750	Chr9	16886019	16887617	-	1-aminocyclopropane-1-carboxylate oxidase 1 putative expressed	18.8286	20.0513	17.1896	1.18146	0.485974	1.11477	45.8231	66.6611	66.3624	0.690761	1.03839	1.48725	12.9817	4.55753	3.51002	0.558187	0.429207	0.203045
LOC_Os09g27820	Chr9	16925457	16927082	+	1-aminocyclopropane-1-carboxylate oxidase protein putative expressed	2.62822	2.69565	1.8964	0.138876	0.212433	0.359296	9.33409	13.4753	14.0305	0.0941124	0.230555	0.203957	3.2598	2.68956	2.6149	0.885774	0.362863	0.36517
LOC_Os09g27930	Chr9	16973690	16975737	+	ubiquitin fusion protein putative expressed	8.18523	5.51426	7.21763	3.97761	1.39872	3.1629	6.18689	5.12861	7.01234	0.978281	0.338458	0.681244	4.573	4.92594	11.298	0.535022	1.39074	0.467688
LOC_Os09g28160	Chr9	17082095	17083568	+	phosphate carrier protein mitochondrial precursor putative expressed	22.0261	22.7709	23.0508	6.47028	5.71555	9.04035	22.6065	23.6968	24.7343	7.23529	7.76639	6.91885	33.5209	25.0675	43.7678	4.33307	5.70519	4.06396
LOC_Os09g29200	Chr9	17747172	17748913	+	glutathione S-transferase putative expressed	137.302	147.416	136.29	62.5927	63.592	73.2101	129.841	160.72	201.663	75.1601	74.8276	52.3868	96.3091	141.169	255.106	50.3917	60.9376	60.0423
LOC_Os09g30414	Chr9	18521580	18524733	+	aspartic proteinase nepenthesin-2 precursor putative expressed	19.7563	15.6616	13.3386	5.66861	5.17881	6.84609	18.7059	23.8582	25.5759	10.7827	9.81896	9.99012	5.73319	7.48897	9.02854	4.2188	3.96527	1.86393
LOC_Os09g31019	Chr9	18664104	18665946	+	ubiquitin fusion protein putative expressed	7.26528	7.0035	6.02755	0.311677	0.62218	0.636301	6.35014	5.69942	6.33589	0.68283	0.86829	0.261565	2.77234	2.71525	5.51478	0.585905	0.692791	0.951206
LOC_Os09g31025	Chr9	18667420	18668252	+	EF hand family protein expressed	2.38824	2.63813	2.23777	0.452555	0.390588	0.0774265	3.10168	2.53874	2.71937	0.278792	0.188583	0.632989	2.83272	2.83839	3.83509	0.355245	0.14355	0.609441
LOC_Os09g31478	Chr9	18978136	18983481	-	auxin efflux carrier component putative expressed	46.6762	49.0284	43.761	16.3904	23.5984	19.0542	49.3372	63.3713	58.2381	28.5383	30.5376	22.0404	44.298	44.904	57.2733	18.3491	19.3661	17.4727
LOC_Os09g32360	Chr9	19329814	19331922	-	gp176 putative expressed	1.98311	1.39694	1.33748	0.379529	0.156725	0.254772	3.00508	3.55473	4.80934	0.581074	0.4072	0.337244	3.99372	4.55304	6.29142	0.274503	0.296829	0.523797
LOC_Os09g32770	Chr9	19549906	19552405	-	auxin efflux carrier component putative expressed	2.27891	1.03014	1.94147	0.449363	0.313225	1.02099	0.809006	2.47863	1.28486	0.530793	0.896115	0.942785	1.42118	2.89609	1.38984	0.848555	0.298984	0.575867
LOC_Os09g32840	Chr9	19581485	19586210	-	nucleotide pyrophosphatase%2Fphosphodiesterase putative expressed	7.8756	7.08129	7.94507	2.94794	2.76372	3.05979	5.54342	7.26488	7.2721	3.10655	2.57554	2.0895	5.63022	4.2146	6.3255	1.43205	1.58883	1.8707
LOC_Os09g33780	Chr9	19943524	19948721	+	expressed protein	23.5683	23.876	31.1314	7.46306	7.81395	6.43205	34.1833	27.5887	25.5873	6.2144	7.97523	6.53872	31.4216	29.2116	25.9026	10.2715	9.35827	8.87452
LOC_Os09g34020	Chr9	20082911	20083444	-	expressed protein	9.45081	9.81663	11.2958	0.850782	0.285357	0.171474	7.68224	12.0473	10.3793	0	0.28611	0.285515	10.5936	13.1027	7.86608	0.636458	1.13751	0.191067
LOC_Os09g34160	Chr9	20162670	20167776	-	resistance protein putative expressed	2.99611	3.3831	2.38546	0.507438	0.513872	0.543145	3.64513	4.04942	3.52504	1.27867	0.662468	1.08398	4.55924	5.48087	5.35474	0.552957	0.52558	0.433854
LOC_Os09g34250	Chr9	20222174	20224114	+	UDP-glucoronosyl and UDP-glucosyl transferase domain containing protein expressed	87.7865	67.1707	71.338	3.48811	2.73785	3.8319	94.8982	111.418	115.64	3.60508	2.91451	4.0414	120.016	79.5404	97.4427	3.22433	3.06583	5.12432
LOC_Os09g35540	Chr9	20423239	20424705	+	expressed protein	4.16662	5.30227	4.6318	1.34825	1.20877	1.39531	4.10198	4.78601	4.44177	2.06146	1.66436	1.1895	3.28004	4.82581	4.90132	1.372	1.37955	3.15143
LOC_Os09g37540	Chr9	21642728	21644897	+	uncharacterized protein PA4923 putative expressed	11.7887	10.2938	8.54584	1.7302	2.07394	2.23436	13.4681	10.1862	11.5903	4.5549	4.77938	3.44854	7.09653	8.46231	10.4015	4.57471	3.24779	4.18475
LOC_Os09g37690	Chr9	21724339	21726152	-	flavin-containing monooxygenase family protein putative expressed	7.48588	6.5146	7.48667	0.565721	0.797508	1.43204	7.62623	7.79796	10.2178	1.16224	0.7824	1.00228	26.2786	16.8724	26.3396	1.7229	1.76162	1.39713
LOC_Os09g38210	Chr9	22007511	22010336	+	auxin efflux carrier component putative expressed	4.46232	1.80847	3.19383	1.68393	0.883437	1.08067	3.693	2.88657	2.97152	2.06812	1.20198	0.960966	3.39512	3.82293	3.04469	1.36852	1.37591	2.3229
LOC_Os09g38239	Chr9	22013749	22015250	+	sulfotransferase domain containing protein expressed	4.98265	3.7982	4.74034	0.772037	0.704429	1.18134	5.24386	4.28786	5.3636	0.636527	0.445758	0.394379	3.71561	6.6679	9.75857	1.26883	1.27566	1.02029
LOC_Os09g39190	Chr9	22507884	22513289	-	OsFBO22 - F-box and other domain containing protein expressed	8.56214	8.22507	8.09513	3.42822	2.94008	3.27401	6.49092	8.10887	6.64057	2.75964	2.88091	3.0519	6.09831	5.80379	6.06881	1.95254	2.97732	1.7568
LOC_Os09g39410	Chr9	22660725	22665418	+	male sterility protein putative expressed	87.8629	69.4351	68.3615	8.83565	7.03495	9.63699	53.032	49.1875	51.0215	13.6205	13.8226	17.5368	48.5789	50.2764	25.3385	15.5318	13.6331	21.4205
LOC_Os09g39650	Chr9	22753304	22757508	+	protein kinase family protein putative expressed	43.3783	30.6557	38.4994	17.3343	17.8309	16.4446	41.009	42.0981	42.9975	14.6881	15.2335	15.3459	48.4159	56.2584	63.5003	16.5464	13.7719	11.068
LOC_Os09g39720	Chr9	22790611	22792019	+	1-aminocyclopropane-1-carboxylate oxidase putative expressed	2.68025	2.33464	1.98615	0.691086	0.635538	0.903094	1.31089	2.06782	1.24974	0.52632	0.271775	0.579972	4.74519	3.90592	4.83226	1.16841	0.587542	1.06215
LOC_Os09g39730	Chr9	22791286	22792870	-	Core histone H2A%2FH2B%2FH3%2FH4 domain containing protein putative expressed	1.81525	1.65754	1.78116	0.251236	0.439666	0.617903	1.43913	1.26845	1.10708	0.226599	0.495134	0.237198	3.25899	2.6734	4.34477	0.682691	0.537026	0.698029
LOC_Os10g01134	Chr10	110138	116454	-	OsSCP46 - Putative Serine Carboxypeptidase homologue expressed	62.308	51.2308	55.5976	7.71116	6.36265	6.17109	73.8927	77.1228	94.7297	9.74356	7.04319	6.54927	37.446	39.2179	63.0933	4.87103	3.42378	3.17249
LOC_Os10g02380	Chr10	866389	870954	+	oxidoreductase aldo%2Fketo reductase family protein putative expressed	22.3253	9.81837	15.4121	1.856	2.78452	3.12149	17.779	16.8106	15.8169	3.33036	2.76108	3.47741	24.273	15.4314	17.6301	4.36119	5.16895	7.89906
LOC_Os10g03320	Chr10	1405706	1407215	+	UDP-glucoronosyl and UDP-glucosyl transferase domain containing protein expressed	11.7604	6.68347	10.9998	3.33455	2.2453	4.00407	14.952	16.8738	18.2709	2.83009	3.34875	2.96633	10.8097	23.0685	30.1189	4.60076	3.32651	4.32743
LOC_Os10g04020	Chr10	1838774	1839997	+	OsFBX356 - F-box domain containing protein expressed	4.55625	5.87855	5.38686	1.48336	1.17889	2.02812	4.77886	5.60382	5.28743	1.66375	1.66734	1.06179	6.25224	7.12958	11.493	2.513	1.90746	2.2373
LOC_Os10g04490	Chr10	2128845	2131672	+	expressed protein	2.66507	1.66539	2.36357	0.104246	0.121493	0.215761	1.40914	1.48899	1.49971	0.0941947	0.259598	0.0874853	1.57978	2.13218	3.14055	0.36118	0.561271	0.243654
LOC_Os10g06140	Chr10	3122019	3127272	-	OsWAK105 - OsWAK receptor-like protein kinase expressed	29.331	7.30645	15.5663	2.10652	1.11315	2.02963	23.8277	18.3732	19.373	0.212116	0.0534582	0.414898	5.1836	12.6235	20.7376	1.17924	0.714455	0.807116
LOC_Os10g06510	Chr10	3341675	3342934	+	cyclin-dependent kinase G-1 putative expressed	2.13091	1.60626	2.85291	0.713965	0.512772	0.477394	1.38664	1.62549	2.23272	0.571486	0.453525	0.3877	1.66031	2.25539	3.37992	1.18987	0.758378	1.12636
LOC_Os10g07010	Chr10	3658530	3661569	-	3-ketoacyl-CoA synthase putative expressed	4.69411	6.6903	4.25704	0.860142	0.598823	0.760666	7.01752	8.2835	10.3973	3.18387	1.82527	2.25046	7.12587	5.43142	7.16858	1.22002	0.913071	1.54182
LOC_Os10g07970	Chr10	4251342	4253026	+	anthocyanidin 53-O-glucosyltransferase putative expressed	6.03057	4.45158	8.14071	1.04425	0.833283	0.954293	15.8985	11.8998	12.6873	2.24297	2.57392	3.45387	9.41	6.78356	6.10244	0.841882	0.612723	0.574997
LOC_Os10g09620	Chr10	5198943	5204646	-	OsWAK108 - OsWAK receptor-like protein kinase expressed	12.3077	12.3409	12.0959	5.30064	5.54684	5.89042	1.05071	1.73825	1.4051	0.656821	0.772258	0.446701	1.09598	1.34332	1.83368	0.818101	0.905687	0.338244
LOC_Os10g17489	Chr10	8815242	8827699	+	UDP-glucoronosyl and UDP-glucosyl transferase domain containing protein expressed	27.1321	24.3671	25.3323	6.77444	6.74321	8.26748	25.5187	28.3221	26.4892	5.09074	5.5267	4.46361	9.5174	9.57403	12.797	3.83746	4.75976	3.83553
LOC_Os10g18150	Chr10	9212937	9215332	+	crooked neck putative expressed	4.67672	6.37056	3.94391	0.443288	0.304718	0.380137	4.69734	6.04389	6.15266	1.4679	0.958446	1.24544	3.18109	2.46749	2.79505	0.6564	0.439238	0.316832
LOC_Os10g19919	Chr10	9984427	9987828	+	retrotransposon protein putative Ty3-gypsy subclass expressed	3.73872	3.17347	2.44586	0.355419	0.301217	0.370613	2.97174	4.18218	3.07212	0.510955	0.731827	0.442172	3.15152	2.44649	3.71186	0.144016	0.1664	0.0591513
LOC_Os10g20350	Chr10	10231564	10234439	-	MATE efflux family protein putative expressed	20.0514	23.326	20.5454	2.1056	1.30324	1.48982	21.7175	26.7363	25.1849	0.779178	0.924404	0.706822	21.0771	18.9044	24.718	1.24153	1.6234	0.929215
LOC_Os10g20450	Chr10	10293210	10295913	+	MATE efflux family protein putative expressed	1.9844	2.12182	1.82845	0.381613	0.310467	0.36726	3.42126	4.65285	4.44823	1.10384	1.04005	1.1209	0.75432	0.836079	1.42782	0.231942	0.33659	0.191569
LOC_Os10g20470	Chr10	10301575	10304395	-	MATE efflux family protein putative expressed	13.589	15.1965	16.3337	5.6979	5.88961	6.2775	13.1189	18.7032	17.5727	4.77779	5.82237	4.02781	9.39347	10.2421	16.9556	2.1465	2.98643	1.44166
LOC_Os10g21590	Chr10	11053036	11057745	-	transporter family protein putative expressed	2.79557	3.06597	3.56338	0.313171	0.365979	0.405816	2.23634	2.94542	3.89161	0.633711	0.627698	0.503738	2.78567	2.38136	2.36408	0.296116	0.322246	0.397537
LOC_Os10g21790	Chr10	11185625	11186271	+	dehydration stress-induced protein putative expressed	7.26385	6.9986	7.15323	0.808137	1.57472	0.940628	25.5265	32.5774	28.2149	0.872836	0.965951	0.775079	26.243	19.7079	19.6321	2.49357	3.52085	3.16019
LOC_Os10g22070	Chr10	11398327	11399073	+	glutathione S-transferase putative expressed	29.5284	27.1246	32.7222	9.88078	9.57051	12.2288	27.0908	30.9303	29.8183	7.02873	9.67094	9.34754	30.184	41.5481	50.6007	9.21267	11.0326	9.49763
LOC_Os10g22730	Chr10	11807240	11813233	-	expressed protein	22.7626	22.3294	23.1652	0.894142	1.0191	0.533199	16.212	15.8561	15.5368	0.420738	0.507331	0.38619	8.02838	6.66585	5.27909	0.203372	0.13657	0.0563306
LOC_Os10g23050	Chr10	12015873	12017745	+	helix-loop-helix DNA-binding protein putative expressed	16.6047	18.4155	17.4758	7.06387	6.61093	8.31023	23.5589	22.0996	24.4581	5.90035	6.72748	6.01841	33.844	46.0408	49.0732	8.84245	9.09685	10.9752
LOC_Os10g23310	Chr10	12181085	12183127	-	transferase family protein putative expressed	1.0155	0.460284	0.865371	0.209739	0	0.21726	0.585332	0.839856	0.938209	0.0810101	0.174018	0.100581	1.33259	1.21783	1.94053	0.311549	0.227708	0.350672
LOC_Os10g23900	Chr10	12260670	12262250	-	decarboxylase putative expressed	6.27889	5.41115	6.62695	1.73263	0.71666	1.53323	4.56746	5.63488	5.09016	1.90378	1.41162	0.660934	9.12247	9.85719	11.9292	1.42917	1.34675	1.0687
LOC_Os10g25040	Chr10	12890904	12894595	-	red chlorophyll catabolite reductase putative expressed	1.79505	0.398317	1.25214	0.0833674	0.109784	0.0648856	1.27532	2.7437	2.03531	0.042549	0.137802	0.297345	0.472388	1.79647	2.26072	0.44209	0.264523	0.702113
LOC_Os10g25170	Chr10	12992049	12993419	+	AP2 domain containing protein expressed	43.8444	47.6373	52.4332	12.4123	11.0803	18.4663	34.538	61.1934	49.2809	7.32896	10.4486	13.5626	34.7029	50.6473	51.0226	12.3124	10.0943	9.13192
LOC_Os10g25290	Chr10	13069729	13070894	-	ZIM domain containing protein putative expressed	44.6699	36.8077	40.2366	18.1595	15.4307	21.0023	64.4608	54.5888	51.6167	18.1957	17.2783	18.999	39.5445	37.3122	52.2605	23.2334	18.8252	13.9672
LOC_Os10g28050	Chr10	14558959	14560336	+	chitinase 2 putative expressed	125.91	128.025	125.452	53.0178	51.0416	54.5663	100.87	120.955	124.803	56.0336	59.7089	56.2999	129.87	97.8101	125.03	54.6822	53.579	55.3114
LOC_Os10g28240	Chr10	14681994	14685370	-	calcium-transporting ATPase plasma membrane-type putative expressed	0.682758	0.329817	0.489262	0.0788137	0.115601	0.177483	0.761342	0.574844	0.828437	0.12904	0.174087	0.231496	0.38947	0.463133	0.339469	0.223788	0.137175	0.123624
LOC_Os10g28810	Chr10	15019919	15021106	-	MBTB37 - Bric-a-Brac Tramtrack Broad Complex BTB domain with Meprin and TRAF Homology MATH domain expressed	0.992909	1.21378	1.02714	0.453899	0.0790855	0.515602	1.2257	1.12099	1.38766	0.247516	0.528035	0.190461	0.538322	0.940298	1.56413	0.342837	0.215719	0.317236
LOC_Os10g29390	Chr10	15271537	15272886	+	expressed protein	0.28657	0.983784	0.931775	0.0411439	0.0717826	0.170096	0.77191	0.47438	1.13367	0.335761	0.0341742	0.0345287	0.243982	0.978476	0.837081	0.23315	0.195508	0
LOC_Os10g30390	Chr10	15796178	15799887	-	cytochrome P450 putative expressed	9.26995	2.7324	8.17015	0.469326	0.333881	1.36748	26.6255	25.2721	25.5659	1.10992	1.28979	1.42777	2.49319	5.35367	9.50026	0.610029	0.473696	0.377703
LOC_Os10g31330	Chr10	16428825	16430091	-	retrotransposon protein putative unclassified expressed	49.0102	27.9024	51.8603	2.25096	2.47291	2.98435	80.7347	90.479	72.8399	1.38009	3.93202	3.6041	4.08832	5.58187	4.60914	0.354395	0.244071	0.396016
LOC_Os10g31460	Chr10	16486322	16495238	-	retrotransposon protein putative unclassified expressed	1.54447	0.887381	1.8528	0.0623027	0	0.128244	3.07879	1.6899	45.7239	0	0.859142	0.997844	18.7582	30.3753	2.9047	1.35117	7.0742	0.433208
LOC_Os10g31670	Chr10	16599488	16600321	-	retrotransposon protein putative unclassified expressed	193.316	167.751	167.448	13.7772	18.9741	14.5295	206.303	172.501	165.26	14.956	13.7408	19.5861	153.352	117.371	97.1545	51.699	47.498	40.1499
LOC_Os10g33210	Chr10	17415602	17420957	+	peptide transporter PTR3-A putative expressed	33.6315	27.9233	32.1128	11.1533	9.7195	11.4888	30.9552	32.7308	38.0302	15.8092	14.1854	15.0386	24.8686	25.0812	37.0275	11.4312	8.86232	7.65034
LOC_Os10g34040	Chr10	18169102	18172316	+	nodulin putative expressed	3.69075	2.30225	2.19226	0.926283	0.329904	1.13619	2.42187	2.20518	2.22047	0.960736	0.626474	0.863727	2.6786	3.13124	4.07382	1.10221	0.554124	0.641566
LOC_Os10g34440	Chr10	18375595	18377854	-	expressed protein	9.92381	8.42537	8.23524	3.29475	3.11711	3.94773	8.70368	10.9825	7.85621	2.68916	3.68882	3.97157	5.03245	10.9441	11.4423	2.99427	3.24737	2.43155
LOC_Os10g34450	Chr10	18382319	18383298	-	expressed protein	1.84906	1.47145	1.11516	0.311576	0.268708	0	1.74673	2.23763	2.26518	0.144156	0.844142	0.719074	1.46271	1.73498	3.48035	0.220081	0.148261	0.0898451
LOC_Os10g34920	Chr10	18637489	18638521	-	secretory protein putative expressed	20.6184	19.613	17.6586	5.769	6.96748	7.58843	21.6968	18.483	24.7742	9.93913	8.72827	6.0864	102.087	129.119	178.785	35.5076	33.2787	47.8609
LOC_Os10g34930	Chr10	18640397	18641937	+	secretory protein putative expressed	250.664	195.79	239.776	34.5061	36.6533	47.4086	359.151	296.838	381.084	40.251	42.6027	36.4741	179.628	214.922	387.232	40.3492	35.9561	35.7527
LOC_Os10g35040	Chr10	18697593	18700089	+	receptor kinase like protein putative expressed	6.92414	6.17477	7.37028	2.92485	1.69524	3.93244	4.60266	7.09421	5.99941	2.0494	3.37101	3.70269	11.5629	22.6736	15.3705	5.62546	4.35527	6.53751
LOC_Os10g36210	Chr10	19356293	19363166	+	valyl-tRNA synthetase putative expressed	0.520544	0.530007	0.465987	0.295617	0.0990786	0.190167	0.646299	0.836812	0.73791	0.327029	0.314855	0.295341	0.473033	0.873986	0.852828	0.14655	0.227198	0.215224
LOC_Os10g37100	Chr10	19856623	19858161	-	cytochrome P450 putative expressed	5.32181	5.34209	4.39855	0.814181	0.883069	0.640631	5.55304	5.87847	6.60526	0.793589	0.432442	0.382634	2.57497	0.799274	0.606341	0.0307784	0.0309407	0.190425
LOC_Os10g37110	Chr10	19858612	19860691	+	transposon protein putative unclassified expressed	11.7744	11.0938	10.1467	3.2898	3.62304	3.85991	12.147	13.0271	14.6432	2.89209	2.61469	1.96116	10.4718	10.9764	13.9358	0.708125	0.624866	0.824994
LOC_Os10g37340	Chr10	20000791	20004599	-	cystathionine gamma-synthase putative expressed	45.5806	33.1284	46.3748	7.5552	5.69336	7.74335	33.0802	38.1829	44.2171	8.81885	8.747	11.6718	29.2851	29.2066	40.1737	6.84521	6.01164	8.46285
LOC_Os10g37570	Chr10	20108962	20110296	+	OsFBDUF49 - F-box and DUF domain containing protein expressed	6.24425	6.19099	6.38005	2.18203	1.7347	2.45766	5.87885	5.77732	8.92428	3.8112	3.17102	3.0411	3.31187	4.42372	8.34587	1.10419	1.55516	0.955026
LOC_Os10g37670	Chr10	20160992	20162434	-	actin-depolymerizing factor putative expressed	9.89446	8.20282	7.82665	2.61353	2.99671	3.39044	11.97	10.2876	10.9722	2.83605	4.7975	2.55889	1.46371	1.80713	1.29438	0.409947	0.580564	0.40082
LOC_Os10g37710	Chr10	20175631	20179164	+	hydrolase alpha%2Fbeta fold family protein putative expressed	27.8834	24.7189	27.4077	12.6732	8.24228	14.4422	21.1913	30.6876	30.5651	13.3237	12.9351	12.7207	30.2753	39.1147	39.2589	14.4446	10.5917	13.8606
LOC_Os10g38150	Chr10	20434578	20435650	-	glutathione S-transferase N-terminal domain containing protein expressed	12.152	12.8609	12.1904	3.36958	3.02722	2.52268	15.0934	15.4105	14.7404	3.03315	3.56915	1.7481	12.8366	15.708	17.4661	3.29304	3.14649	3.26698
LOC_Os10g38189	Chr10	20449092	20450040	-	glutathione S-transferase putative expressed	3.60658	6.9528	6.35751	2.04753	2.76259	1.31903	6.82499	6.6154	5.04878	1.92668	1.26139	1.26613	34.9342	14.5811	28.6669	3.84791	2.87488	3.32616
LOC_Os10g38314	Chr10	20484902	20486082	-	glutathione S-transferase N-terminal domain containing protein expressed	12.9889	10.6687	10.151	3.0458	3.54111	3.25417	9.58512	11.0382	9.98016	2.41533	3.07944	1.02169	79.6462	28.3159	24.8566	5.68164	5.43636	6.32841
LOC_Os10g38340	Chr10	20488627	20489894	+	glutathione S-transferase GSTU6 putative expressed	392.347	369.139	412.894	13.3877	10.8494	15.2139	427.264	398.099	445.797	7.60918	5.02201	4.83737	666.257	630.133	776.023	29.7539	28.2794	36.9709
LOC_Os10g38360	Chr10	20498004	20499097	+	glutathione S-transferase putative expressed	780.064	765.902	773.804	263.04	283.407	322.82	683.923	649.561	768.582	225.154	231.369	183.573	576.271	644.836	962.645	114.307	106.236	119.086
LOC_Os10g38470	Chr10	20551209	20552421	+	glutathione S-transferase putative expressed	26.8573	27.5955	24.4218	12.3908	12.1841	10.2699	32.8111	30.1503	36.2406	7.99537	8.51539	5.52681	29.169	11.9411	22.6092	3.40739	2.78248	2.38417
LOC_Os10g38489	Chr10	20553664	20560790	+	glutathione S-transferase GSTU6 putative expressed	248.234	224.173	251.102	44.7668	37.1336	49.6267	251.315	227.735	264.293	40.9173	40.3054	39.212	327.428	287.13	472.309	30.2871	24.4888	23.9584
LOC_Os10g38590	Chr10	20592501	20593608	+	glutathione S-transferase N-terminal domain containing protein expressed	56.4147	56.6004	61.6744	14.3746	14.9143	17.2491	66.6944	58.1771	66.2785	20.3779	15.122	15.6731	68.8793	61.9979	88.1884	19.425	20.2227	21.7877
LOC_Os10g38600	Chr10	20595041	20596116	+	glutathione S-transferase GSTU6 putative expressed	180.14	189.241	185.053	71.2023	64.8427	74.931	154.77	147.855	177.63	65.9881	60.217	50.5183	321.087	284.956	464.244	111.47	133.471	121.749
LOC_Os10g38610	Chr10	20597016	20598386	+	glutathione S-transferase putative expressed	2.59247	2.53244	2.68195	0.521289	0.492281	0.403897	2.50959	3.75567	2.9103	0.433829	0.144361	0.109369	5.19499	5.23254	6.72058	0.451225	0.289017	0.354426
LOC_Os10g38720	Chr10	20629087	20629995	+	glutathione S-transferase putative expressed	8.44575	6.89175	5.89019	0.528531	0.571859	0.951229	5.73577	3.96272	5.26773	1.33612	0.770139	0.665331	8.09661	6.49259	9.52173	1.12099	1.00554	1.14714
LOC_Os10g38740	Chr10	20633312	20634954	+	glutathione S-transferase putative expressed	846.944	711.008	827.817	32.3357	31.8573	38.3507	758.985	626.481	686.37	33.3957	38.8968	31.0206	813.78	913.462	967.552	48.8309	51.7007	57.6092
LOC_Os10g38780	Chr10	20645752	20646973	+	glutathione S-transferase putative expressed	146.243	131.525	131.991	56.4456	54.0398	69.3748	135.998	135.177	173.276	61.6554	59.7549	45.5723	88.8873	138.808	215.934	47.437	52.1947	60.6379
LOC_Os10g38860	Chr10	20692550	20696256	-	hydrolase alpha%2Fbeta fold family domain containing protein expressed	17.2306	14.8662	13.5508	3.75331	3.9151	5.18949	15.0493	14.6496	16.9008	6.81141	3.58029	5.02328	15.6381	16.7216	12.9464	4.0365	5.31221	6.67195
LOC_Os10g39000	Chr10	20786437	20787842	-	expressed protein	5.20633	6.08335	4.26764	1.40853	1.40464	2.08006	5.55749	6.13195	8.3523	2.95428	2.67388	2.46545	6.84112	5.43352	6.12439	1.82452	2.14171	2.11283
LOC_Os10g39100	Chr10	20842836	20845276	+	uncharacterized Cys-rich domain containing protein putative expressed	24.9325	22.9935	25.8741	7.16666	9.8192	12.4971	31.6789	28.2001	37.0437	11.1807	11.6802	8.41376	42.1967	45.7923	77.1801	14.4405	19.0177	12.5945
LOC_Os10g39660	Chr10	21189674	21191281	+	expressed protein	1.75283	1.27341	2.00466	0.401099	0.243017	0.447362	1.36762	2.54341	2.38615	0.0556397	0.153608	0.233038	1.31123	2.27154	1.94303	0.291629	0.410353	0.180501
LOC_Os10g39680	Chr10	21205700	21207611	+	CHIT14 - Chitinase family protein precursor expressed	241.199	272.007	243.642	42.2655	39.6459	64.7354	257.823	273.414	325.936	60.6432	62.8687	42.0824	169.719	143.758	244.336	42.4936	37.1085	41.4282
LOC_Os10g40934	Chr10	21988522	21993690	-	flavonol synthase%2Fflavanone 3-hydroxylase putative expressed	20.7536	14.7829	16.786	4.04863	4.1271	3.41666	28.3637	23.5399	24.8624	8.0285	6.1051	6.73672	21.5999	26.8839	27.1043	8.59688	8.3403	5.45481
LOC_Os10g41040	Chr10	22039379	22043925	-	ternary complex factor MIP1 putative expressed	8.96178	7.87441	7.32008	2.04055	1.56648	2.55612	7.46105	13.0739	12.7945	2.16178	3.07764	2.47444	6.17305	6.79752	6.78746	2.38058	1.72883	1.7953
LOC_Os10g41060	Chr10	22055014	22058223	+	expressed protein	50.6391	46.9731	45.1369	23.0271	21.4585	21.7095	35.1022	34.028	33.5393	22.3863	13.7186	15.6035	50.7792	55.5411	47.079	25.3844	24.7091	23.7574
LOC_Os10g41660	Chr10	22435311	22436874	+	zinc finger C3HC4 type domain containing protein expressed	2.386	1.99101	1.74467	0.798122	0.865825	0.396679	2.54208	3.2893	3.2208	0.288024	0.821277	0.535839	2.0509	3.47675	5.37865	1.47847	0.515605	1.23226
LOC_Os10g41930	Chr10	22555774	22558016	+	haloacid dehalogenase-like hydrolase family protein putative expressed	69.4967	57.6004	60.9213	8.03423	9.67906	9.19042	66.2765	54.4426	61.9139	10.075	13.0086	12.6494	91.4213	62.3979	92.0992	8.85467	8.55189	7.6647
LOC_Os10g41980	Chr10	22575212	22576531	+	RALFL26 - Rapid ALkalinization Factor RALF family protein precursor expressed	2113.15	1156.04	1373.57	250.642	278.171	358.735	1698.26	1507.68	1385.18	248.042	366.075	294.19	722.701	1337.91	1386.87	394.926	377.985	269.291
LOC_Os10g41999	Chr10	22578902	22583351	+	RALFL27 - Rapid ALkalinization Factor RALF family protein precursor expressed	40.1394	28.4119	29.7635	2.6695	1.97311	3.61658	47.2245	37.9333	38.1383	2.87143	2.60199	2.2403	22.7798	25.0936	35.5988	3.56004	1.73415	2.2617
LOC_Os10g42030	Chr10	22595078	22601326	+	expressed protein	3.30414	2.25769	2.51022	0.612601	0.765451	1.25954	1.68077	1.6216	1.96939	0.56377	0.283434	0.571231	1.54726	3.91969	4.18502	1.15476	1.23033	1.8111
LOC_Os10g42040	Chr10	22607633	22608702	+	expressed protein	31.4253	18.6681	19.8259	7.15802	9.15995	10.5072	30.8485	26.3641	35.6252	12.3118	14.4893	9.28173	22.6686	44.0886	67.8016	15.5259	14.134	10.4339
LOC_Os10g42130	Chr10	22669292	22671877	+	no apical meristem protein putative expressed	5.28559	4.81427	4.66329	1.58685	1.62705	1.97468	8.22256	14.3374	13.7214	3.02711	1.68026	2.92976	9.14456	8.18004	7.61345	2.95507	2.66646	1.74586
LOC_Os10g42620	Chr10	22981601	22986324	+	dihydroflavonol-4-reductase putative expressed	15.5832	12.4609	16.5086	6.34543	4.86552	7.02432	18.6803	18.792	22.4242	11.0024	7.8861	10.0239	18.9483	18.6865	20.1791	6.7979	4.80372	7.17942
LOC_Os10g42800	Chr10	23083220	23086585	-	AMP-binding enzyme putative expressed	0.403863	0.472433	0.626868	0.318278	0.278711	0.059956	0.478334	0.9781	0.877238	0.156372	0.0960163	0.194258	0.457547	0.377205	0.513544	0.246174	0.054971	0.0677485
LOC_Os11g01410	Chr11	250806	251786	-	ammonium transporter protein putative expressed	1.0557	1.85443	1.5771	0.650285	0.717937	0.730581	1.72685	1.31234	2.28971	1.08271	0.590276	0.893017	1.46067	1.36133	1.30117	0.390293	0.730869	0.617181
LOC_Os11g02100	Chr11	571319	573072	+	peroxidase precursor putative expressed	24.9338	18.331	21.8072	9.62044	7.06988	9.60478	28.6253	23.3838	27.2066	13.0961	13.2985	13.6219	19.2416	12.8388	15.3887	7.66238	3.33708	3.87686
LOC_Os11g02130	Chr11	583135	585659	+	peroxidase precursor putative expressed	19.8454	15.1638	14.1284	2.28706	2.06575	1.90801	19.6044	17.5812	17.6405	2.25443	2.63257	2.76117	8.407	7.01791	6.7454	1.51592	0.724487	1.12353
LOC_Os11g02290	Chr11	651185	652057	+	expressed protein	1.45977	2.3265	2.08446	0.140384	0	0.216387	1.31277	1.61425	1.12172	0.129347	0.292345	0.117813	24.9048	29.0511	32.4729	4.96092	3.9401	4.86901
LOC_Os11g02570	Chr11	812243	813509	+	esterase putative expressed	21.1165	24.4585	26.0975	8.89352	5.76002	8.91447	25.4009	28.8093	29.7383	8.90512	7.59754	8.16022	23.0876	27.6252	41.5487	9.45027	11.8974	16.5055
LOC_Os11g03370	Chr11	1269314	1271303	+	no apical meristem protein putative expressed	14.762	17.2543	17.8165	1.94138	2.43584	2.6118	15.6334	16.317	17.5419	3.44518	2.16347	2.91804	23.4542	24.6424	28.5936	2.57483	2.91764	2.34064
LOC_Os11g03540	Chr11	1364210	1369689	-	AP2 domain containing protein expressed	3.39279	3.87381	3.29493	1.59608	1.88046	1.38333	3.77618	3.17205	2.96428	1.52961	1.60587	1.49317	3.10319	3.61139	2.16103	1.43493	1.39174	1.6249
LOC_Os11g03820	Chr11	1506829	1512512	+	D-mannose binding lectin family protein expressed	2.10376	2.77374	2.08832	0.377616	0.589122	0.213159	1.81961	1.89793	1.42202	0.46191	0.366322	0.262576	4.28658	3.7458	3.05936	0.857932	0.686198	0.711291
LOC_Os11g04104	Chr11	1657863	1668362	-	major facilitator superfamily antiporter putative expressed	16.3678	14.4351	16.7936	4.38856	3.51798	3.75356	18.9084	19.0728	17.2736	6.16765	3.17494	3.85994	16.4632	17.7402	16.4435	5.83793	4.78592	6.7637
LOC_Os11g04290	Chr11	1775407	1777730	+	cytochrome P450 putative expressed	13.6898	12.5944	12.9928	4.98945	3.50524	4.12226	18.1792	17.7039	18.8868	4.15032	3.24233	3.23255	27.1809	18.6665	29.4349	5.11644	4.738	5.38881
LOC_Os11g04550	Chr11	1920915	1921997	-	sulfotransferase domain containing protein expressed	37.4105	35.5012	37.5333	24.7474	14.0922	14.3811	79.2563	75.0112	86.8799	17.1243	17.0255	15.2417	38.3404	37.5878	49.8359	4.95245	6.75029	4.48658
LOC_Os11g05380	Chr11	2390446	2392366	-	cytochrome P450 putative expressed	1.91348	2.65925	2.28879	0.697451	0.41496	0.826502	3.5579	4.49933	4.66786	1.56711	0.619692	1.0452	3.74198	2.78848	4.53634	1.15418	1.0173	0.992719
LOC_Os11g05400	Chr11	2423603	2426866	-	Ser%2FThr protein phosphatase family protein putative expressed	7.76954	7.79015	6.61342	2.296	1.51648	3.01556	11.1868	9.42244	10.3479	3.09676	3.55369	2.38724	5.82363	5.56106	7.17477	1.307	1.60148	1.33563
LOC_Os11g05614	Chr11	2550551	2553128	+	no apical meristem protein putative expressed	7.59508	9.79802	6.58556	3.16718	3.49449	3.99571	5.18091	5.33411	6.93265	2.82007	2.64005	2.92066	4.13117	3.98073	5.78445	2.38672	2.58776	2.07622
LOC_Os11g05740	Chr11	2631707	2633563	-	B3 DNA binding domain containing protein expressed	2.15683	3.92392	3.19273	1.02176	0.657666	0.809348	3.77076	3.98875	4.49934	1.59801	1.6207	1.71496	7.95989	5.99203	3.51924	2.69863	1.82708	2.11023
LOC_Os11g06070	Chr11	2894546	2896274	+	expressed protein	12.7232	13.611	9.04128	0.1538	0.107682	0.350436	11.6473	19.7277	17.5849	0.0832015	0.102093	0.232329	19.2134	10.5447	11.2683	0.290744	0.146109	0.25194
LOC_Os11g06150	Chr11	2932659	2933856	+	basic proline-rich protein precursor putative expressed	6.91846	6.30274	6.09506	1.75057	0.977756	1.94702	7.23935	12.6751	15.0026	1.63135	4.2891	3.57861	3.9039	7.47325	8.56791	1.39857	0.554638	1.15047
LOC_Os11g07960	Chr11	4128529	4130571	-	transferase family protein putative expressed	27.7929	27.4305	24.8975	7.55658	6.84318	6.56459	26.4513	23.8816	26.1937	6.36723	5.93594	6.5398	47.5443	27.659	36.7163	3.06038	3.26923	2.60279
LOC_Os11g10130	Chr11	5479654	5482999	+	MYB family transcription factor putative expressed	17.1967	17.4375	17.1042	4.35867	4.86697	5.15617	14.7665	17.0132	17.681	7.14932	7.5654	8.86459	13.1951	16.8685	14.2831	6.12008	5.93318	8.66117
LOC_Os11g10470	Chr11	5710546	5711249	-	expressed protein	68.6145	62.3895	64.9441	15.3921	14.8034	12.4793	79.0188	70.8501	71.4919	11.1598	11.7799	10.2505	35.9209	11.9063	20.0717	2.98787	4.06705	2.95893
LOC_Os11g10520	Chr11	5755644	5760026	-	dehydrogenase putative expressed	259.92	42.5329	244.589	6.37917	1.70495	4.24441	333.279	198.932	260.406	4.87593	3.91431	4.59337	129.28	227.332	288.688	5.88306	5.28653	5.65064
LOC_Os11g10710	Chr11	5873795	5880713	-	protein kinase domain containing protein expressed	11.8995	9.99786	10.1783	3.23717	3.11631	3.45798	14.2182	15.0773	14.2258	4.11133	3.65315	3.67672	8.51567	5.33741	5.38486	1.58819	1.91869	1.48383
LOC_Os11g12560	Chr11	7056514	7061410	-	receptor-like protein kinase HAIKU2 precursor putative expressed	0.713384	0.840334	0.738233	0.34438	0.139292	0.137298	0.896018	1.31078	1.03505	0.381269	0.131829	0.333473	0.706904	1.11722	0.61162	0.250474	0.251619	0.0620734
LOC_Os11g13490	Chr11	7391747	7395374	-	expressed protein	0.976554	0.58454	1.13618	0.246178	0.266734	0.316757	0.967774	1.72005	2.08072	0.733648	0.717108	0.568144	0.973219	2.17326	4.81931	1.04463	1.3463	0.856071
LOC_Os11g13570	Chr11	7437635	7439156	-	gibberellin receptor GID1L2 putative expressed	33.8518	38.5409	26.7552	10.401	7.97009	12.2714	26.4626	30.7513	37.9901	8.76333	11.9754	13.1069	27.706	37.5304	43.8471	19.3779	15.1206	21.1572
LOC_Os11g16530	Chr11	9144177	9151398	+	mal putative expressed	46.5028	42.8203	44.2442	18.479	18.7597	17.457	31.9662	37.1124	33.8243	16.3288	13.5057	14.9612	46.8863	60.251	50.586	20.7772	18.9403	14.3032
LOC_Os11g17580	Chr11	9788007	9788714	-	enoyl-CoA hydratase%2Fisomerase family protein expressed	1.745	1.84487	1.5029	0.491693	0.842752	0.401964	2.7871	2.25568	1.99328	0.644313	0.410713	0.825277	4.17919	3.93006	3.59925	1.10964	0.842938	1.01458
LOC_Os11g19864	Chr11	11436951	11446266	-	transposon protein putative Pong sub-class expressed	2.79634	3.03117	2.77119	0.71447	0.549872	0.819652	1.68031	2.3348	2.42844	0.958004	0.628904	0.774478	3.26587	3.04632	4.4018	0.239468	0.0989237	0.210017
LOC_Os11g23080	Chr11	13280136	13283302	-	retrotransposon protein putative unclassified expressed	16.1044	14.0509	13.7869	2.75732	2.40641	2.71021	11.3457	10.8273	12.6526	2.41028	1.64073	2.70261	11.5461	15.5017	18.9676	2.14956	2.49065	1.63963
LOC_Os11g25040	Chr11	14267737	14268968	+	plant-specific domain TIGR01615 family protein expressed	17.5539	22.696	14.5546	0.216275	0.075416	0.0893745	23.3988	20.408	21.3057	1.33506	1.72489	1.77872	26.2059	16.6923	17.132	1.18452	0.781115	0.857117
LOC_Os11g25060	Chr11	14285137	14290853	+	flavonol synthase%2Fflavanone 3-hydroxylase putative expressed	1.32656	1.23008	1.56156	0.0460093	0.200373	0.14252	2.76076	2.99206	3.17718	0.0418297	0.267636	0.154447	1.50058	0.953146	2.11362	0.173749	0.218668	0.160752
LOC_Os11g26790	Chr11	15342564	15343857	-	dehydrin putative expressed	0.486169	3.18438	1.69171	0.0444427	0.154916	0.229517	1.43363	1.0977	1.79613	0.161483	0.0369262	0.223783	5.00734	1.29573	2.23889	0.0839267	0	0.155353
LOC_Os11g27730	Chr11	15956522	15960376	-	cytochrome P450 putative expressed	0.596215	1.36344	1.02241	0.247566	0.173661	0.205369	0.943289	1.60278	1.37719	0.378225	0.49272	0.519411	0.954239	2.21637	1.61863	0.709094	0.564316	0.899631
LOC_Os11g29420	Chr11	17080223	17081391	-	LTPL30 - Protease inhibitor%2Fseed storage%2FLTP family protein precursor putative expressed	72.2754	41.148	89.0773	8.05435	24.4566	25.9325	54.8618	29.1998	46.5886	15.7199	18.1147	19.6988	500.31	410.252	393.084	143.092	166.416	110.103
LOC_Os11g29710	Chr11	17229938	17231917	+	OsFBO4 - F-box and other domain containing protein expressed	3.27822	3.26353	13.0929	1.43983	1.21393	2.22436	3.24646	8.78169	4.43309	0.562263	2.25336	2.80424	2.12112	11.4158	3.08732	1.66953	1.08379	1.43199
LOC_Os11g29870	Chr11	17352085	17355820	+	WRKY72 expressed	22.1386	15.3446	17.5882	7.21965	6.2009	7.70612	30.6222	30.2789	30.9029	8.01435	7.31682	8.99057	20.1018	24.4454	37.8948	8.46977	7.30331	6.79575
LOC_Os11g31540	Chr11	18430460	18432558	-	BRASSINOSTEROID INSENSITIVE 1-associated receptor kinase 1 precursor putative expressed	348.764	165.652	407.232	29.7379	40.0866	45.331	491.266	300.445	391.384	62.3631	60.1041	51.2167	314.146	433.993	773.004	113.939	124.221	77.0362
LOC_Os11g31700	Chr11	18552508	18556300	-	expressed protein	11.8072	12.4893	15.8521	2.89403	3.77188	3.9992	7.09892	8.27686	7.789	1.34342	0.6552	0.800064	8.30306	10.5853	10.3016	0.453351	0.80203	0.460153
LOC_Os11g31705	Chr11	18560235	18569953	-	expressed protein	1.36326	1.56661	1.65492	0.36798	0.414646	0.245221	0.335865	0.498559	0.693141	0.212768	0.108999	0.242641	0.961169	0.947266	1.09706	0.0248525	0.174759	0.0307967
LOC_Os11g31715	Chr11	18581847	18585958	-	expressed protein	7.02264	8.8387	8.81173	0.150079	0.0655339	0.0388063	5.57719	9.73663	7.92362	0.169766	0.155764	0.125949	1.18662	2.41753	1.79391	0.106336	0.0713049	0.0438101
LOC_Os11g31940	Chr11	18770070	18772676	+	GDSL-like lipase%2Facylhydrolase putative expressed	75.9776	78.7351	63.3276	25.9263	22.7994	28.4522	73.9743	67.5452	80.2566	46.587	29.1507	29.6911	65.9515	70.5284	63.3887	23.848	31.3854	31.0889
LOC_Os11g32030	Chr11	18874060	18877031	+	sex determination protein tasselseed-2 putative expressed	25.1064	28.1586	30.1762	9.68962	8.11527	10.5052	48.0259	84.2083	79.2932	10.3047	18.5367	15.5721	24.077	27.9565	24.2684	12.3024	12.5259	13.2311
LOC_Os11g34440	Chr11	20174651	20176341	-	phospholipase A2 putative expressed	27.989	20.7406	16.2961	6.15209	5.44114	6.60186	23.6347	18.6689	32.5963	12.7635	10.0195	7.92243	29.0385	30.7406	23.985	8.27357	9.80219	11.8889
LOC_Os11g37090	Chr11	21892581	21897269	-	pumilio-family RNA binding repeat domain containing protein expressed	1.20406	0.716791	1.02891	0.238149	0.160226	0.145575	0.548277	0.763364	0.462342	0.237815	0.232094	0.152833	0.913789	1.04155	0.811267	0.14584	0.212797	0.0988547
LOC_Os11g37260	Chr11	22003368	22010520	+	SEY1 putative expressed	1.58583	1.42634	1.59312	0.70021	0.862051	0.727411	0.526929	0.847784	0.604642	0.431347	0.154702	0.24811	0.538253	0.441314	0.734452	0.0883485	0.251151	0.237793
LOC_Os11g37950	Chr11	22502007	22503109	+	WIP3 - Wound-induced protein precursor expressed	427.684	269.215	403.779	17.8854	16.5983	26.5513	179.128	126.985	145.753	7.09643	5.10478	4.71735	320.262	344.74	498.93	25.4743	30.7435	24.9345
LOC_Os11g37960	Chr11	22505993	22507419	+	WIP4 - Wound-induced protein precursor expressed	558.72	515.823	501.418	63.5703	83.7749	75.1022	530.547	412.952	435.923	73.8501	92.0998	92.0511	397.215	360.776	507.277	74.4986	90.359	76.0757
LOC_Os11g37970	Chr11	22511506	22512404	+	WIP5 - Wound-induced protein precursor expressed	6.56556	2.3403	5.40669	0.208319	0.178209	4.67797	258.689	112.232	137.65	3.61908	2.95986	2.88462	19.2505	16.3336	18.5797	10.2795	7.14426	3.69512
LOC_Os11g38160	Chr11	22625530	22627579	+	transporter family protein putative expressed	3.26111	1.34747	2.28372	0.565251	0.323257	0.433241	3.14096	2.69604	4.55675	0.441682	0.244557	0.515618	1.50594	2.84541	5.02198	1.11554	0.513516	0.66264
LOC_Os11g38610	Chr11	22876399	22884547	+	expressed protein	9.78365	9.59921	10.4268	0.0755753	0.0554347	0.13093	21.685	22.2061	21.4063	1.87802	0.970254	0.983073	20.7897	18.3334	14.3811	3.04019	2.84595	3.15677
LOC_Os11g39010	Chr11	23225322	23226629	-	expressed protein	2.20583	1.98152	8.51613	2.12657	0.503171	3.00649	2.54993	6.6659	3.99234	1.11821	2.76851	2.97438	1.98498	6.08514	3.17537	1.66386	0.675638	0.807848
LOC_Os11g40590	Chr11	24217425	24224440	-	DUF1399 containing protein putative expressed	89.981	72.75	77.8452	21.3296	23.4723	22.9847	19.6861	22.5382	21.6978	12.9988	10.3881	9.44981	58.3751	80.1796	80.596	21.934	24.419	21.3725
LOC_Os11g40810	Chr11	24421633	24424532	-	receptor kinase putative expressed	0.675171	0.407094	0.480395	0.0845432	0.14843	0.109662	0.476872	1.18585	0.905959	0.132701	0.0700837	0.106425	1.12801	1.36115	0.808197	0.0799696	0.0401431	0.0248035
LOC_Os11g41160	Chr11	24655805	24659328	-	phosphoserine phosphatase chloroplast precursor putative expressed	39.5217	42.0883	43.289	18.4205	21.4619	21.421	44.8722	43.6427	46.2199	23.1728	24.4666	21.1079	46.322	39.4611	44.0393	21.5553	22.6439	18.5996
LOC_Os11g42200	Chr11	25423701	25426214	+	laccase precursor protein putative expressed	20.495	12.9137	17.0897	0.647432	0.275024	1.10533	15.786	13.8203	17.617	1.27362	1.55813	1.77022	17.4418	22.8166	40.8057	0.592664	0.713991	0.343154
LOC_Os11g44380	Chr11	26831378	26832854	-	expressed protein	47.9521	41.1796	39.1582	12.3996	14.0546	11.9866	46.2708	44.299	53.958	11.3842	10.9996	12.1094	31.4397	37.1105	42.5501	7.8795	7.74966	9.30938
LOC_Os11g44700	Chr11	27029845	27034055	+	calmodulin binding protein putative expressed	1.68091	1.65888	2.02862	0.7985	0.94069	0.727349	17.4725	19.2924	19.3782	9.61341	8.54895	9.42105	12.859	13.0106	10.0394	6.51821	4.59885	3.60938
LOC_Os11g45990	Chr11	27828621	27835246	+	von Willebrand factor type A domain containing protein putative expressed	52.259	13.8459	33.2381	3.29634	0.954311	2.8	76.8016	72.801	89.1858	0.117438	0.294923	0.22005	24.286	51.4159	71.4796	7.08771	4.60618	6.26874
LOC_Os11g46000	Chr11	27841513	27846793	+	von Willebrand factor type A domain containing protein putative expressed	23.6748	2.99928	15.2826	1.84829	1.49112	1.80135	16.9549	12.296	15.1779	0.912351	0.719025	0.838871	20.9874	38.9596	56.8093	1.76645	0.680539	0.598008
LOC_Os11g47500	Chr11	28723113	28724027	-	glycosyl hydrolase putative expressed	7.26236	2.79261	6.70543	0.71968	0.113285	0.807532	1.9588	0.860167	2.67264	0.240489	0.217891	0.329438	3.23309	4.47049	5.34803	1.23353	0.311176	0.757486
LOC_Os11g47520	Chr11	28730145	28731323	+	glycosyl hydrolase putative expressed	9.66488	5.95468	13.4879	1.19217	0.718924	0.804892	5.29648	5.35992	8.27716	0.333472	0.495341	0.384806	11.556	10.5193	11.2618	1.64502	1.87414	1.70894
LOC_Os11g47530	Chr11	28733117	28734280	+	glycosyl hydrolase putative expressed	8.57871	5.38806	5.70834	0.606394	0.649933	0.770522	3.81331	4.33872	3.72851	0.381809	0.736536	0.430606	17.4724	11.7394	14.297	1.23301	1.41887	0.651777
LOC_Os11g47550	Chr11	28735982	28737159	+	glycosyl hydrolase putative expressed	13.829	11.5282	15.25	1.83619	2.55903	2.89139	2.30692	2.19174	3.39622	0.292127	0.534052	0.0770485	6.35167	4.40269	6.65108	1.51687	1.26539	1.81778
LOC_Os11g47600	Chr11	28758715	28760007	-	glycosyl hydrolase putative expressed	25.8611	20.7821	23.3689	5.23832	4.03891	7.2195	20.9671	21.4376	25.6874	2.20856	1.72006	2.58995	27.9728	12.2737	12.7893	4.4106	4.47653	3.64753
LOC_Os12g02080	Chr12	623549	626113	+	peroxidase precursor putative expressed	79.7113	59.8073	69.2734	17.9287	17.4554	20.7144	71.512	68.5689	72.9829	26.3346	24.4661	28.8593	42.3798	40.6289	32.6934	20.6548	16.9032	21.457
LOC_Os12g02240	Chr12	696945	697244	+	expressed protein	290.333	191.87	252.942	30.1028	15.4813	45.5084	309.101	169.41	372.975	43.5667	30.4843	34.2901	305.133	194.564	259.074	12.3728	22.6701	8.9518
LOC_Os12g02500	Chr12	854005	855382	+	esterase putative expressed	3.90571	5.64573	4.14491	1.94029	1.46533	1.5274	6.00951	5.25155	5.4541	2.46719	1.31602	1.32837	5.45015	4.66284	7.97365	1.68655	2.57283	2.13751
LOC_Os12g02700	Chr12	944439	945547	-	harpin-induced protein 1 domain containing protein expressed	9.20422	9.54598	9.06015	4.13368	4.41944	5.03576	9.33499	11.3113	14.4233	4.17437	3.47778	4.63935	8.76153	10.3951	15.8676	4.2305	3.59836	4.46106
LOC_Os12g03040	Chr12	1139026	1141362	+	no apical meristem protein putative expressed	8.17966	10.4598	9.19986	2.50372	3.14258	2.92721	9.00549	14.456	12.336	2.53655	2.23904	3.37835	8.53947	6.305	7.24039	3.13366	2.26139	2.10063
LOC_Os12g03050	Chr12	1146995	1148742	+	no apical meristem protein putative expressed	11.4464	10.5588	11.8755	1.66646	1.59127	2.00855	9.17421	10.8656	10.1118	3.00428	2.38828	3.12761	18.8059	14.2206	19.9441	2.17664	1.72702	0.992808
LOC_Os12g04100	Chr12	1716158	1718032	+	cytochrome P450 putative expressed	11.6095	11.2893	9.97643	0.974124	0.786497	0.930196	14.5874	16.4486	19.3477	1.22158	0.765356	0.774476	19.7112	15.7446	27.1178	0.557513	0.852186	0.811129
LOC_Os12g04360	Chr12	1851398	1852196	+	calmodulin-like protein 1 putative expressed	90.2059	75.158	81.4873	19.005	19.5688	21.0584	89.7842	80.7486	80.5392	22.4625	22.8305	24.262	78.7934	72.619	96.7295	31.4682	30.9651	31.4629
LOC_Os12g04980	Chr12	2154058	2158284	-	DNA repair protein Rad51 putative expressed	2.41422	2.25209	1.93016	1.06535	0.898537	0.836043	2.56511	3.02667	2.52491	0.863982	0.731998	0.678253	5.11935	3.97316	4.58724	1.94361	2.0246	1.67332
LOC_Os12g05580	Chr12	2562782	2563386	+	expressed protein	5.14422	3.65011	1.59408	1.44263	0.667618	1.73106	3.60646	3.10629	2.29859	2.12569	0.989052	0.990509	3.11077	2.42143	3.39999	0.369032	0.750381	0.595585
LOC_Os12g05690	Chr12	2622155	2623105	-	expressed protein	7.72526	6.92853	5.70663	0.803747	1.23249	0.890934	8.88851	10.7231	10.9447	1.30415	0.668956	1.5047	9.47127	6.26497	13.0001	0.874496	0.764449	0.14332
LOC_Os12g05890	Chr12	2705805	2706749	-	expressed protein	3.58864	2.78466	3.90321	0.873582	0.37851	0.834856	5.13917	4.41074	4.53141	1.03041	1.40231	0.890227	2.59016	3.06572	6.14755	1.41208	1.60243	1.30159
LOC_Os12g06080	Chr12	2836021	2836995	-	expressed protein	4.61872	3.77209	8.3955	2.33385	1.42955	3.55509	3.82773	9.45632	5.57902	1.59995	3.57636	4.61222	6.91981	14.8015	6.46817	4.8224	2.65072	2.60714
LOC_Os12g07310	Chr12	3602558	3605041	+	citrate-binding protein precursor putative expressed	109.87	73.5038	92.1049	29.5091	24.1837	43.3945	77.9542	66.0159	77.4459	28.5637	27.9554	21.9694	165.112	258.934	337.748	87.1917	72.1851	82.3061
LOC_Os12g07580	Chr12	3789862	3790727	+	dirigent putative expressed	30.6056	24.8222	26.7721	7.81605	9.14991	10.6584	27.5324	27.0771	30.1043	13.0344	14.3247	8.94462	27.4582	35.4108	47.3326	12.2526	10.1407	7.14498
LOC_Os12g08930	Chr12	4656472	4657023	-	expressed protein	12.9783	17.8957	15.6327	3.00681	0.932191	0.799197	22.1652	17.1475	17.5371	0.306347	0.531691	0.398353	48.7953	45.9297	60.8619	0.592485	0.906391	0.713148
LOC_Os12g09700	Chr12	5116345	5118098	-	Jacalin-like lectin domain containing protein putative expressed	3.17397	1.60376	1.93653	0.613416	1.10597	1.26805	2.39382	1.71766	1.93141	0.889813	0.849154	0.857984	3.39504	2.03919	1.88118	0.811093	1.01047	0.66782
LOC_Os12g09710	Chr12	5125202	5129674	+	NBS-LRR disease resistance protein putative expressed	1.34293	1.93066	1.20044	0.351266	0.53726	0.396666	1.94238	2.33248	2.22515	0.464269	0.556736	0.551127	2.43017	1.29944	1.86352	0.289055	0.536508	0.17955
LOC_Os12g10660	Chr12	5699790	5702425	+	B-box zinc finger family protein putative expressed	9.77647	3.83854	12.5527	2.07314	0.481084	0.736032	15.9103	13.152	20.3284	2.14189	1.72852	3.47964	6.61963	11.3303	25.0662	1.80203	0.910667	2.29796
LOC_Os12g13340	Chr12	7441028	7446103	-	expressed protein	15.4807	12.9305	19.0033	3.7208	3.48361	3.96411	11.5783	12.4919	12.181	4.07077	3.98938	3.93461	9.25481	7.463	6.26144	3.74162	3.8494	3.61628
LOC_Os12g13550	Chr12	7602046	7606922	+	NBS-LRR disease resistance protein putative expressed	2.47483	0.531274	3.51512	0.56401	0.351015	0.38599	3.64464	3.71406	4.17905	0.307235	0.136744	0.230891	1.64509	3.47955	4.46153	0.885329	0.731362	0.453045
LOC_Os12g15470	Chr12	8829523	8834630	-	OsSCP65 - Putative Serine Carboxypeptidase homologue expressed	25.0446	23.1216	23.0109	10.8903	10.1066	9.81702	35.6829	36.1156	34.3902	16.2838	12.0976	13.2953	36.5868	36.89	41.4639	16.4809	16.0002	14.4635
LOC_Os12g16720	Chr12	9579747	9582014	-	cytochrome P450 71A1 putative expressed	17.8536	16.1005	13.8188	7.24931	7.61266	8.32777	22.6346	25.3662	30.7984	8.20699	8.76416	7.96681	25.8441	35.5308	59.2782	8.57113	6.90488	7.97451
LOC_Os12g18374	Chr12	10624037	10635373	+	NB-ARC domain containing protein expressed	2.17011	1.95641	1.58224	0.706186	0.593123	0.584577	1.57596	2.57888	2.26292	0.711679	0.465594	0.449518	0.942364	0.451164	0.337464	0.408027	0.0994811	0.307197
LOC_Os12g24330	Chr12	13885480	13888224	-	expressed protein	39.3431	20.6275	30.7757	12.8904	9.08024	13.3028	23.2911	22.1127	24.5591	5.02722	6.05252	5.68632	20.433	31.0245	41.1553	7.0526	5.64887	4.75827
LOC_Os12g24650	Chr12	14109288	14114508	+	leucine aminopeptidase chloroplast precursor putative expressed	0.73785	0.171682	0.789895	0.0510112	0.0447179	0.158662	0.364288	0.25243	0.62254	0.0917235	0.0634573	0.0642142	3.62994	4.41989	6.81913	0.723531	0.87211	0.926637
LOC_Os12g25090	Chr12	14411272	14412023	-	expressed protein	331.858	378.707	364.724	63.9812	132.02	131.053	792.922	613.897	680.965	240.767	253.328	192.026	447.648	467.434	777.097	220.306	251.593	194.074
LOC_Os12g30520	Chr12	18314936	18319067	-	pumilio-family RNA binding repeat containing protein expressed	9.28595	9.51254	9.80612	3.26541	2.38824	2.41366	9.09667	11.0676	10.2341	2.5833	1.91204	2.37149	11.6524	12.2264	11.1986	3.3426	3.27921	2.47286
LOC_Os12g30824	Chr12	18509843	18528700	-	terpene synthase putative expressed	5.6455	2.20538	6.04303	0.0160866	0.113227	0.133767	24.6886	23.6414	22.4484	0.691202	0.533543	0.64849	0.286386	0.617014	1.96391	0.198028	0.106986	0.094595
LOC_Os12g31370	Chr12	18876115	18879204	+	DNA repair protein Rad51 putative expressed	5.45199	5.27998	5.6411	1.89329	1.83562	1.17566	5.45475	5.92878	5.09775	1.64824	1.60011	1.50222	6.46414	6.12539	5.8873	1.78904	2.06051	1.24722
LOC_Os12g33610	Chr12	20292893	20295410	+	phenylalanine ammonia-lyase putative expressed	0.919392	0.490795	1.25522	0.274269	0.154852	0.325364	4.53872	3.00694	3.45165	0.737382	0.649502	0.854922	0.600223	1.29161	1.0457	0.240929	0.297649	0.253013
LOC_Os12g35480	Chr12	21574131	21576743	+	expressed protein	0.773583	0.858998	0.460936	0.0469835	0.0412132	0.0730968	1.37772	1.24023	1.23726	0.168778	0.0584353	0.138003	4.92213	2.21544	1.94159	0.244386	0.245419	0.192839
LOC_Os12g36860	Chr12	22595369	22597000	+	pathogenesis-related protein 10 putative expressed	12.4297	2.92248	14.0811	2.24094	1.48282	2.9135	24.331	14.4908	16.579	1.60251	1.29435	1.51898	0.937021	1.05945	1.73298	0.567853	0.410257	0.0991655
LOC_Os12g36880	Chr12	22599952	22601258	+	pathogenesis-related Bet v I family protein putative expressed	848.104	241.817	832.633	117.552	90.7835	148.635	1823.6	1105.75	1349.58	212.289	255.385	244.341	183.696	299.66	488.691	116.076	106.21	68.3595
LOC_Os12g36920	Chr12	22635834	22640197	+	calmodulin binding protein putative expressed	3.93782	1.7838	1.91383	1.00262	0.822566	1.06289	3.49132	3.63249	3.44093	1.11472	1.17452	1.22554	2.97276	2.38964	2.69369	0.824638	0.910762	0.537039
LOC_Os12g37510	Chr12	23015819	23017657	-	UDP-glucoronosyl and UDP-glucosyl transferase domain containing protein expressed	2.51191	4.36293	3.19513	0.288565	0	0.027194	3.39157	3.28843	4.25314	0.0943772	0.369875	0.0880613	1.01115	1.02588	0.815384	0.272847	0.199336	0.860645
LOC_Os12g37519	Chr12	23025355	23028137	+	retrotransposon protein putative unclassified expressed	25.8296	30.0985	30.7377	3.97815	3.91978	5.26091	25.4796	30.4607	22.9566	4.35608	4.36652	3.30971	32.3278	40.9467	53.0002	6.61739	6.49412	5.40843
LOC_Os12g38051	Chr12	23382984	23391427	-	metallothionein putative expressed	1044.78	911.139	1120.56	99.4285	200.631	117.147	626.35	724.457	556.944	38.8561	68.6385	34.3856	1280.72	702.525	1150.75	140.093	135.996	150.864
LOC_Os12g38270	Chr12	23501361	23502386	+	metallothionein putative expressed	3127.03	4105.59	3761.63	62.4045	122.398	70.9593	4844.54	5615.8	4313.5	44.5485	61.983	40.5743	6330.02	3979.35	5083.19	157.037	131.749	216.398
LOC_Os12g38290	Chr12	23512497	23513477	+	metallothionein putative expressed	2526.48	3222.7	2946.74	769.347	1022.33	782.227	3556.97	3370.79	2968.51	658.562	852.55	750.138	3908.6	2738.73	4242.43	1086.93	1285.73	974.903
LOC_Os12g38560	Chr12	23674529	23677395	+	expressed protein	5.44483	5.9865	5.16718	2.19865	2.00811	2.47726	5.78041	6.31602	6.17687	1.86733	1.58312	1.51953	11.9514	5.13308	5.59016	1.55844	1.7202	1.62599
LOC_Os12g40180	Chr12	24871709	24872333	+	expressed protein	18.0203	24.7489	18.1164	6.15868	8.79968	6.6386	25.0131	23.5578	29.7188	13.445	11.2417	8.57943	19.5993	13.2631	19.7314	3.81487	5.9886	6.44771
LOC_Os12g40750	Chr12	25233485	25234048	-	pectinesterase inhibitor domain containing protein putative expressed	3.84218	2.6472	4.11993	0.453566	0	0.611645	1.56976	2.71157	1.73241	0.437302	0.507657	0.253726	1.49417	5.70222	1.56009	0.141587	1.00998	1.024
LOC_Os12g40760	Chr12	25234869	25235831	+	expressed protein	3.31202	3.57622	5.29362	0.364281	0.21056	0.187519	1.50039	2.54543	1.9914	0.0556468	0.505261	0.815232	1.92015	5.87231	2.29749	0.744314	0.692911	0.703936
LOC_Os12g40770	Chr12	25236011	25240748	+	ankyrin-1 putative expressed	0.691923	0.897669	0.550787	0.106732	0.163676	0.193605	1.28355	1.32026	1.12086	0.120023	0.199182	0.134357	0.87026	1.10487	0.947732	0.277515	0.278791	0.25008
LOC_Os12g41570	Chr12	25729712	25730584	-	expressed protein	7.02081	5.25125	5.03146	1.26346	1.21359	1.80322	3.09814	4.03563	3.43526	0.840753	0.877035	0.647974	9.36533	10.3484	16.2057	6.34998	6.01032	3.16486
LOC_Os12g42040	Chr12	26073357	26076201	+	OsWAK126 - OsWAK receptor-like protein kinase expressed	2.05169	2.12075	2.25337	0.398458	0.552314	0.522302	2.83904	2.68206	2.55353	0.394973	0.399842	0.49279	7.27509	7.17082	8.69088	0.674466	0.876276	0.639911
LOC_Os12g42810	Chr12	26599731	26604782	+	mov34%2FMPN%2FPAD-1 family protein expressed	1.1282	1.22286	0.846409	0.282871	0.272532	0.556912	5.50571	3.98838	4.2037	0.84051	0.657037	0.783388	1.11828	1.5835	1.58175	0.347648	0.832969	0.563092
LOC_Os12g42910	Chr12	26669155	26671200	+	sodium%2Fcalcium exchanger protein putative expressed	0.946342	0.489701	0.621061	0.185034	0.101454	0.335878	0.765212	0.858604	0.744298	0.249211	0.191771	0.232925	0.937231	1.41868	1.35677	0.524991	0.307527	0.488273
LOC_Os12g43440	Chr12	26956142	26956894	-	thaumatin putative expressed	49.2766	46.1328	60.1647	2.48205	2.05726	2.90427	19.1932	26.4568	30.6597	1.23781	3.03295	1.56224	40.8261	83.0906	76.8238	5.83916	5.40135	4.17849
LOC_Os12g43490	Chr12	26979991	26981087	-	thaumatin putative expressed	70.2087	66.6979	82.8565	28.4596	21.9396	37.9637	106.111	126.78	142.202	44.8748	38.2856	32.326	67.396	121.494	236.449	47.2782	39.4075	61.4953
LOC_Os12g43790	Chr12	27197031	27197849	-	bZIP transcription factor domain containing protein expressed	1.53215	1.68271	4.5146	0.929362	1.40281	1.0331	2.14203	5.21255	2.25166	0.358232	2.19498	1.49489	1.30123	5.17497	3.12148	2.6259	0.663334	1.69748
LOC_Os12g44110	Chr12	27359424	27361454	-	ligA putative expressed	0.558729	0.718402	0.265019	0.139975	0.0613953	0.314572	0.912142	1.32789	1.70639	0.356141	0.0773735	0.23494	0.322798	0.286192	0.82935	0.353015	0.177251	0.0820775
LOC_Os12g44220	Chr12	27426310	27427745	+	ATPase 2 putative expressed	74.9709	62.5073	60.4281	26.8287	20.8582	25.782	94.4797	97.301	113.813	30.4633	20.7358	22.8091	77.0145	99.1769	154.61	24.7593	20.6782	23.6909
LOC_Os12g44290	Chr12	27451287	27453035	-	cytochrome P450 putative expressed	8.51391	6.73183	7.60366	1.55946	1.22198	3.53186	6.56469	10.604	9.19926	0.146601	0.35051	0.763426	6.13294	3.9369	6.85545	0.184227	0.246929	0.189971

## Sheet: down-regulated
gene_id	Chr	pos_start	pos_end	chain	function	Cd stress			normal condition			Cd stress			normal condition			Cd stress			normal condition
						CdXD242-1_FPKM	CdXD242-2_FPKM	CdXD242-3_FPKM	XD242-1_FPKM	XD242-2_FPKM	XD242-3_FPKM	CdXD268-1_FPKM	CdXD268-2_FPKM	CdXD268-3_FPKM	XD268-1_FPKM	XD268-2_FPKM	XD268-3_FPKM	CdXD355-1_FPKM	CdXD355-2_FPKM	CdXD355-3_FPKM	XD355-1_FPKM	XD355-2_FPKM	XD355-3_FPKM
LOC_Os01g01302	Chr1	145577	147852	+	shikimate kinase putative expressed	2.34269	3.37415	2.52033	6.88167	5.82773	6.52014	3.11074	2.83215	2.88456	6.34616	7.52128	6.76414	2.4224	1.88066	2.53933	4.18262	5.42144	5.26809
LOC_Os01g01360	Chr1	178310	180812	+	peptide transporter PTR2 putative expressed	0.989023	1.30818	0.663461	3.1726	2.65858	3.16073	0.579445	1.02918	0.553043	3.00553	2.47728	3.07804	1.03311	0.674806	0.930242	2.68931	2.14186	2.2832
LOC_Os01g01910	Chr1	496066	497368	+	expressed protein	2.81538	2.11506	1.85202	4.40507	6.46367	4.77756	2.38665	2.1251	3.13181	6.50469	6.12539	5.14657	0.853656	0.86265	2.26513	3.25176	3.94691	4.76984
LOC_Os01g02080	Chr1	586414	587780	-	peptidyl-prolyl cis-trans isomerase putative expressed	0.214666	0.371283	0.266492	2.80558	2.82215	3.0769	0.356228	0.497564	0.425186	4.03561	4.15955	4.96255	0.127977	0.231803	0.648726	3.42374	3.03574	5.03125
LOC_Os01g03630	Chr1	1490473	1492684	-	multicopper oxidase domain containing protein expressed	5.81332	8.68836	6.23189	42.24	43.6727	46.1248	9.947	10.4344	14.2814	66.813	49.513	58.0227	6.99608	10.9259	8.93166	28.2274	19.9038	27.0012
LOC_Os01g03640	Chr1	1497240	1500609	-	multicopper oxidase domain containing protein expressed	1.45767	1.81669	1.6972	13.5456	8.4932	6.90299	2.63858	1.38879	2.31025	20.2881	10.8414	15.7242	2.80577	4.46169	2.50706	22.1554	17.6387	33.8955
LOC_Os01g03890	Chr1	1657315	1658388	+	DUF260 domain containing protein putative expressed	2.56576	2.45849	2.47266	11.6959	10.2997	12.288	3.82996	2.89945	4.78544	13.4527	11.2964	15.2904	6.68005	6.90238	9.15957	14.9116	17.2151	15.7506
LOC_Os01g04920	Chr1	2275067	2278872	+	glycosyl transferase group 1 domain containing protein expressed	2.43033	2.22406	2.54124	9.19921	10.16	8.73548	2.19387	1.59072	1.41218	11.4954	10.6212	7.75224	2.20951	1.73183	1.39761	7.18051	7.93851	8.29821
LOC_Os01g06450	Chr1	3039298	3041232	+	glycosyltransferase family 43 protein putative expressed	1.87751	1.43523	1.72693	6.18855	6.01953	5.10984	1.6398	1.55276	1.84294	5.52322	3.8447	4.59139	1.59556	1.4444	1.32621	4.15422	3.94765	3.74395
LOC_Os01g06580	Chr1	3097346	3098527	-	fasciclin domain containing protein expressed	4.18009	3.40379	6.4393	21.2493	16.8781	22.6972	3.15347	2.6333	4.23692	20.2296	25.9739	20.5941	2.80018	7.08256	3.55294	22.5211	18.2869	28.1033
LOC_Os01g07150	Chr1	3376593	3377205	+	expressed protein	1.63055	1.66224	1.94346	5.24136	6.2971	6.88371	1.52073	1.2533	1.44729	2.67649	4.17643	6.75863	0.505378	0.590025	0.221129	3.11835	4.3881	5.23
LOC_Os01g08460	Chr1	4167511	4171559	-	TMS membrane protein%2Ftumour differentially expressed protein putative expressed	0.642726	0.690884	1.01702	1.29123	1.6581	2.71006	0.769767	0.375429	0.708935	2.71571	2.55428	1.75293	1.08849	0.640896	0.672438	2.51136	2.56225	3.19236
LOC_Os01g10195	Chr1	5361440	5362677	-	expressed protein	0.641281	0.657296	0.530738	2.44982	2.62297	2.84191	0.806186	0.637018	0.719678	1.59942	2.57077	1.15421	0.764599	0.956239	0.950001	2.27283	1.7565	1.75355
LOC_Os01g10900	Chr1	5814778	5819207	-	MRH1 putative expressed	0.190289	0.128551	0.243306	0.719031	0.529444	0.430516	0.0479819	0.110078	0.16725	0.798453	0.343392	0.388138	0.150664	0.163533	0.184533	0.613037	0.478957	0.492528
LOC_Os01g11700	Chr1	6304802	6306608	+	GDSL-like lipase%2Facylhydrolase putative expressed	0.333959	0.672526	0.200978	2.00512	1.48544	2.038	0.114422	0.227236	0.178874	2.13845	2.08683	1.90938	0.498543	0.348839	0.499598	1.39907	1.15992	1.92676
LOC_Os01g12130	Chr1	6612343	6613905	-	nodulin MtN3 family protein putative expressed	0.402033	1.38126	0.581879	1.87079	2.94307	2.25177	0.911649	0.467167	0.898806	5.80661	8.20727	7.71353	0.482336	0.312397	0.0711961	5.74383	4.25805	4.12372
LOC_Os01g12570	Chr1	6912704	6915127	-	3-methyl-2-oxobutanoate hydroxymethyltransferase putative expressed	0.576836	0.935653	1.19377	5.45216	2.37271	13.5972	0.0915374	0	0.029812	2.22409	1.46582	0.920222	0.692381	0.163512	0.297212	3.39729	4.19564	11.263
LOC_Os01g12940	Chr1	7185483	7188038	-	phosphorylase domain containing protein putative expressed	0.716707	0.872952	1.88656	4.79934	2.10578	4.53041	1.18097	0.540209	0.917207	8.21792	5.14556	3.69666	1.88433	3.17996	3.29353	8.0568	8.81803	21.1587
LOC_Os01g13390	Chr1	7457835	7459959	+	expressed protein	0.972264	1.76746	0.635165	2.62728	2.73239	2.39101	1.00403	0.59339	0.509628	3.38238	4.49741	3.50185	0.356398	0.513933	0.499894	2.09045	2.15501	3.89324
LOC_Os01g13480	Chr1	7517210	7518741	+	glutaredoxin putative expressed	0.195798	0.47123	0.236361	1.44108	1.54687	0.712051	0.246009	0.431903	0.353026	1.15291	1.4406	1.48424	0.194217	0.226071	0.0290356	0.742856	0.311162	1.14896
LOC_Os01g13560	Chr1	7588191	7589633	+	membrane associated DUF588 domain containing protein putative expressed	9.56782	10.9257	9.18646	55.007	47.9042	40.6077	5.33127	8.89895	8.73433	42.9066	32.7142	27.4326	11.4196	6.28982	9.98071	29.3615	27.6956	25.5645
LOC_Os01g13780	Chr1	7724283	7725533	+	expressed protein	0.759129	0.689003	1.09076	1.56858	2.29198	2.58451	0.668015	1.11711	1.54457	2.50033	2.57083	3.27316	1.04748	1.17087	2.8866	6.04531	5.84228	8.15562
LOC_Os01g14660	Chr1	8201896	8202798	-	expansin precursor putative expressed	6.21647	10.0663	14.8063	25.0675	18.2461	40.2401	17.3661	12.4733	20.2868	61.6188	49.497	31.5891	10.1459	11.6747	19.5823	29.6004	34.0826	45.1371
LOC_Os01g16060	Chr1	9041580	9046087	-	expressed protein	0.187182	0.236431	0.268262	0.85006	0.532331	0.553926	0.151811	0.0237903	0.153873	0.952817	0.632594	0.519925	0.0996777	0.231916	0.0770112	0.409063	0.519796	0.965752
LOC_Os01g16460	Chr1	9344881	9347403	-	expressed protein	0.313541	0.14967	0.162078	0.951209	0.819987	1.13832	0.29621	0.325255	0.397717	0.954266	1.71828	0.532183	0.156684	0.608842	0.416523	2.09008	1.58427	2.102
LOC_Os01g17065	Chr1	9809343	9810633	-	expressed protein	2.89922	8.6118	2.12306	4.87687	11.4337	14.1388	4.1581	2.1175	2.59003	6.31854	14.9584	16.9436	3.92756	3.41306	4.04603	8.12687	17.5119	18.2735
LOC_Os01g17160	Chr1	9866424	9870864	+	OsSubt1 - Putative Subtilisin homologue expressed	1.8461	2.00797	2.09486	4.32349	6.30831	4.9908	1.89486	1.83005	2.11134	7.15012	5.38345	5.95922	1.48745	1.97156	1.56043	4.37682	5.09182	6.38893
LOC_Os01g17170	Chr1	9874326	9876951	+	magnesium-protoporphyrin IX monomethyl ester cyclasechloroplast precursor putative expressed	2.60013	4.87345	2.08136	18.8982	9.93029	9.80018	2.60856	3.03713	2.97726	18.2068	16.5775	13.0003	1.96727	2.9624	2.53787	9.49545	9.28738	13.1057
LOC_Os01g18970	Chr1	10720419	10721623	-	peroxidase precursor putative expressed	2.38398	2.59777	3.75471	42.1298	35.4598	35.4952	2.37188	1.39151	1.40585	66.3988	28.8667	28.3033	12.8905	3.47632	4.90651	30.4808	36.9456	39.8098
LOC_Os01g20110	Chr1	11412131	11421047	+	expressed protein	2.18653	2.05584	1.15893	4.67877	4.07653	3.40862	3.05447	2.09455	2.3507	6.08539	5.63254	5.04836	2.61596	1.27107	1.4244	2.93232	3.73305	4.60425
LOC_Os01g22670	Chr1	12745130	12747081	-	fruit bromelain precursor putative expressed	9.45634	11.1763	9.03924	22.3182	20.0835	26.4314	7.16494	9.118	9.15619	16.8169	24.958	18.0578	9.01201	6.81358	6.44676	19.8087	16.4629	17.4356
LOC_Os01g24570	Chr1	13847992	13849036	-	fruit bromelain precursor putative expressed	1.08879	1.2746	1.93925	18.8453	21.308	27.9395	0.822068	1.3035	0.545641	36.7308	32.4838	29.5834	13.9841	2.85583	4.66909	20.7045	21.2876	23.6865
LOC_Os01g25280	Chr1	14280746	14282187	+	jacalin-like lectin domain containing protein expressed	17.4161	28.5394	18.7567	181.731	226.304	168.59	10.7627	9.04978	11.5161	131.719	181.718	124.413	6.59226	4.06579	4.68278	122.225	186.224	141.387
LOC_Os01g25600	Chr1	14506673	14513164	-	tetratricopeptide repeat domain containing protein expressed	0.311992	0.60117	0.334627	1.78506	1.24568	1.1581	0.748187	0.668827	0.333764	2.67995	2.48581	1.83242	0.506056	0.327207	0.176731	1.07569	1.38926	1.4288
LOC_Os01g26270	Chr1	14892876	14893943	+	OsWAK7 - OsWAK receptor-like protein kinase expressed	0.20837	0.449741	0.215527	1.57351	2.09727	1.2981	0.235879	0.560955	0.207649	4.45047	2.35515	2.86112	0.414704	0.0805038	0.0462582	1.28684	1.44617	0.670622
LOC_Os01g26280	Chr1	14896685	14899178	+	OsWAK8 - OsWAK receptor-like protein kinase expressed	0.304969	0.381815	0.347125	3.05972	3.15997	4.02466	0.965489	0.983703	0.688835	7.55818	6.72774	4.44224	0.423361	0.281579	0.108563	3.44159	4.04029	3.54447
LOC_Os01g31690	Chr1	17349311	17350816	+	oxygen-evolving enhancer protein 1 chloroplast precursor putative expressed	15.2077	47.9225	15.4532	129.722	80.2761	77.068	15.7672	16.7833	17.0419	137.43	141.548	105.594	9.96553	14.2811	11.3904	70.7999	84.0806	125.037
LOC_Os01g32849	Chr1	18026504	18030389	-	expressed protein	0.393789	0.203778	0.407597	0.94283	0.903779	0.628794	0.423656	0.290459	0.382486	1.68486	0.652805	1.46438	0.72321	0.291227	0.250745	0.932264	1.0688	0.612348
LOC_Os01g35230	Chr1	19505311	19508412	-	1-aminocyclopropane-1-carboxylate oxidase homolog 1 putative expressed	6.55834	8.51518	8.50914	25.8153	24.9698	31.5099	4.31678	9.27275	9.36368	17.0626	21.8627	22.6587	3.27103	4.6762	5.43285	15.6366	12.6447	12.2952
LOC_Os01g36240	Chr1	20061961	20066530	+	peroxidase precursor putative expressed	14.6128	14.6267	12.7661	59.0278	56.1043	74.9452	11.6408	14.4273	17.3074	70.4321	80.9629	88.9115	20.3126	16.8783	20.511	69.9336	66.8998	57.5016
LOC_Os01g36970	Chr1	20628647	20631891	+	expressed protein	0.952449	1.50389	1.01713	3.08646	2.92744	3.69392	0.979203	1.29899	1.29313	2.86757	3.38435	3.61867	1.09158	1.09014	1.48233	4.26671	3.34695	3.93114
LOC_Os01g37000	Chr1	20640981	20643886	+	carboxyl-terminal peptidase putative expressed	58.5436	90.0693	51.8191	334.584	298.507	240.537	56.5799	93.6266	88.1907	283.806	288.961	209.348	78.4962	74.3582	72.6695	187.477	218.326	215.254
LOC_Os01g37110	Chr1	20714138	20716708	+	ABIL2 putative expressed	4.11168	4.85721	3.11954	19.6325	16.449	17.6543	5.34515	5.54162	4.6031	12.2243	11.4356	11.1601	3.57737	3.56136	2.05431	9.66246	11.9642	10.0093
LOC_Os01g39960	Chr1	22534999	22538743	+	lycopene epsilon cyclase chloroplast precursor putative expressed	0.433487	0.835931	0.772599	2.26882	1.9051	1.45179	0.689566	0.83618	1.13033	3.01404	4.20298	2.43068	0.286256	0.166557	0.300251	1.8032	2.22359	2.179
LOC_Os01g40860	Chr1	23097256	23106303	+	aldehyde dehydrogenase putative expressed	13.0802	18.5111	15.8925	68.6288	53.6279	68.9725	19.3131	22.026	23.9918	92.2021	80.4925	74.6856	35.2174	36.9291	47.9846	148.448	144.627	149.721
LOC_Os01g42090	Chr1	23864681	23867313	+	nodulin MtN3 family protein putative expressed	0.651256	0.673037	1.19184	3.42883	1.88595	3.7974	0.945069	0.124474	0.249277	6.06602	5.32392	3.5123	0.797367	0.503028	0.26697	3.52159	3.69122	7.85865
LOC_Os01g42110	Chr1	23877624	23880246	+	nodulin MtN3 family protein putative expressed	2.06758	1.57792	8.37866	17.7432	20.9664	19.8137	0.687727	0.480591	0.589249	28.4369	21.0125	16.9273	3.80499	1.73592	1.39104	16.6242	20.873	34.3064
LOC_Os01g42370	Chr1	24065207	24073621	-	pleiotropic drug resistance protein putative expressed	1.13231	0.339029	1.02688	10.9815	7.81144	6.2731	1.50138	1.09238	1.26187	4.94897	4.20652	4.11182	0.663481	0.798616	0.983002	2.68445	3.41448	1.94677
LOC_Os01g44220	Chr1	25353769	25362199	+	glucose-1-phosphate adenylyltransferase large subunit chloroplast precursor putative expressed	5.34854	4.59757	4.96388	11.8989	13.093	11.8477	4.83109	5.29433	5.64035	12.8648	10.2611	10.3082	5.33719	4.4442	5.48984	9.87976	11.4633	10.5012
LOC_Os01g44340	Chr1	25442405	25444195	-	pectinesterase putative expressed	1.88813	1.6452	1.0902	3.00232	4.00181	4.37813	1.1593	0.727026	1.21841	4.61152	3.88844	2.81603	0.392728	0.67749	1.71708	2.54306	4.02864	2.36669
LOC_Os01g45470	Chr1	25800668	25801243	-	expressed protein	176.21	129.894	155.065	241.869	481.989	348.245	103.892	96.5246	95.0712	279.998	484.053	455.689	80.0246	46.982	95.3058	457.668	386.632	367.144
LOC_Os01g45670	Chr1	25933616	25934887	-	expressed protein	5.613	6.58513	6.57551	16.3436	13.7853	17.2337	4.7004	6.83223	7.5939	12.4521	17.7102	12.219	5.41163	6.2373	5.02653	16.4148	17.8191	22.5922
LOC_Os01g45990	Chr1	26119708	26126165	-	potassium channel AKT1 putative expressed	15.8402	14.1914	18.8875	40.3542	40.427	41.4998	11.4801	9.98459	10.0986	35.1104	34.959	31.1171	16.3781	15.4502	15.1492	37.3252	42.9563	44.887
LOC_Os01g46250	Chr1	26300194	26303065	+	lipase putative expressed	0.181747	0.279756	0.451306	0.912605	1.14805	1.35949	0.219266	0.270686	0.358382	1.58477	1.54564	1.80747	0.288625	0.224002	0.129321	1.68995	1.80368	2.43034
LOC_Os01g49560	Chr1	28502364	28503468	-	expressed protein	2.17598	2.0865	1.63171	5.09584	3.95042	3.16279	1.43708	1.71262	1.62891	4.30495	3.78258	4.92031	0.649853	1.80831	2.36649	4.39417	3.75128	2.16392
LOC_Os01g52170	Chr1	30008281	30012094	+	expressed protein	0.624267	1.13715	1.31603	3.01196	2.21548	2.16291	0.853628	0.993866	0.519655	3.47423	3.26573	2.60547	1.5113	1.59876	0.823687	3.63741	4.37879	5.57037
LOC_Os01g52270	Chr1	30048291	30049986	+	NB-ARC domain containing protein expressed	2.0467	1.8884	2.29688	5.75382	6.2539	6.53056	1.6947	2.21704	2.0077	5.07839	5.3011	4.29489	1.77173	1.92902	2.59156	5.24797	4.94385	4.43439
LOC_Os01g52660	Chr1	30272912	30274078	-	POEI51 - Pollen Ole e I allergen and extensin family protein precursor expressed	4.93117	5.37164	4.14425	11.894	13.2639	10.5604	6.97745	4.08448	5.73029	15.0921	13.0283	12.8025	6.28644	2.50016	3.19317	8.14971	7.8665	8.7177
LOC_Os01g53470	Chr1	30718930	30719957	+	harpin-induced protein 1 domain containing protein expressed	0.439324	0.421218	0.227196	2.54465	1.82564	2.90766	0.0829003	0.363984	0.438651	1.9715	2.48464	2.97115	0.874763	0.721768	0.390009	2.66163	3.15605	3.85461
LOC_Os01g53900	Chr1	30992411	30997182	+	elongation factor putative expressed	0.489287	0.274346	0.490092	1.1216	1.26405	1.39485	0.570601	0.691146	0.429744	1.39868	1.06017	1.20641	0.39032	0.254291	0.464234	1.00156	1.22989	1.077
LOC_Os01g53980	Chr1	31047510	31049388	+	IQ calmodulin-binding motif family protein expressed	2.44032	2.98586	2.87082	35.1934	25.5208	35.7767	1.69682	3.0114	3.99387	17.0029	18.2074	16.0806	2.18878	2.32737	2.63554	15.2242	16.6133	16.1378
LOC_Os01g54515	Chr1	31356182	31358948	+	peptide transporter PTR2 putative expressed	0.0725928	0.279968	0.125208	0.751814	0.191416	0.503007	0.0182332	0.320069	0.212965	0.610094	0.603311	0.529172	0.119845	0.111571	0.172389	0.458692	0.414605	0.454934
LOC_Os01g55320	Chr1	31840530	31841097	-	heavy metal-associated domain containing protein expressed	0.218568	1.0176	0	3.16917	5.60201	7.6772	0.666252	0	0.97777	3.85953	6.68283	2.46665	2.23604	3.48881	3.25715	19.3889	21.6635	16.7818
LOC_Os01g56030	Chr1	32258914	32260026	-	EF hand family protein putative expressed	10.6368	11.107	8.1502	199.675	257.549	254.709	8.65782	9.29855	8.42438	146.271	201.954	157.797	7.2002	6.38903	8.48593	198.518	238.163	174.352
LOC_Os01g56510	Chr1	32580710	32586143	-	periplasmic beta-glucosidase precursor putative expressed	1.15785	1.01863	1.11859	4.2963	4.42065	4.34315	1.27788	1.13265	1.40262	4.79781	4.79616	4.54158	0.356824	0.493076	0.228231	1.75389	1.8037	1.7457
LOC_Os01g56660	Chr1	32693760	32696486	+	expressed protein	1.60604	1.59014	1.07164	3.21768	3.56788	2.2406	1.16221	1.01304	1.07238	3.43672	3.45705	2.73587	0.690424	0.259673	0.320018	1.78211	2.81443	1.34148
LOC_Os01g56980	Chr1	32910262	32925565	-	histidine acid phosphatase putative expressed	0.375531	0.229806	0.194355	1.56523	1.31162	0.728907	0.414751	0.227477	0.303647	1.54271	1.54534	1.77594	0.284641	0.326313	0.145088	0.924477	1.03421	0.86929
LOC_Os01g57030	Chr1	32945017	32945552	+	expressed protein	12.4996	9.27611	19.8636	28.8559	21.5166	37.7622	3.37269	14.4213	5.8525	12.1559	31.35	32.9876	7.17072	15.8525	7.36994	25.4082	25.1389	42.6507
LOC_Os01g57082	Chr1	32984982	32994519	+	insulin-degrading enzyme putative expressed	2.23034	2.05767	1.84979	6.89546	5.77667	5.72319	2.11035	2.04333	2.09721	8.75715	5.72414	5.24653	1.89462	2.8291	2.25583	5.60519	5.94895	5.24901
LOC_Os01g57968	Chr1	33531939	33533704	+	expressed protein	4.58578	5.66248	6.33672	33.9248	27.4287	20.918	10.4924	6.88004	7.64294	22.2807	56.4633	38.8925	5.30692	5.95458	2.49345	35.8487	36.5924	28.994
LOC_Os01g58022	Chr1	33560066	33560804	+	NADPH-dependent oxidoreductase putative expressed	0.180507	0.343923	0.373155	1.64609	1.09953	0.0935781	0.341285	0.149928	0.0923498	1.27899	1.29771	1.38143	0.361527	0.491877	0.0798354	2.66716	2.43812	1.36565
LOC_Os01g58270	Chr1	33674405	33679717	+	OsSub7 - Putative Subtilisin homologue expressed	0.344298	0.79376	0.851254	5.51657	3.2641	4.15587	0.648402	0.632291	1.02529	2.69444	2.95286	2.08975	0.189312	0.440532	0.562404	1.97522	1.78251	2.20426
LOC_Os01g58970	Chr1	34089461	34091401	+	cytochrome P450 putative expressed	21.5052	25.6328	22.9156	286.045	223.597	275.645	13.3005	19.0373	18.2735	151.573	141.995	133.811	15.0291	12.2634	21.1397	110.224	118.673	101.275
LOC_Os01g59050	Chr1	34131829	34133381	+	cytochrome P450 putative expressed	4.21401	5.01177	4.67922	9.596	9.26061	10.572	3.92616	3.62795	3.71038	7.73692	8.76453	8.082	4.35109	5.40792	6.88813	10.7902	11.797	12.0999
LOC_Os01g59060	Chr1	34133777	34135646	-	50S ribosomal protein putative expressed	4.17416	3.56446	2.24729	8.45432	5.37547	6.67303	3.6823	4.04392	2.6633	8.2775	11.611	7.39068	3.30743	4.60095	5.07865	6.63004	9.22275	12.3545
LOC_Os01g59080	Chr1	34138326	34139709	-	expressed protein	3.97097	10.0718	3.86532	17.0691	11.8973	10.6084	4.40862	4.54904	4.61728	20.3711	24.193	17.2884	3.37397	2.57522	2.0211	9.10427	11.5308	15.5
LOC_Os01g59530	Chr1	34420990	34423678	+	OsCML1 - Calmodulin-related calcium sensor protein expressed	4.27242	3.74106	4.35534	11.7365	10.2448	8.80584	4.86989	2.27653	2.32551	11.3433	9.68095	12.1048	6.81253	5.95286	5.19836	14.7989	16.3898	19.6133
LOC_Os01g59680	Chr1	34524498	34526616	+	NHL25 putative expressed	0.104369	0.0334783	0.17998	1.25743	1.06851	0.650614	0.157379	0.143912	0.342641	1.04161	0.608876	0.586256	0.172605	0.0267904	0.092843	0.759095	0.497807	0.734706
LOC_Os01g59840	Chr1	34605755	34610973	-	Os1bglu3 - beta-glucosidase homologue similar to G. max isohydroxyurate hydrolase expressed	1.96999	2.82936	1.50373	5.25054	4.50774	4.53012	1.04686	0.881552	1.23839	6.84414	6.26707	4.62395	0.960974	0.248572	0.114943	2.4811	3.17156	2.42584
LOC_Os01g59970	Chr1	34674484	34676185	-	expressed protein	11.5894	17.7862	12.5237	42.015	45.6517	51.3507	16.0456	15.4468	19.0726	51.2579	48.4941	54.9192	24.7952	16.9462	19.873	57.799	59.0375	46.5765
LOC_Os01g60340	Chr1	34902303	34906955	-	NTMC2Type1.1 protein putative expressed	0.318383	0.275893	0.362385	9.74477	10.426	9.89168	0.216007	0.263352	0.56331	6.80282	7.42387	6.48877	0.410504	0.049007	0.0566617	6.03931	7.28488	4.07337
LOC_Os01g61330	Chr1	35480043	35482190	-	ankyrin homolog precursor putative expressed	4.03396	4.34281	5.35727	12.1761	10.9035	14.2911	2.96909	3.65196	3.65272	11.7613	11.6913	11.2884	2.36269	3.93573	3.44826	13.7673	13.3543	20.0209
LOC_Os01g61550	Chr1	35597092	35599018	-	ammonium transporter protein putative expressed	0.916731	0.910076	0.488693	1.47651	1.97669	1.67444	0.900273	0.574287	0.653548	1.68025	2.68067	2.87568	0.247802	0.320443	0.544051	0.974504	1.34959	1.30503
LOC_Os01g62030	Chr1	35900735	35901226	-	disease resistance-responsive family protein putative expressed	1.39758	0.746066	1.85354	4.74026	6.32708	6.6023	2.12752	1.33739	2.6463	4.70613	6.25227	4.32063	0.61087	1.11155	1.92609	4.61237	2.75925	3.66757
LOC_Os01g62110	Chr1	35952919	35953507	-	expressed protein	20.8622	16.7687	21.1267	43.2902	54.9146	48.5202	10.066	14.4494	13.3104	14.8284	51.7225	54.3168	8.74815	7.76878	5.60739	32.4134	47.0977	48.4203
LOC_Os01g62360	Chr1	36089179	36091558	-	expressed protein	2.39505	3.43943	2.21611	6.80255	8.64633	9.28896	2.18935	2.97819	2.65787	7.76215	7.14455	8.1631	2.57616	1.56182	4.91977	8.39167	9.91721	11.6363
LOC_Os01g62490	Chr1	36177289	36180127	-	laccase precursor protein putative expressed	10.6229	11.5088	10.8413	28.3769	22.4638	25.5027	6.98684	7.1425	9.3997	41.5673	36.6679	31.5044	11.6231	11.0073	8.99359	26.5622	19.5894	25.5212
LOC_Os01g62860	Chr1	36403442	36407380	+	oxidoreductase aldo%2Fketo reductase family protein putative expressed	1.41296	1.8956	0.923299	3.36118	3.49007	3.01303	1.87856	1.9076	2.12748	4.90004	4.21715	4.88933	1.0335	1.26047	1.0582	3.66935	4.18754	5.40766
LOC_Os01g62945	Chr1	36466366	36467358	-	expressed protein	0.922387	0.38672	0.53661	2.84682	2.01655	2.21426	1.00096	0.382177	0.576688	2.65865	3.19026	2.82792	0.344521	0.40135	0.665127	2.57559	1.82325	2.29211
LOC_Os01g63190	Chr1	36622827	36627675	+	laccase precursor protein putative expressed	9.64369	13.812	10.4804	24.0374	20.9546	25.5149	6.71329	8.31713	8.83836	45.0936	33.6045	21.3413	5.67836	7.08097	8.60952	34.0205	31.9873	51.2984
LOC_Os01g63200	Chr1	36634331	36636980	+	laccase precursor protein putative expressed	6.08706	7.34743	6.14565	18.3535	19.8115	26.0523	6.71243	7.60998	8.10907	23.8725	20.2385	20.2732	6.22621	7.32161	11.0171	19.4197	18.5389	16.3683
LOC_Os01g63990	Chr1	37154448	37157450	+	hydrolase alpha%2Fbeta fold family protein putative expressed	0.835857	1.48443	1.09469	5.54243	5.78402	5.25886	1.15428	1.1014	1.06753	8.69077	8.19799	6.60951	1.50247	1.65335	1.04891	6.26784	7.68044	9.29675
LOC_Os01g64410	Chr1	37381457	37382214	+	ATOFP18%2FOFP18 putative expressed	1.21226	1.81601	0.53705	2.1921	2.48792	3.59168	0.458312	0.719023	0.706995	4.24231	3.80463	3.67932	0.433302	0.741037	0.536364	5.61128	6.42785	10.1848
LOC_Os01g64660	Chr1	37519523	37522613	+	fructose-16-bisphosphatase putative expressed	0.421564	2.6047	0.436219	7.53089	3.93998	4.05937	0.476638	0.747118	0.473015	6.56213	7.18755	4.74079	0.507557	0.278001	0.0535972	2.8775	2.66466	4.2423
LOC_Os01g64960	Chr1	37696778	37699752	+	chlorophyll A-B binding protein putative expressed	0.817411	1.92307	0.493475	5.88085	2.45635	3.14943	1.75928	1.88781	1.60933	8.48148	7.70169	5.96826	0.337919	0.786718	0.757496	2.13238	1.94911	3.5695
LOC_Os01g64970	Chr1	37710241	37715296	+	CAMK_CAMK_like.11 - CAMK includes calcium%2Fcalmodulin depedent protein kinases expressed	39.0773	37.2942	39.2669	97.5945	85.1035	89.1691	33.1964	36.3396	33.0913	75.7016	77.6787	80.8913	30.5099	37.5687	34.1396	76.5535	73.8572	69.9722
LOC_Os01g65904	Chr1	38273297	38274818	+	expressed protein	2.46733	5.00366	3.16569	9.01419	6.52624	9.12661	1.83527	3.0207	2.3946	9.35948	12.4413	8.34076	2.44753	2.38047	2.89777	9.67333	7.77987	13.6672
LOC_Os01g66850	Chr1	38812350	38815179	-	pectinacetylesterase domain containing protein expressed	1.89634	3.09277	1.64241	6.51876	4.13505	6.45832	2.02931	1.53342	1.61726	5.88091	6.70578	4.87522	0.788899	1.05472	0.43113	4.06155	4.72072	5.83897
LOC_Os01g67030	Chr1	38924789	38926508	+	auxin-responsive protein putative expressed	5.64817	5.37924	4.78472	32.0106	28.693	37.633	8.65553	9.70262	12.4695	31.0015	31.2903	23.1008	8.03236	8.57315	9.4175	23.5158	28.0141	27.8692
LOC_Os01g67120	Chr1	38961303	38966131	-	rhodanese-like domain containing protein putative expressed	0.473361	0.74227	0.408276	5.62973	3.97261	4.34671	0.460604	0.630255	0.384595	6.39085	7.58051	5.05608	0.292841	0.507195	0.281166	3.41966	3.50767	4.5686
LOC_Os01g67520	Chr1	39244417	39247231	+	VTC2 putative expressed	0.693789	0.858482	0.676616	4.27199	3.80557	3.74248	1.22046	0.89436	1.19866	4.269	3.98796	4.3042	1.98551	1.45237	1.18078	6.44459	5.27259	6.58592
LOC_Os01g69950	Chr1	40453829	40456679	+	ribosomal protein L27 putative expressed	3.64731	5.05375	5.09934	10.8212	9.91467	8.08396	5.09617	5.25171	3.63745	11.5925	14.4333	11.8241	4.16313	3.4896	3.59221	9.5237	10.0706	11.9491
LOC_Os01g69960	Chr1	40460001	40461483	+	expressed protein	9.58042	6.37601	7.41701	24.7257	35.6602	29.3326	8.55478	8.03809	7.59123	16.3576	19.8153	28.02	9.5726	6.01622	5.13806	25.3629	21.7748	16.0651
LOC_Os01g70340	Chr1	40744003	40750822	-	expressed protein	0.0950669	0	0.0655793	0.858585	0.69553	0.658551	0.047776	0.0524227	0.12458	0.63112	0.738875	0.987407	0.157142	0.0243879	0.0281984	1.02185	0.876101	0.669525
LOC_Os01g70520	Chr1	40842242	40848348	+	Os1bglu5 - beta-glucosidase homologue similar to G. max isohydroxyurate hydrolase expressed	0.243722	0.399471	0.126106	1.92979	0.994264	0.506632	0.273742	0.230677	0.0681761	2.21685	2.73461	1.66052	0.0943929	0.168565	0.063638	1.03952	0.928024	1.94737
LOC_Os01g70970	Chr1	41079469	41082009	-	protein kinase putative expressed	3.8899	3.95707	3.53813	18.0683	20.4917	15.2552	3.64168	2.02387	3.54489	31.7141	18.6502	17.5407	7.24874	8.28035	7.20222	24.3366	27.0935	36.8233
LOC_Os01g71190	Chr1	41186974	41188839	+	photosystem II reaction center PSB28 protein chloroplast precursor putative expressed	1.23746	2.19218	0.575884	6.36467	4.16361	3.98162	1.26143	1.69249	1.30356	7.78528	7.47896	5.81266	0.555033	0.862234	1.26244	3.29485	3.8577	4.91712
LOC_Os01g71380	Chr1	41365160	41366570	+	glycosyl hydrolases family 17 putative expressed	8.07236	9.16505	8.26466	106.533	80.0011	88.0179	4.32194	4.98539	6.82945	136.387	108.156	85.2769	1.24653	0.516054	0.669242	18.9386	17.6207	17.0108
LOC_Os01g72140	Chr1	41844009	41845691	+	glutathione S-transferase putative expressed	42.6063	50.0693	44.8232	532.332	529.968	523.167	41.3462	41.5149	41.0463	307.999	350.42	292.81	153.148	130.782	226.779	340.636	361.742	359.719
LOC_Os01g72950	Chr1	42312149	42313577	+	expressed protein	0.35363	0.540932	0.146261	5.50021	1.54317	2.64183	0.160292	0.469303	0.428343	2.43683	6.72446	5.69493	0	0.438814	0.125372	2.75958	2.44668	2.80676
LOC_Os01g73170	Chr1	42429502	42432618	+	peroxidase precursor putative expressed	25.8043	22.6812	22.0002	58.2362	43.4187	55.0502	23.4237	25.7314	33.369	128.948	82.4871	69.0482	33.3528	34.2287	39.5141	190.219	192.316	334.859
LOC_Os01g73540	Chr1	42613763	42614641	-	YGGT family protein putative expressed	0.491209	0.937331	0.253903	1.73959	1.21263	1.6982	0	0.339792	0.666238	2.22907	2.76355	1.66846	0.0818704	0.190901	0.217439	1.01382	0.7885	1.62188
LOC_Os01g73840	Chr1	42774834	42778625	-	expressed protein	0.816329	0.507079	1.04312	2.18138	2.81019	2.27504	1.87613	0.755535	1.57478	2.94687	2.81006	4.30694	0.238763	0.111219	0.213289	1.59627	1.53925	1.68695
LOC_Os02g01150	Chr2	78483	82952	-	erythronate-4-phosphate dehydrogenase domain containing protein expressed	0.47891	1.35455	0.243179	4.9023	2.47946	2.50236	0.629977	0.841965	0.617623	8.72354	6.28112	5.48755	0.735883	0.793809	0.538187	2.051	2.37813	2.78438
LOC_Os02g01340	Chr2	183601	185327	-	ferredoxin--NADP reductase chloroplast precursor putative expressed	0.230928	2.12167	0.599084	12.6043	6.48634	5.89967	0.975756	1.01434	0.838194	16.9557	18.4663	13.4533	0.473085	0.996507	0.848393	7.68738	7.55443	10.4454
LOC_Os02g01700	Chr2	385738	386864	-	RNA recognition motif containing protein putative expressed	2.7602	4.29673	1.7112	6.95933	3.92718	10.2951	1.00312	0.826526	1.14589	5.29443	10.3277	8.76052	0.443746	3.6248	2.924	8.85664	8.23616	21.9128
LOC_Os02g01880	Chr2	484667	487862	+	U5 small nuclear ribonucleoprotein 200 kDa helicase putative expressed	1.06076	1.61224	1.31535	2.1553	3.22302	3.51742	0.80294	1.32308	0.109756	1.62246	1.44159	2.17051	0.426027	0.248541	0.562095	0.911347	1.33477	1.97106
LOC_Os02g02190	Chr2	667194	669053	-	transporter major facilitator family putative expressed	1.1359	1.46813	1.76321	13.5615	10.1403	14.3276	2.95706	5.33613	4.95345	15.6394	8.8004	13.6182	1.12547	2.32186	4.87301	9.00562	8.3333	6.8844
LOC_Os02g02390	Chr2	818981	824546	+	S1 RNA binding domain containing protein expressed	1.57421	2.3199	1.57789	4.51171	4.12662	3.46282	1.58508	1.35547	1.51546	5.23886	5.27773	4.6076	1.19673	1.28422	0.782711	2.69959	2.88211	2.9824
LOC_Os02g02450	Chr2	862272	865065	+	transposon protein putative unclassified expressed	0.380834	0.350094	0.244004	1.14393	0.701995	1.05578	0.382491	0.464561	0.423897	1.15446	1.15868	1.2343	0.753724	0.320151	0.403992	1.04794	0.982762	1.08773
LOC_Os02g02560	Chr2	926031	929945	-	UTP--glucose-1-phosphate uridylyltransferase putative expressed	0.57009	0.392407	0.309016	1.08886	0.858608	1.26958	0.593314	0.336711	0.558595	2.84157	1.71602	1.75904	0.538075	0.584467	0.749209	1.98173	2.74081	2.13634
LOC_Os02g03130	Chr2	1245577	1247286	+	expressed protein	2.11113	2.88745	2.16872	9.69437	26.9419	19.2701	1.89397	0.298251	0.425875	3.18716	8.81777	2.48679	0.734912	0.861591	0.931067	5.49345	2.50958	6.38947
LOC_Os02g03210	Chr2	1273223	1275549	-	FAD-binding and arabino-lactone oxidase domains containing protein putative expressed	1.5959	1.7826	1.38938	3.47892	3.51732	3.97554	0.935365	0.565478	1.31391	7.25954	4.04338	3.21792	2.15836	2.29758	2.72928	5.81089	9.28572	11.7854
LOC_Os02g03670	Chr2	1531654	1535776	-	expressed protein	0.140705	0.0595815	0.153574	0.597238	0.672014	0.489877	0.252773	0.348416	0.208855	0.641258	0.694124	0.406143	0.0811835	0.28618	0.234627	0.299479	0.450907	0.715577
LOC_Os02g04690	Chr2	2110921	2120419	-	cycloartenol synthase putative expressed	0.175374	0.157052	0.130977	1.06826	1.25648	1.12302	0.367679	0.215004	0.132967	0.99799	1.18561	0.992888	0.135009	0.13876	0.0966561	0.993286	1.05885	0.999303
LOC_Os02g05470	Chr2	2638417	2642111	+	CCT motif family protein expressed	0.451004	1.49553	0.284122	5.20412	2.63883	2.48734	0.502937	0.68063	0.974949	4.34766	4.91567	3.56118	0.349362	0.722651	0.384349	1.65433	2.25688	4.19631
LOC_Os02g06300	Chr2	3143758	3152627	-	GTP-binding protein lepA putative expressed	2.01619	2.92032	2.35181	6.05404	8.16762	7.61958	2.61527	3.17301	2.48998	6.10267	7.21892	6.06184	2.65929	2.17302	4.15017	6.18345	6.75172	6.5134
LOC_Os02g08400	Chr2	4481872	4483470	+	HLS putative expressed	0.456783	0.27938	0.257762	0.918237	1.3105	1.03519	0.313203	0.137487	0.45194	1.7036	0.936083	1.08585	0.165004	0.320202	0.295317	1.14311	1.19002	1.11948
LOC_Os02g10350	Chr2	5442079	5447380	+	MLO domain containing protein putative expressed	0.257175	0.297471	0.186296	4.46026	3.84186	3.36781	0.310083	0.318947	0.302098	1.66916	2.28789	1.92566	0.280291	0.256997	0.114493	0.658217	0.83259	0.785531
LOC_Os02g10470	Chr2	5501165	5504381	+	EF hand family protein putative expressed	1.16786	0.498713	0.71595	1.7395	2.27447	2.29119	0.848299	0.358066	1.02829	2.88222	3.03485	2.51819	1.33238	1.73493	0.65355	2.54599	3.18261	1.92607
LOC_Os02g11890	Chr2	6158238	6159991	-	syntaxin-related protein putative expressed	0.163095	0.235165	0.0843662	0.778567	0.607713	0.423533	0.215263	0.337476	0.362888	1.22603	0.578599	0.481444	0.202495	0	0.217494	1.04494	0.739918	0.430172
LOC_Os02g12450	Chr2	6491390	6495136	+	receptor-like protein kinase 2 precursor putative expressed	0.202593	0.117431	0.0838799	0.594566	0.428063	0.421307	0.213593	0.145044	0.196705	0.881132	0.638022	0.646394	0.0267104	0.207147	0.204694	0.434838	0.71841	0.3179
LOC_Os02g13020	Chr2	6902074	6903970	+	expressed protein	7.44033	9.36063	9.29181	25.1055	22.0319	29.7524	7.05116	10.3636	9.45282	18.0002	21.7217	21.6843	3.14842	9.5572	9.92647	24.8395	21.7559	30.6692
LOC_Os02g13100	Chr2	6956581	6959847	+	protein phosphatase 2C putative expressed	46.5521	53.25	43.9781	149.638	163.607	162.943	36.8601	38.0753	46.3474	96.856	133.068	112.247	44.2936	48.1702	66.4002	125.512	118.957	99.2472
LOC_Os02g15660	Chr2	8809967	8813976	-	tetratricopeptide repeat putative expressed	1.10712	1.76378	1.35429	4.57517	3.16415	3.22914	1.05034	1.50854	1.15938	5.97872	5.12505	4.67267	1.13755	1.08074	0.974093	3.13169	2.84115	3.36689
LOC_Os02g15750	Chr2	8873032	8876441	+	expressed protein	0.610039	1.22338	0.555554	3.69305	2.72377	2.56158	0.864195	1.06918	1.16941	4.52704	4.46181	3.96132	0.531781	0.525073	0.586705	1.78088	2.39255	3.61269
LOC_Os02g16330	Chr2	9284788	9290817	+	xa1 putative expressed	0.0460203	0.111187	0.142909	0.690418	0.486334	0.74175	0.0693052	0.0285083	0.0557792	0.903535	0.638503	0.444215	0.0796088	0.0440966	0.0102589	0.599089	0.589873	0.771999
LOC_Os02g16940	Chr2	9650581	9656895	-	OsSub13 - Putative Subtilisin homologue expressed	0.402822	0.370235	0.377203	0.595489	0.877389	0.937226	1.51724	0.951133	0.990844	7.93448	4.74443	5.02969	0.0759407	0.11781	0.136727	0.908642	0.912037	0.541346
LOC_Os02g17620	Chr2	10135285	10143837	-	isochorismatase family protein putative expressed	42.7921	57.456	56.2205	120.625	107.495	130.516	32.5418	21.2106	22.2233	104.167	113.908	92.2684	10.311	24.7846	18.3575	101.928	139.915	132.945
LOC_Os02g17700	Chr2	10207339	10212956	+	pyridine nucleotide-disulphide oxidoreductase domain containing protein expressed	5.10025	5.22593	4.89561	11.8788	11.1956	12.4202	5.60699	5.13317	4.60338	12.2064	10.1988	13.0777	5.36974	6.495	5.79233	14.4793	15.34	14.9672
LOC_Os02g17880	Chr2	10359560	10361069	+	glycosyl hydrolases family 16 putative expressed	1.88808	1.41912	1.18538	6.12601	5.47592	6.78752	1.37518	0.78284	1.01865	15.535	3.96807	5.88368	2.48907	1.56788	1.67401	9.68714	7.18771	7.63814
LOC_Os02g17920	Chr2	10378455	10380939	-	glyoxalase family protein putative expressed	0.394047	0.379656	0.116503	1.43962	0.667553	0.994506	0.296985	0.279302	0.220778	1.06747	1.1474	1.06602	0.195289	0.259755	0.15033	0.693843	0.482646	1.78493
LOC_Os02g18410	Chr2	10714983	10716780	-	salt stress root protein RS1 putative expressed	48.5993	47.366	51.0516	161.993	118.448	141.03	25.8155	27.0539	30.0723	147.506	124.683	120.243	57.3705	67.0938	48.3258	143.871	146.975	248.131
LOC_Os02g18430	Chr2	10726136	10727710	-	AGC_PVPK_like_kin82y.5 - ACG kinases include homologs to PKA PKG and PKC expressed	0.235639	0.259205	0.278646	1.31785	1.29999	1.18918	0.126893	0.0278479	0.231904	2.8686	0.729213	1.02089	0.467554	0.155502	0.419282	1.14955	1.38051	1.89607
LOC_Os02g18954	Chr2	11071696	11077522	+	GDSL-like lipase%2Facylhydrolase putative expressed	3.62788	3.87773	1.89573	5.41004	7.04048	7.30955	3.67502	3.12312	4.26417	7.82356	7.0889	9.08042	2.90988	2.03254	2.02072	6.32818	7.69351	5.84565
LOC_Os02g20000	Chr2	11771415	11777942	+	expressed protein	0.860081	0.829676	1.33518	4.97594	5.82333	3.88905	0.583188	0.390994	0.524721	2.89873	2.19646	3.25395	0.319342	0.445902	0.72783	2.13937	1.94337	2.17371
LOC_Os02g21640	Chr2	12852011	12852964	+	expressed protein	3.39684	4.82624	4.32849	11.5047	12.1191	9.1773	5.43324	4.13035	5.53363	15.7643	10.3252	9.25267	5.76414	4.84794	2.58842	19.2593	18.6296	33.9833
LOC_Os02g22260	Chr2	13280849	13292533	+	fruit protein PKIWI502 putative expressed	4.82119	4.26392	4.94742	12.114	8.34269	9.80677	5.39522	4.91819	4.98947	12.3138	12.7877	12.4007	4.67068	4.18722	3.45039	9.44253	7.82951	12.3906
LOC_Os02g22680	Chr2	13505264	13507436	-	integral membrane protein DUF6 containing protein expressed	0.645544	0.822734	0.148329	1.44909	1.377	1.1163	0.32514	0.356985	0.289805	3.00788	1.56954	1.33772	0.286435	0.278196	0.190701	1.22878	1.58561	1.42304
LOC_Os02g24100	Chr2	13965938	13966546	+	expressed protein	1.65095	2.88439	2.36127	7.37991	5.16547	8.15297	1.53989	3.80739	2.53397	8.63286	5.74908	5.43253	4.09469	2.88837	3.58182	8.62325	7.5309	6.76498
LOC_Os02g25900	Chr2	15192254	15196729	+	pollen signalling protein with adenylyl cyclase activity putative expressed	11.8816	15.2722	13.878	37.7096	41.0612	35.3401	9.76087	10.3013	9.2141	42.6813	37.02	36.3639	13.6398	14.9983	12.125	38.9662	41.7976	41.0655
LOC_Os02g26390	Chr2	15495889	15499054	-	expressed protein	0.460589	0.381187	0.289437	1.0538	1.04223	0.991928	0.346912	0.557252	0.352064	1.56152	1.29611	1.32655	0.260376	0.41652	0.190586	1.26202	1.21944	1.3352
LOC_Os02g26400	Chr2	15502499	15507276	-	nuclease EndA%2FNucM family protein expressed	0.417532	0.402159	0.246885	0.957391	0.916686	0.712805	0.382153	0.320648	0.497675	1.10547	1.29079	1.28051	0.236554	0.275327	0.185805	0.791864	0.852641	1.19054
LOC_Os02g27200	Chr2	16002036	16005033	+	expressed protein	0.715234	0.131118	0.140961	2.42755	2.03259	2.47708	0.821689	0.422644	0.6035	1.69866	2.01495	1.46337	0.101375	0.0262239	0.212099	0.387705	0.909585	0.31971
LOC_Os02g28310	Chr2	16732589	16734631	-	expressed protein	0.378742	0.506465	0.783166	3.44554	1.84968	3.14323	0.686891	1.38272	1.07418	2.90272	2.23369	1.99197	1.28645	1.47014	1.61048	2.7405	3.20604	4.32917
LOC_Os02g29500	Chr2	17520421	17521653	-	expressed protein	8.2949	10.985	9.64835	19.9625	24.0324	19.7309	4.50622	5.87038	6.29962	11.4533	11.4151	12.8004	8.62632	7.95602	7.90753	16.4841	17.4536	18.3331
LOC_Os02g30190	Chr2	17948296	17950941	+	expressed protein	1.08546	1.63722	1.58944	6.04933	5.19489	5.34582	0.75251	0.450793	0.092569	2.22219	3.28996	1.923	0.634105	0.63385	1.04015	2.84562	2.79275	2.84261
LOC_Os02g30810	Chr2	18371442	18372892	-	OsSAUR10 - Auxin-responsive SAUR gene family member expressed	137.089	160.07	164.995	448.496	385.523	489.313	142.788	229.898	221.198	396.925	537.673	523.017	119.579	170.279	182.907	355.126	330.359	314.754
LOC_Os02g31030	Chr2	18537041	18540912	+	glycerophosphoryl diester phosphodiesterase family protein putative expressed	27.4155	27.7962	34.2593	68.2521	75.1534	73.9894	25.2525	25.2534	22.1577	57.2885	60.2771	77.2518	29.8147	39.003	33.1099	86.2993	75.8684	62.7026
LOC_Os02g33500	Chr2	19924354	19928340	-	threonyl-tRNA synthetase putative expressed	2.33874	4.13101	2.62562	7.66214	6.76369	5.19209	2.89659	2.96479	2.87943	7.27683	8.95046	7.56299	3.21743	2.6479	2.18959	5.55833	5.78685	5.96581
LOC_Os02g33720	Chr2	20118221	20118829	+	RING-H2 finger protein putative expressed	1.14297	1.80274	0.918271	2.3305	2.41788	4.07649	0.769947	1.69217	2.26723	2.34321	8.46091	6.95364	0.895715	1.19519	0.783522	5.95126	4.07409	4.26488
LOC_Os02g33780	Chr2	20152453	20154121	+	serine-aspartate repeat-containing protein I precursor putative expressed	10.9934	10.4331	10.5254	37.7227	41.741	34.9258	8.83477	7.21173	7.79253	51.93	42.1939	35.7545	6.07799	6.97736	6.07192	37.3908	46.2575	56.251
LOC_Os02g34580	Chr2	20734076	20737331	+	ammonium transporter protein putative expressed	0.635679	1.00494	0.605207	3.1607	2.48029	2.69557	0.919729	0.378407	0.622142	2.79578	3.14972	2.9306	0.554225	0.644975	0.882989	2.57897	3.02625	2.33008
LOC_Os02g34810	Chr2	20868260	20872079	-	OsAPx8 - Thylakoid-bound Ascorbate Peroxidase encoding gene 58 expressed	1.8219	1.34875	1.50283	6.35362	3.92085	3.81441	1.43269	1.94305	1.1378	6.54871	8.19002	6.39849	1.28206	2.33447	1.31648	4.2803	3.94784	4.71452
LOC_Os02g35300	Chr2	21225043	21228732	+	transposon protein putative unclassified expressed	0.0602933	0.0727881	0.0624062	0.512876	0.49907	0.470162	0.0908199	0.120879	0.205585	0.93103	0.449899	0.443073	0.0447257	0.0578135	0.0940498	0.642382	0.701765	0.555525
LOC_Os02g35660	Chr2	21436299	21440664	-	PTF1 putative expressed	4.25566	4.27986	3.34436	12.4506	15.1053	15.3757	3.20644	3.70593	3.57953	9.41685	10.8712	12.5156	4.39476	3.51419	3.93222	11.8834	9.74541	6.49946
LOC_Os02g35900	Chr2	21563471	21566606	-	thioredoxin putative expressed	0.548489	0.583673	0.315132	1.72064	1.01208	0.593783	0.690224	0.707186	1.08167	2.53557	3.32349	1.73622	0.425149	0.347867	0.486618	1.00394	0.636141	1.87173
LOC_Os02g36350	Chr2	21949884	21951775	-	expressed protein	54.6018	63.5535	52.5233	251.35	235.257	260.228	42.901	53.0966	61.3927	166.576	157.745	147.684	53.8381	51.538	76.753	151.221	155.36	134.562
LOC_Os02g36440	Chr2	22007473	22012100	+	transporter family protein putative expressed	1.17445	1.71036	0.905077	2.93058	3.35999	3.27239	0.282447	0.475158	0.537876	1.3283	1.53711	1.19817	1.01497	1.49804	2.13609	2.9607	3.83019	4.25706
LOC_Os02g36570	Chr2	22077489	22085283	+	ABC1 family domain containing protein putative expressed	1.37316	2.83491	1.04553	4.9761	4.00051	3.65944	1.0461	1.35621	0.874837	6.49892	6.83218	5.68735	1.18657	1.24724	1.22389	3.52789	4.01964	4.7722
LOC_Os02g37190	Chr2	22477782	22478946	-	expressed protein	151.386	244.534	127.739	1014.81	747.646	1037.45	200.89	226.257	261.154	1025.14	1381.56	993.059	224.347	257.986	448.045	2170.86	2132.56	1761.65
LOC_Os02g38020	Chr2	22971563	22975296	+	inorganic phosphate transporter 2-1 chloroplast precursor putative expressed	0.349565	0.514205	0.452249	1.59233	1.03033	0.726834	0.289633	0.5777	0.408095	1.86398	1.69653	1.32163	0.760934	0.603618	0.249208	0.99337	1.19626	1.59845
LOC_Os02g38240	Chr2	23126900	23129919	-	rhodanese family protein putative expressed	1.888	2.21768	1.43236	5.10294	4.63393	4.75009	1.74049	1.77116	2.15919	5.39488	6.55109	4.77798	1.25043	1.42359	1.08156	4.46065	3.52716	5.40911
LOC_Os02g38820	Chr2	23465969	23468071	-	expressed protein	1.85692	1.90153	1.21114	6.24723	5.80461	5.6189	1.8267	2.2385	1.4367	6.69243	10.2426	6.36625	1.76409	1.61825	1.29202	7.27979	8.40434	13.1086
LOC_Os02g39740	Chr2	24000931	24003192	+	psaB translation factor putative expressed	0.473244	1.52914	0.909374	4.71666	2.96678	2.80973	1.07036	1.11857	1.06465	4.93423	7.23831	5.63845	0.804882	0.598592	0.601464	3.46308	2.38574	5.87046
LOC_Os02g40100	Chr2	24276308	24281041	+	plant protein of unknown function DUF869 domain containing protein expressed	1.93346	1.5132	1.98665	4.09515	3.71464	3.49241	1.47733	1.53897	1.52161	4.71907	4.22297	4.83511	1.10256	0.9525	0.591299	2.59271	1.99758	3.10559
LOC_Os02g40110	Chr2	24283189	24284804	-	expressed protein	4.07891	4.70605	3.28264	31.1892	24.6386	33.0313	7.80929	11.5948	13.6875	34.0407	37.5315	39.1801	5.71551	7.15121	11.493	23.7652	23.4582	21.2007
LOC_Os02g42370	Chr2	25488084	25491732	+	receptor-like protein kinase 2 precursor putative expressed	0.460444	0.394007	0.340427	2.72438	2.29334	2.02451	0.604316	0.586832	0.357566	3.34989	2.66002	2.68397	0.247146	0.655704	0.258029	1.89345	2.71137	2.32246
LOC_Os02g42880	Chr2	25789239	25791213	-	remorin C-terminal domain containing protein putative expressed	0.718771	0.901131	0.686231	1.50388	1.93472	2.35344	0.542538	0.229047	0.607415	2.0873	2.08486	1.96324	1.59642	0.470246	0.196327	2.25949	2.54225	2.45777
LOC_Os02g43710	Chr2	26381932	26385683	+	enoyl-CoA hydratase%2Fisomerase family protein putative expressed	0.690514	0.356608	0.879039	1.97914	2.51002	3.03318	1.72379	0.48402	0.635638	2.44157	1.95726	2.28939	0.687256	0.697874	0.754601	2.17026	2.54294	3.29421
LOC_Os02g44880	Chr2	27182922	27186705	+	expressed protein	3.74626	4.94399	4.57859	11.9249	15.2071	16.277	2.95709	5.63534	3.38704	6.87887	14.779	12.4909	4.56221	5.24185	6.32739	12.7829	12.6492	13.0228
LOC_Os02g44920	Chr2	27215241	27217719	-	protein kinase domain containing protein expressed	0.149143	0.215184	0.115731	1.19841	0.621433	0.890906	0.365504	0.339382	0.257492	1.59279	0.621898	0.471433	0.222079	0.143634	0.165799	0.459938	0.711727	0.568489
LOC_Os02g45380	Chr2	27591163	27593013	+	MATE domain containing protein expressed	1.29823	1.27634	1.15538	3.14971	3.14853	5.90976	1.50663	1.88917	1.90657	4.30736	4.33938	5.37396	1.13198	1.11776	1.27149	2.95358	3.14001	2.68417
LOC_Os02g45890	Chr2	27967467	27968844	-	sulfotransferase domain containing protein expressed	14.6026	18.4889	15.5322	39.885	25.2267	40.054	18.9325	21.7313	22.6379	54.6793	46.5059	42.013	7.76557	7.43334	8.24921	23.718	27.5894	36.8306
LOC_Os02g46750	Chr2	28548351	28551884	-	expressed protein	0.179396	0.487622	0.215685	0.650466	0.695945	0.959326	0.336697	0.339802	0.287995	1.57603	1.60207	1.33278	0.265731	0.13254	0.132506	0.559474	0.76412	0.877821
LOC_Os02g46839	Chr2	28581560	28582822	+	expressed protein	29.4076	33.7884	32.8798	70.1701	67.369	76.3642	27.4899	27.0652	30.7881	58.4483	69.0687	54.4258	24.7446	23.5759	28.8818	64.9242	68.2806	80.703
LOC_Os02g46850	Chr2	28581546	28584456	-	oligopeptide transporter putative expressed	25.8486	26.0006	23.9458	58.0291	46.6558	54.2191	16.2668	17.1075	19.2012	56.4006	48.7986	45.1554	20.6931	19.9049	16.734	49.65	49.8425	50.4929
LOC_Os02g47020	Chr2	28701804	28704409	+	phosphoribulokinase%2FUridine kinase family protein expressed	2.3251	6.87546	1.66786	25.2192	16.6686	13.5925	2.28982	3.34249	2.25124	32.5032	30.3647	26.5889	1.46617	2.70164	1.34086	13.5506	13.8139	16.6357
LOC_Os02g47390	Chr2	28928706	28932010	-	expressed protein	0.188209	0.259749	0.153066	0.55145	0.331395	0.629028	0.0607431	0.0666322	0.143575	1.1413	0.590484	0.462786	0.225982	0.257729	0.203744	1.51486	1.37906	2.35738
LOC_Os02g48370	Chr2	29611156	29616291	-	ARID%2FBRIGHT DNA-binding domain-containing protein putative expressed	0.0666997	0.0214197	0.0229852	0.55544	0.547336	0.531538	0.217766	0.147022	0.0868348	0.479817	0.646389	0.317806	0.0660484	0.085379	0.0791951	0.484591	0.296174	0.574916
LOC_Os02g49060	Chr2	29991786	29998805	+	amino acid transporter putative expressed	4.3249	4.3585	3.72352	14.0279	10.8574	13.886	2.98406	4.04858	4.88642	12.8949	12.8177	11.869	3.14407	3.24679	2.84745	8.88363	9.20794	9.13622
LOC_Os02g49680	Chr2	30361876	30363745	-	arsenate reductase putative expressed	0.14579	1.08696	0.150841	1.61054	1.02323	1.89327	0.329789	0.331733	0.215624	1.05944	2.03607	1.47447	0.18088	0.421145	0.162085	0.899132	0.79995	1.23981
LOC_Os02g49870	Chr2	30471980	30474465	+	expressed protein	0.170838	0.350207	0.132604	1.17416	0.654648	0.599344	0.160886	0.279798	0.145901	1.0171	1.79118	0.915615	0.0422818	0.164013	0.0951125	0.485643	0.487579	0.828404
LOC_Os02g51020	Chr2	31202197	31203782	+	expressed protein	0.158312	0.354309	0.163748	3.71973	2.72472	1.7533	0.318612	0.174857	0.157838	5.67466	5.25856	4.41493	0.0525187	0.28547	0.0937145	1.50423	1.76835	2.53189
LOC_Os02g51110	Chr2	31266245	31269960	+	aquaporin protein putative expressed	348.439	591.808	404.454	1994.8	2033.56	2318.12	194.296	224.519	264.269	1257.34	1385.76	1065.99	430.26	402.703	609.323	1168.03	1215.16	1106.54
LOC_Os02g51280	Chr2	31396707	31399105	+	TCP-domain protein putative expressed	1.96027	1.53938	1.13375	5.25412	4.46286	4.5152	0.912072	0.857646	0.974016	5.96661	6.04553	5.28153	1.19834	1.66724	1.13013	7.15549	6.94468	8.11295
LOC_Os02g51570	Chr2	31591221	31593152	+	peptidyl-prolyl cis-trans isomerase FKBP-type putative expressed	0.27446	0.527177	0.378561	1.42629	1.12209	0.902625	0.103528	0.227245	0.544659	2.88625	2.71459	1.89198	0.0454723	0.317715	0.0406465	0.738433	0.830938	1.44677
LOC_Os02g51680	Chr2	31663080	31665818	+	uncharacterized glycosyl hydrolase Rv2006%2FMT2062 putative expressed	3.82761	3.06317	4.21935	7.79483	7.90938	9.62564	3.50637	4.2028	3.03194	10.5229	14.7314	18.9615	5.28975	3.30628	3.37276	14.4581	10.2394	9.65167
LOC_Os02g52650	Chr2	32199522	32201722	-	chlorophyll A-B binding protein putative expressed	0.139914	0.671751	0.144735	1.97048	1.63411	0.726513	0.0703725	0.540644	0.231521	1.53632	2.06651	1.29931	0.0463686	0.215991	0.207189	0.531484	0.445971	0.983252
LOC_Os02g53169	Chr2	32545921	32547383	+	expressed protein	0.207314	0	0.143002	0.450958	0.879334	0.502586	0.547063	0.25727	0.4083	1.12836	0.604686	0.815129	0.23999	0.478917	0.799171	0.885016	1.21949	1.2162
LOC_Os02g54530	Chr2	33405035	33405605	+	SCP-like extracellular protein expressed	0	0	2.52989	4.71515	0.124402	5.9655	0	0.600826	0	0.708815	1.9784	5.31666	0.291246	0.453621	0.253646	4.41703	2.10897	2.49769
LOC_Os02g55120	Chr2	33758966	33762633	-	translation initiation factor IF-3 putative expressed	2.74612	4.07662	3.38917	8.83352	7.08608	6.29102	2.64394	2.73694	2.47369	7.28553	10.7215	9.08541	1.14874	1.93571	0.971424	6.93566	6.08932	7.61019
LOC_Os02g56570	Chr2	34654198	34658863	+	TBC domain containing protein expressed	2.25723	2.29569	2.1049	5.12179	5.38461	4.48586	2.42988	2.52237	1.98985	6.27906	6.02053	6.46831	2.70302	1.98265	1.52407	7.00636	5.38409	6.14943
LOC_Os02g57020	Chr2	34925371	34926272	+	YCF37 putative expressed	0.0662197	0.570241	0.41086	2.8737	2.2555	1.51184	0.150041	0.658891	0.133268	1.29068	4.00681	3.25295	0.19815	0.307866	0	1.51185	2.47941	3.48039
LOC_Os02g57030	Chr2	34926636	34929389	+	expressed protein	0.316985	0.608907	0.608982	1.87625	0.991859	1.03465	0.512425	0.562381	0.494097	2.23535	2.12587	1.79637	0.54014	0.628986	0.724314	1.38611	1.38528	1.65637
LOC_Os02g57840	Chr2	35424002	35425624	+	remorin C-terminal domain containing protein putative expressed	1.53602	1.4716	0.977585	2.40895	3.61561	3.76335	1.67764	0.881292	1.51244	3.12771	3.8371	3.99114	2.41313	2.68916	1.5917	7.10123	6.69857	7.54703
LOC_Os02g58520	Chr2	35775030	35777266	+	CAMK_CAMK_like.16 - CAMK includes calcium%2Fcalmodulin depedent protein kinases expressed	0.113788	0.10974	0.353277	0.706904	0.880311	0.354823	0.222908	0.432673	0.355729	1.18734	0.605004	0.574109	0.24791	0.227286	0.101346	0.539174	0.822946	0.748909
LOC_Os03g01700	Chr3	430478	432878	-	expressed protein	91.3767	112.709	88.578	1647.76	1451.03	1645.47	68.2171	89.2778	95.6416	942.676	980.093	852.047	96.6024	68.126	96.9726	782.483	793.884	676.761
LOC_Os03g02040	Chr3	646947	649469	-	remorin putative expressed	63.9838	59.5957	66.3405	142.33	153.447	124.407	45.0722	32.5607	35.7084	151.28	151.532	135.366	54.836	56.8618	33.5197	129.22	152.478	172.805
LOC_Os03g03670	Chr3	1630161	1631864	-	expressed protein	0.0354281	0.340888	0.256593	1.38737	1.49214	1.69316	0.24041	0.674175	0.34908	3.89112	3.80953	2.11963	0.140633	0.109142	0.252109	1.61337	1.04782	1.78718
LOC_Os03g03720	Chr3	1662172	1665576	+	glyceraldehyde-3-phosphate dehydrogenase putative expressed	1.65173	4.2132	1.28855	16.2521	7.97217	8.87395	2.81434	2.98333	3.15847	22.8546	24.9284	17.0365	1.28399	2.38295	1.42548	7.32257	7.57057	11.3744
LOC_Os03g03910	Chr3	1787648	1790957	-	catalase domain containing protein expressed	0.640199	1.12854	0.982405	6.87864	3.3773	3.25845	1.24744	1.40506	1.55212	6.84777	6.39952	4.86315	0.830668	0.813962	0.825863	3.49359	2.1635	4.02196
LOC_Os03g04950	Chr3	2387587	2390171	+	OsSub26 - Putative Subtilisin homologue expressed	0.300235	0.204582	0.054837	1.52062	1.66262	1.50558	0.119726	0.102155	0.0687807	1.8204	1.71435	1.79549	0.122327	0.108436	0.204594	1.25471	1.09129	0.685476
LOC_Os03g05560	Chr3	2771187	2772434	-	zinc finger C3HC4 type domain containing protein expressed	0.423059	0.203278	0.568969	1.02066	0.593318	0.878843	0.414831	0.315175	0.293156	0.54027	0.989194	1.21346	0.294219	0.261014	0.0752102	1.28515	0.444607	1.6362
LOC_Os03g07350	Chr3	3729193	3733484	+	CSLA4 - cellulose synthase-like family A%3B mannan synthase expressed	3.55991	4.55359	4.22723	9.65885	8.79037	7.33815	3.277	2.84751	2.69125	9.94088	9.20314	8.25326	2.95062	3.18727	3.27248	8.49424	9.53676	9.21669
LOC_Os03g07510	Chr3	3814371	3823216	-	expressed protein	0.888093	2.1072	0.688214	6.53463	10.9783	6.76745	1.34486	0.369368	0.345792	5.51666	6.32595	6.56361	1.11555	0.607509	1.27392	7.5232	7.22416	8.76081
LOC_Os03g08720	Chr3	4492084	4494120	-	transferase family protein putative expressed	6.38011	5.57095	5.49828	28.8983	23.2504	31.6868	4.56251	6.98099	7.70865	26.9931	28.8955	29.715	5.42269	5.43672	6.8187	31.3982	28.4831	24.9752
LOC_Os03g08920	Chr3	4616278	4618384	-	Zinc finger C3HC4 type domain containing protein expressed	3.76983	3.1627	3.20887	18.461	14.2972	17.8305	4.21846	4.5912	4.59685	9.90936	11.3586	11.8916	3.97604	4.54094	6.25859	12.0703	11.1222	10.8807
LOC_Os03g09070	Chr3	4701964	4705495	-	leucine rich repeat domain containing protein putative expressed	3.55279	3.10587	3.65782	16.8749	17.5578	19.5115	4.32964	5.19556	5.03789	13.8471	14.8035	16.397	3.64486	4.56916	6.2319	11.0487	10.877	8.20304
LOC_Os03g09980	Chr3	4996773	5002177	+	sulfate transporter putative expressed	5.23353	5.85043	5.37761	15.8163	17.7692	13.3473	8.02654	10.7034	9.02499	26.7328	27.3102	20.1235	13.9549	10.9399	10.0644	26.324	34.2975	23.6657
LOC_Os03g10900	Chr3	5596830	5599784	-	disease resistance protein putative expressed	0.745241	0.881296	0.409292	2.80062	2.1418	2.24546	0.572725	0.829314	0.665268	2.69446	2.67336	2.45251	0.541553	0.513351	0.92184	1.95893	2.35553	2.03998
LOC_Os03g11140	Chr3	5735001	5746233	+	pleckstrin homology domain-containing protein-related taxo putative expressed	0.260559	0.176227	0.202272	0.560668	1.06324	0.921213	0.313959	0.365908	0.17703	1.30065	0.878087	1.24294	0.115924	0.319676	0.251428	0.734071	0.893206	0.690031
LOC_Os03g12660	Chr3	6737549	6744506	+	cytochrome P450 putative expressed	9.64442	10.5933	6.51906	35.5335	47.0401	45.654	6.56816	8.821	9.40877	28.96	29.9731	30.3954	11.6821	8.33119	6.95772	38.069	34.8176	29.55
LOC_Os03g12790	Chr3	6853791	6856384	-	MATE efflux family protein putative expressed	2.15811	1.66575	1.68046	6.09386	5.45879	6.7088	1.09938	2.25931	2.30577	6.31329	5.64864	7.34285	1.4243	0.88387	1.35496	6.75764	4.57477	3.60044
LOC_Os03g12860	Chr3	6931709	6933328	+	homeobox associated leucine zipper putative expressed	16.4708	19.3029	16.0047	40.5908	30.8074	38.8706	9.26503	13.1867	12.5156	16.8466	28.7752	40.3042	9.78102	13.7624	11.5705	36.1284	29.9449	26.4695
LOC_Os03g12990	Chr3	7018343	7019303	+	phytosulfokines precursor putative expressed	0.221855	0.211978	0.841078	2.69025	3.032	2.45511	0.670532	0.24541	0.59851	3.58944	3.11381	2.82215	0.590855	0.344341	0.262095	1.61913	2.48886	2.76087
LOC_Os03g14040	Chr3	7615918	7618928	+	expressed protein	0.174432	1.13008	0.543501	2.53282	1.98122	1.80864	0.781095	0.906774	0.290921	3.60589	3.70004	3.4837	0.231673	0.414556	0.516013	1.24196	1.61725	2.56933
LOC_Os03g14720	Chr3	8003003	8008289	-	transcription initiation factor IIF alpha subunit domain containing protein expressed	3.96978	4.0189	3.16688	10.4212	10.7867	10.9638	3.66532	4.09373	3.52096	16.6213	11.5228	12.0252	3.73735	4.65287	5.27525	11.9707	12.7388	12.2764
LOC_Os03g15190	Chr3	8307296	8311557	-	expressed protein	0.440518	0.316763	0.341719	3.16179	2.89035	2.17236	0.66501	0.501843	0.604846	2.68678	2.58376	2.51378	0.493403	0.596029	0.293297	3.55852	2.58452	3.28525
LOC_Os03g15340	Chr3	8396569	8397445	+	plastocyanin-like domain containing protein putative expressed	130.306	169.938	146.27	598.968	463.535	687.533	202.611	154.082	204.893	516.745	480.586	442.814	227.833	364.946	271.7	668.697	666.2	1215.98
LOC_Os03g15870	Chr3	8753551	8756023	+	ribosomal protein L4 putative expressed	2.57518	3.88531	1.88546	8.47914	5.69746	5.96741	3.01771	2.85258	3.99303	11.6865	9.88506	8.51898	2.36061	3.237	2.46579	5.82811	4.65313	7.15326
LOC_Os03g16050	Chr3	8841268	8843069	-	fructose-16-bisphosphatase putative expressed	0.201475	1.00194	0.312698	11.5951	5.27552	4.32625	0.379732	0.638905	0.330449	15.6458	14.7995	13.7759	0.299819	0.542894	0.149373	4.84157	6.82124	9.37808
LOC_Os03g16430	Chr3	9064856	9068078	+	RNA polymerase sigma factor putative expressed	0.53854	0.643685	0.484631	2.16552	1.44241	1.93102	0.424135	0.422923	0.369333	2.65298	2.89262	2.96131	0.293784	0.521489	0.317081	1.47566	1.69337	2.68091
LOC_Os03g16470	Chr3	9079602	9081544	+	expressed protein	2.7377	2.92669	1.64773	7.55437	5.40932	4.1424	1.6377	1.93155	1.87539	7.1715	9.40498	7.16331	1.20342	2.3699	1.88239	5.09527	4.82767	6.46153
LOC_Os03g17070	Chr3	9491414	9492494	-	ATP synthase B chain chloroplast precursor putative expressed	5.02118	10.3231	3.55082	21.7672	14.9797	16.4922	5.25848	6.74776	6.83795	23.7547	34.9103	26.4056	3.05874	4.23546	4.4592	15.1871	16.3303	23.3288
LOC_Os03g17174	Chr3	9555524	9557435	+	PsbP putative expressed	0.471023	2.16759	0.844489	4.173	2.73562	2.41979	0.664105	0.814598	1.08073	6.95464	7.13709	4.2702	0.218982	0.25509	0.532102	1.5678	3.18095	2.85766
LOC_Os03g18770	Chr3	10517108	10518361	-	wound-induced protein WI12 putative expressed	199.156	221.578	194.682	585.106	603.727	674.862	192.137	197.599	229.196	612.611	607.967	698.616	180.897	177.64	241.237	571.473	493.268	434.114
LOC_Os03g19180	Chr3	10750143	10751086	-	GCRP8 - Glycine and cysteine rich family protein precursor putative expressed	0.503262	0.833636	0.909752	4.36026	2.83142	3.12677	0.953421	1.57153	0.132016	3.17385	4.83439	3.3362	0.380233	0.295949	0.33271	6.25625	5.86941	3.93445
LOC_Os03g19380	Chr3	10910540	10911544	+	calvin cycle protein CP12 putative expressed	6.8585	19.0149	5.74514	30.7275	25.6798	20.1242	7.31666	6.34057	7.19626	18.8601	39.6741	28.1837	3.66909	3.41934	3.67263	17.3479	18.0859	30.097
LOC_Os03g20100	Chr3	11351431	11355773	-	S1 RNA binding domain containing protein expressed	1.99687	2.64394	3.84193	6.7937	6.13646	6.22487	2.44604	2.40004	2.05392	7.51072	11.2228	9.43226	2.135	2.80918	1.91583	6.86501	6.90022	7.91117
LOC_Os03g20380	Chr3	11526272	11531983	-	CAMK_KIN1%2FSNF1%2FNim1_like.2 - CAMK includes calcium%2Fcalmodulin depedent protein kinases expressed	2.52804	4.4444	3.67434	13.3212	14.7605	14.1762	1.28498	0.79056	1.15739	18.7114	16.2066	14.7816	1.55869	1.75046	0.767438	25.4874	27.9087	37.4255
LOC_Os03g20420	Chr3	11549506	11558340	-	alpha-N-arabinofuranosidase A putative expressed	39.0413	53.5631	40.085	239.717	243.519	223.223	32.3946	39.0633	33.9352	215.099	213.441	156.216	45.8873	48.5948	47.8214	208.914	239.716	219.778
LOC_Os03g21370	Chr3	12219824	12223237	+	expressed protein	2.44016	4.3755	4.93813	12.0728	6.73111	10.3544	3.56317	6.76737	4.17894	10.0456	14.9265	14.3458	1.63668	4.18171	1.97825	7.40949	5.84104	9.68357
LOC_Os03g21480	Chr3	12271386	12273760	-	HAD superfamily phosphatase putative expressed	10.6653	16.5196	10.7692	43.4561	49.6608	52.8931	13.6438	13.1664	11.782	40.9247	45.9917	56.7632	9.14558	7.72892	10.3291	31.7954	28.7259	22.0556
LOC_Os03g21560	Chr3	12320856	12321798	+	photosystem II 11 kD protein putative expressed	0.930939	4.04107	0.641828	10.7658	6.12877	7.34341	1.9214	2.21216	2.05499	13.2659	14.1188	11.7663	0.680473	0.961007	1.92696	4.6624	7.08445	10.5169
LOC_Os03g22370	Chr3	12812215	12812977	+	ultraviolet-B-repressible protein putative expressed	1.3708	2.94073	2.30266	15.7007	1.71592	11.55	0.323889	5.05079	0.78646	3.0653	26.2721	27.0807	0.342926	4.26515	0.379103	10.205	3.8813	9.6793
LOC_Os03g22410	Chr3	12834313	12835029	+	DUF567 domain containing protein putative expressed	2.56236	3.88433	3.33491	9.52716	5.03402	13.2815	0.933286	3.07519	1.46136	2.69905	7.55459	9.28757	1.23643	3.69779	2.43333	9.32208	4.21581	8.49987
LOC_Os03g22780	Chr3	13155800	13157404	-	DVR putative expressed	0.215751	0.563945	0.637851	1.91732	1.51554	1.98569	0.464659	0.713783	0.635771	1.86828	2.82262	2.56929	0.489018	0.616622	0.795438	1.40302	1.79207	2.82221
LOC_Os03g23030	Chr3	13293955	13309723	+	aberrant pollen transmission 1 putative expressed	0.510235	0.60229	0.438417	1.28975	1.28637	1.17285	0.491601	0.438094	0.46309	1.87216	1.10967	1.48025	0.508874	0.433605	0.332344	1.28425	0.856364	0.889788
LOC_Os03g24430	Chr3	13915989	13917506	+	cytokinin-O-glucosyltransferase 3 putative expressed	0.264039	0.444798	0.170753	0.960687	1.04295	1.81754	0.124409	0.191117	0.292205	0.717759	0.907295	0.806227	0.294665	0.228665	0.32302	1.37747	0.84978	0.813396
LOC_Os03g24510	Chr3	13970111	13971893	+	glycosyl transferase 8 domain containing protein putative expressed	1.08589	2.14516	1.43271	3.59323	2.36117	4.09088	0.695609	0.875448	1.40979	3.77243	3.27399	2.8099	0.511171	0.772332	1.2084	4.04067	3.54236	3.3161
LOC_Os03g24590	Chr3	14006155	14007356	+	mTERF domain containing protein expressed	0.622153	0.59765	0.229862	1.8769	0.973497	1.38464	0.167617	0.257538	0.176221	0.649588	2.52491	1.35011	0.0883331	0.445726	0.355438	0.675108	0.722087	1.66612
LOC_Os03g24930	Chr3	14206981	14209164	+	tyrosine protein kinase domain containing protein putative expressed	6.97271	7.11225	6.42639	13.8563	13.8459	16.4419	4.32033	6.04137	6.25651	13.0332	14.9029	15.5914	5.66131	6.91868	6.23756	14.7323	14.5872	13.1865
LOC_Os03g25360	Chr3	14494878	14496363	+	peroxidase precursor putative expressed	2.87013	2.61208	3.02005	10.2595	5.45931	8.68412	3.3606	4.34419	4.72571	11.7971	10.1021	10.9923	2.31344	0.687914	1.27468	3.24339	3.40897	5.38803
LOC_Os03g28300	Chr3	16282710	16290482	+	protein kinase domain containing protein expressed	53.5558	86.5081	63.1001	216.129	209.355	185.987	22.1306	26.1294	22.6394	199.706	142.024	138.229	32.4612	34.37	28.4054	122.41	126.522	107.404
LOC_Os03g29970	Chr3	17085388	17087382	+	histone-like transcription factor and archaeal histone putative expressed	0.522182	0.793899	1.5109	2.96997	1.9044	2.05632	0.158092	0.43416	0.431739	3.88886	1.9507	2.40343	0	0.326161	0.1845	1.5949	1.3137	1.94104
LOC_Os03g30290	Chr3	17285861	17287294	+	expressed protein	0.283425	0.170444	0.109969	0.996058	1.11911	0.772963	0.507532	0.498303	0.523621	1.25416	1.59469	1.43299	0.703167	0.354713	0.472705	1.4117	1.14922	1.53781
LOC_Os03g30420	Chr3	17340415	17342284	-	cytochrome P450 putative expressed	2.3262	1.92511	2.20895	30.791	24.836	37.9407	0.412502	0.520481	0.563204	10.2005	18.6888	16.2827	1.62736	0.757579	0.950168	29.189	19.1073	23.8179
LOC_Os03g31150	Chr3	17738066	17741592	+	expressed protein	0.52733	0.818703	0.287807	1.69031	1.03187	1.28745	0.683105	0.748521	0.568048	2.1984	2.3185	1.90777	0.719769	0.454858	0.321745	1.10958	1.10333	1.34411
LOC_Os03g31750	Chr3	18153143	18160127	-	pyruvate phosphate dikinase chloroplast precursor putative expressed	1.91161	2.27157	2.40439	5.29295	7.4411	4.9433	2.67862	0.710496	1.30369	3.54798	3.81929	3.44774	0.359626	0.289485	0.271784	1.4176	1.17231	1.01154
LOC_Os03g34040	Chr3	19412908	19417098	-	ribosomal protein putative expressed	1.41867	2.19838	1.2432	8.39891	5.43647	7.01484	1.96122	2.29933	3.0596	12.507	12.2692	11.0037	4.79677	4.18961	3.82524	7.85925	8.52946	9.94883
LOC_Os03g36540	Chr3	20247674	20250146	-	magnesium-chelatase subunit chlI chloroplast precursor putative expressed	1.08002	1.3763	0.906868	3.72691	2.67803	2.42608	1.3241	1.38104	0.894442	3.09953	4.61321	3.58037	1.1192	1.61291	1.1074	3.10854	2.69289	4.12151
LOC_Os03g36750	Chr3	20379616	20387075	+	cbbY putative expressed	1.83465	1.28238	1.63921	6.07709	3.76482	5.32717	1.79262	2.48498	1.77415	4.18201	7.13686	5.69794	1.49119	3.15099	2.22395	7.83694	6.73158	7.67291
LOC_Os03g39960	Chr3	22203679	22207213	+	expressed protein	1.41583	1.3245	0.951696	4.16258	3.68671	3.99599	1.8266	1.59321	1.74322	4.94716	4.07302	5.0238	0.491802	1.37537	0.980805	4.05228	4.13718	4.02366
LOC_Os03g40600	Chr3	22567670	22568685	-	cytochrome P450 78A11 putative expressed	0.334939	0.321081	0.230947	1.34978	1.26959	1.44883	0.0842746	0.0462529	0.223089	1.79972	1.21637	1.22716	0	0.474829	0.297313	0.848887	0.641759	1.37123
LOC_Os03g40610	Chr3	22572706	22574008	-	cytochrome P450 putative expressed	0.511378	0.183562	0.330518	2.77294	1.67539	2.52097	0.19309	0.317964	0	1.36227	1.44954	1.84004	0.127469	0.5941	0.11339	1.70229	1.22681	1.04557
LOC_Os03g41200	Chr3	22911337	22918539	-	retrotransposon protein putative unclassified expressed	5.77014	3.25884	8.50749	27.8507	25.3363	17.3993	1.07575	0.568379	0.676742	4.39324	4.99713	4.7477	11.9386	15.6051	13.7549	39.3218	41.5606	40.7992
LOC_Os03g41510	Chr3	23086227	23090306	+	oxidoreductase aldo%2Fketo reductase family protein putative expressed	0.300267	0.115566	0.0931172	1.71425	0.967139	1.31203	0.164976	0.239415	0.233786	0.942004	0.97512	0.95368	0.0588178	0.092312	0.0266606	1.03164	1.17	1.81071
LOC_Os03g42259	Chr3	23512612	23513579	-	hypervariable Bacillus group-specific protein putative expressed	29.3493	27.7712	24.7276	138.059	138.79	140.473	18.1873	29.2786	30.5998	100.001	136.301	122.942	16.2593	14.5713	15.3281	106.273	91.7559	77.1464
LOC_Os03g43010	Chr3	23989140	23997536	+	expressed protein	14.9742	12.7029	13.2614	59.1156	39.4225	55.7456	8.44426	10.8515	8.82229	57.384	57.2952	51.9319	9.81685	11.1195	9.78769	36.709	38.4427	48.5296
LOC_Os03g43970	Chr3	24693301	24694629	-	amino acid permease family protein putative expressed	4.05684	4.31353	4.07612	22.7309	17.3781	20.3824	2.64755	3.55103	3.27493	15.0158	10.4473	12.1693	3.29238	3.42729	4.85596	11.328	9.94394	11.0687
LOC_Os03g44170	Chr3	24825376	24826577	-	glutathione S-transferase putative expressed	0.355516	0.213446	0.735558	11.4402	7.55434	12.7848	0.60342	0.183956	0.440554	1.94876	3.19327	2.25019	0.927498	0.788592	0.987327	3.29115	4.79975	3.85291
LOC_Os03g44190	Chr3	24833915	24835229	-	expressed protein	4.90306	3.57364	3.9272	21.9309	20.9426	25.425	4.26425	4.38504	6.87613	21.3462	15.9037	12.8034	4.35856	5.91267	10.1956	16.2492	17.9718	20.0737
LOC_Os03g44670	Chr3	25147429	25151542	-	expressed protein	13.9426	13.7401	14.14	66.3578	75.2293	72.7193	11.9531	13.7055	12.1473	58.8642	58.2741	61.8027	14.0944	13.5879	13.2577	55.8003	50.5576	42.4266
LOC_Os03g45740	Chr3	25832041	25833820	+	transferase family protein putative expressed	1.04979	1.04579	0.426699	3.65295	9.80047	7.1278	0.254449	0.217172	0.221963	8.24791	8.3176	5.94163	1.60045	1.01106	0.833576	11.4202	11.8449	5.76024
LOC_Os03g46420	Chr3	26246553	26247660	+	expressed protein	0.297273	0.61815	0.153749	1.39621	1.60507	0.977512	0.710329	0.656532	0.542172	2.18069	1.53377	1.54836	0.197131	0.650499	0.352063	0.98833	1.56437	1.39215
LOC_Os03g47610	Chr3	26952048	26959200	+	thiamine biosynthesis protein thiC putative expressed	0.375455	0.301641	0.195214	0.877896	0.484681	0.542316	0.314008	0.811774	0.347109	1.12458	1.27085	1.00056	0.996213	0.770249	0.111763	0.96851	1.11339	2.2358
LOC_Os03g48030	Chr3	27300727	27303151	-	integral membrane HPP family protein putative expressed	10.2812	13.7777	11.376	18.4675	26.0366	30.5964	10.9869	11.0714	13.4153	24.2874	27.3951	23.758	8.23901	10.2503	16.0236	28.369	28.8078	20.6639
LOC_Os03g48040	Chr3	27309857	27312904	+	2Fe-2S iron-sulfur cluster binding domain containing protein expressed	0.235623	1.24564	0.549727	4.15804	2.8867	2.7516	0.756022	0.927538	0.530791	4.78808	6.08135	4.23559	0.353155	0.182312	0.156817	2.52216	2.65584	3.30921
LOC_Os03g50310	Chr3	28686958	28689716	+	CCT%2FB-box zinc finger protein putative expressed	0.413349	1.21804	0.356478	1.77183	1.69578	1.67084	0.259536	0.28474	0.0673132	1.83874	1.48814	1.2166	0.0227423	0.335211	0.0613575	0.652886	1.22381	1.4034
LOC_Os03g50364	Chr3	28744729	28746317	-	expressed protein	0.71236	0.685172	0.698235	3.27636	2.82832	2.92123	0.763346	0.74459	0.924847	3.03332	2.25138	2.40193	0.260539	0.953282	0.933605	2.4548	2.4334	2.99005
LOC_Os03g51150	Chr3	29272320	29274639	-	expressed protein	14.2424	14.4466	12.8353	29.0364	28.5069	29.6101	11.9589	10.4233	13.8767	37.9529	31.4332	25.2469	16.1915	16.3987	16.5255	30.2601	33.1048	50.673
LOC_Os03g52010	Chr3	29844796	29847027	-	lecithin cholesterol acyltransferase putative expressed	0.436054	1.07257	0.428718	1.59455	2.05124	2.06235	0.377809	0.630748	0.83018	2.07752	2.78872	2.5847	0.194295	0.435418	0.407834	1.79746	2.3648	3.43417
LOC_Os03g52040	Chr3	29858905	29864596	+	OsSCP19 - Putative Serine Carboxypeptidase homologue expressed	1.92899	3.53035	2.73399	11.6958	8.41334	10.4333	2.33267	3.64616	2.756	19.0406	15.2202	10.9393	6.62674	1.55837	1.74709	9.46451	9.83648	14.7435
LOC_Os03g52130	Chr3	29931355	29932698	+	expressed protein	1.71627	2.08727	1.67529	6.2851	4.47701	2.96527	1.58688	1.26759	0.881216	5.69656	8.31783	5.19344	0.38226	1.33758	0.927289	2.72805	3.22306	4.99051
LOC_Os03g52460	Chr3	30099369	30104596	-	glucose-1-phosphate adenylyltransferase large subunit putative expressed	0.112399	0.867252	0.186117	1.93707	1.73921	0.981392	0.355683	0.390221	0.395239	3.0933	3.26801	2.45734	0.111306	0.155423	0.300337	1.72557	1.60433	1.90235
LOC_Os03g55720	Chr3	31725102	31725900	+	cytochrome b6f complex subunit putative expressed	6.08247	21.1736	4.41852	31.434	21.6558	21.4904	4.53352	6.63913	8.09352	52.0992	58.0042	38.4425	5.71387	6.30127	4.78181	22.0321	24.1611	45.1037
LOC_Os03g56670	Chr3	32272930	32274174	-	photosystem I reaction center subunit III chloroplast precursor putative expressed	2.0125	5.70035	1.73035	19.901	10.4446	13.574	1.98448	3.49034	3.14408	12.4999	21.0843	19.5526	0.525908	1.99746	1.31824	8.64905	5.91035	11.6737
LOC_Os03g57220	Chr3	32628528	32632535	+	hydroxyacid oxidase 1 putative expressed	2.38991	8.16124	1.66566	17.4775	9.60415	11.2304	2.77478	4.53623	4.24546	29.0883	27.1203	20.7603	1.76348	3.30028	2.13125	12.2801	11.1895	15.3343
LOC_Os03g58190	Chr3	33138564	33141520	-	expressed protein	0.582701	0.623318	0.602933	1.68942	1.47774	1.58093	0.610101	0.776558	0.47747	2.19901	1.59077	2.15395	0.545864	0.872098	0.892937	2.36424	2.06803	2.39363
LOC_Os03g58490	Chr3	33315821	33319743	+	DUF593 domain containing protein expressed	1.0057	0.823885	0.722482	2.82398	2.72711	2.38688	0.724323	0.576705	0.61832	3.60935	3.18857	3.111	1.22611	1.05828	0.564894	3.17151	2.72239	3.55705
LOC_Os03g58540	Chr3	33334430	33338512	+	spo0B-associated GTP-binding protein putative expressed	1.01886	0.699515	0.951518	2.49089	1.56095	1.79307	0.95944	1.33074	0.960259	2.21806	2.14379	2.44485	0.843446	0.673657	0.545667	1.77336	1.21381	1.72266
LOC_Os03g59090	Chr3	33638589	33641128	+	retrotransposon protein putative unclassified expressed	0.637481	0.746305	0.433884	1.34768	2.87778	1.67551	0.210645	0.462538	0.42333	2.41756	2.58137	2.55094	0.834879	0.432433	0.55318	1.79875	1.86512	1.96863
LOC_Os03g59440	Chr3	33834634	33835499	-	dirigent putative expressed	1.47751	3.96886	2.61901	21.956	24.5021	18.1778	2.23235	1.51725	3.12403	37.9898	33.6215	21.2882	3.65173	5.1834	4.42769	29.6607	35.0867	45.2516
LOC_Os03g60509	Chr3	34394493	34395664	-	expressed protein	51.9044	63.5028	57.9055	146.636	130.604	174.464	57.0285	48.0556	63.7372	175.798	193.763	181.331	44.0126	58.1318	62.6122	131.756	143.001	168.034
LOC_Os03g60820	Chr3	34554642	34560824	-	transporter major facilitator superfamily domain containing protein expressed	10.4545	11.4068	9.48846	23.0291	22.8778	23.688	9.46035	10.8343	10.6357	24.5903	23.9716	23.7547	8.20665	11.4461	11.4055	24.9572	23.2867	25.2065
LOC_Os03g61090	Chr3	34707018	34707966	+	expressed protein	0.491981	1.64899	0.508793	5.08533	2.41865	3.12771	0.789399	0.866577	0.86354	2.84409	6.34888	4.84021	0.490338	0.666507	0.436463	2.16367	2.94922	4.09691
LOC_Os03g61590	Chr3	34923276	34923820	+	expressed protein	2.06328	1.19476	3.27702	8.45948	7.92951	8.53707	3.49456	1.98724	2.38638	20.0461	9.70512	5.18685	1.92924	2.50504	3.20872	8.37178	12.1149	12.8136
LOC_Os03g62060	Chr3	35160385	35163217	+	hydrolase putative expressed	23.3394	6.64546	16.2949	60.1227	44.2059	61.6729	7.02323	2.67255	5.27109	87.022	52.5026	33.7342	52.6078	21.5338	22.2208	62.0613	75.5387	147.882
LOC_Os03g62630	Chr3	35444418	35446363	+	ribosomal protein S6 putative expressed	1.37742	1.93086	1.20552	3.52104	3.24529	4.40039	1.83922	1.97489	1.84892	5.94126	6.83225	5.41737	0.685444	1.26923	1.4112	2.76862	2.6884	6.38535
LOC_Os03g64320	Chr3	36347802	36358609	+	expressed protein	8.41279	6.41187	7.08205	20.3638	20.0942	15.2843	5.2036	3.91742	3.89147	31.9574	21.3909	20.4275	9.18849	9.09124	4.43424	21.5757	20.765	22.5984
LOC_Os04g02880	Chr4	1125771	1126731	+	expressed protein	0.388172	0.370642	0.160528	4.08192	0.135371	0.88585	0.586723	0.450973	0.0787405	3.48777	2.814	2.50335	0.620657	0.54263	0.0687609	1.47852	1.04591	1.81052
LOC_Os04g03870	Chr4	1767007	1768449	-	cytochrome P450 putative expressed	1.86304	1.92799	1.7094	10.0236	11.5052	14.2797	1.77572	1.80312	1.86997	10.0168	10.0787	11.0185	0.697647	0.866277	1.43835	7.93698	5.93569	7.38189
LOC_Os04g06910	Chr4	3648178	3650355	+	expressed protein	1.81854	1.65709	2.11395	5.34367	3.89704	3.18467	0.150175	0.22655	0.219353	0.875286	0.434858	0.502935	0.123395	0.248903	0.133096	0.472253	0.592913	0.760998
LOC_Os04g09540	Chr4	5121027	5124372	+	acyl-protein thioesterase putative expressed	1.2375	0.247337	0.160002	0.83059	1.48937	1.392	0.350208	1.02503	0.924578	1.94132	3.15096	5.96847	0.564365	0.597572	1.00738	3.52712	3.40551	1.99154
LOC_Os04g11040	Chr4	5989515	5990234	+	expressed protein	172.78	197.345	172.267	446.555	749.196	652.224	152.254	148.048	138.177	435.367	649.836	643.082	163.296	138.033	129.184	938.218	1002.74	564.228
LOC_Os04g11524	Chr4	6306223	6309507	+	retrotransposon protein putative unclassified expressed	7.1393	5.22013	7.165	18.6602	19.1835	16.4134	7.13811	5.05052	7.0615	24.624	23.7288	21.7698	6.14746	5.319	4.34287	18.3165	21.3853	23.7762
LOC_Os04g12080	Chr4	6634002	6638846	+	TKL_IRAK_DUF26-lc.7 - DUF26 kinases have homology to DUF26 containing loci expressed	0.417846	0.268633	0.19219	1.02354	1.26521	0.844501	0.367309	0.0575686	0.362971	1.4622	1.48515	1.46415	0.114954	0.374547	0.289443	1.14401	1.81159	1.41862
LOC_Os04g12499	Chr4	6913245	6916224	-	amino acid transporter protein putative expressed	4.13918	5.14681	4.47228	9.3454	11.1762	10.4519	4.29164	2.61167	2.85087	13.6025	10.6825	9.0977	2.46302	3.34796	1.75378	9.45818	9.83676	11.3356
LOC_Os04g12530	Chr4	6924995	6926957	-	amino acid transporter family protein putative expressed	2.01305	1.19091	2.07943	7.82281	4.57384	4.95072	1.33479	0.942917	1.71621	13.1837	4.94182	6.56478	1.01395	1.67705	0.887226	4.33125	4.89118	7.43175
LOC_Os04g13140	Chr4	7250358	7251846	+	vignain precursor putative expressed	0.440939	0.494863	0.418195	3.43204	3.61035	3.512	0.249364	0.304042	0.144951	2.17	2.1754	3.25188	3.82967	3.227	1.89547	21.7558	22.6529	15.5587
LOC_Os04g16680	Chr4	9075139	9077888	-	fructose-16-bisphosphatase putative expressed	0.403002	1.60842	0.357448	13.5123	8.39416	6.85035	0.802755	1.16645	0.677677	18.2037	21.3657	11.9213	0.542174	1.21775	0.563698	8.16099	9.4896	11.3576
LOC_Os04g16722	Chr4	9094075	9098277	+	uncharacterized protein ycf68 putative expressed	3.90513	3.38428	4.33184	23.8756	22.4171	14.4342	9.40589	4.53414	4.70704	11.2318	39.8769	27.1475	5.18008	4.39002	2.45718	26.3093	30.0484	23.1846
LOC_Os04g18030	Chr4	9939540	9956327	-	Sec1 family transport protein putative expressed	0.174116	0.157485	0.330774	0.995352	0.997109	0.822211	0.208844	0.269531	0.158657	1.32148	1.13631	1.43364	0.112949	0.213366	0.145368	0.520853	0.75789	0.892646
LOC_Os04g24340	Chr4	13949076	13950277	-	phytase putative expressed	1.77532	1.4601	1.25921	10.7737	5.10645	8.16369	1.79903	0.210062	0.656512	15.6876	7.04707	6.21337	2.01857	0.548569	0.315342	1.20468	3.25245	2.49376
LOC_Os04g25380	Chr4	14692552	14694230	+	cytokinin-O-glucosyltransferase 2 putative expressed	2.07175	1.65841	0.966224	4.77088	2.15274	4.60908	1.38558	1.08592	1.34563	4.32442	2.71966	2.99672	2.51671	0.808041	0.571385	2.62851	2.58577	4.28285
LOC_Os04g25970	Chr4	15107839	15109329	-	cytokinin-O-glucosyltransferase 2 putative expressed	1.14739	0.844508	0.488848	2.16806	1.62902	2.3843	0.330748	0.0837527	0.531419	0.979044	0.927872	0.682304	0.837015	0.571607	0.450349	1.12042	0.869013	2.09878
LOC_Os04g27070	Chr4	16007286	16011934	-	terpene synthase putative expressed	0.284533	0.70014	0.359843	8.81945	7.43872	7.48994	0.95328	1.17674	0.96319	8.52835	8.71395	9.0255	0.0940632	0.170313	0	1.16938	1.11515	0.593747
LOC_Os04g27190	Chr4	16057927	16068256	-	terpene synthase putative expressed	4.81737	6.59029	5.88213	56.0292	70.1966	39.6958	7.10227	10.2483	8.70711	93.4264	84.2452	68.5018	1.41748	1.22575	0.741816	57.0302	51.3656	84.4657
LOC_Os04g31040	Chr4	18551238	18553801	-	violaxanthin de-epoxidase putative expressed	0.178771	0.270797	0.0264293	2.39821	1.6159	1.48644	0.0769825	0.238361	0.14998	3.29654	3.182	3.26768	0.177122	0.137416	0.2274	1.00737	1.4486	1.69216
LOC_Os04g31960	Chr4	19142083	19144072	-	thiamine pyrophosphate enzyme C-terminal TPP binding domain containing protein expressed	1.2368	1.21698	0.693275	11.7532	14.2645	18.0762	0.601932	0.724327	1.00895	7.50256	7.60523	7.82577	0.408476	0.435752	0.527671	6.59475	5.98651	6.41726
LOC_Os04g32110	Chr4	19269218	19271345	+	ACT domain containing protein expressed	41.3749	42.404	33.0616	117.056	107.999	108.638	30.0318	34.3442	41.2833	81.1954	77.768	86.0879	36.0397	41.374	62.0968	104.893	100.732	88.4249
LOC_Os04g32510	Chr4	19564239	19566320	+	expressed protein	0.828293	0.963586	0.917823	4.65189	1.70697	4.17614	0.848678	1.6671	1.24416	2.02132	2.77912	4.90498	0.589435	1.41917	0.472498	4.49975	2.15532	5.7412
LOC_Os04g32540	Chr4	19591899	19595564	+	OsSCP24 - Putative Serine Carboxypeptidase homologue expressed	0.248381	0.217775	0.14021	0.678746	0.694805	0.680646	0.391296	0.0559953	0.1544	1.0967	0.881629	0.569627	0.0894434	0.156119	0.143297	0.813142	0.795012	0.796166
LOC_Os04g33150	Chr4	20065193	20066677	-	desiccation-related protein PCC13-62 precursor putative expressed	9.81193	11.3967	10.2755	43.8253	36.5908	35.6938	12.2627	7.45778	8.43147	26.9532	36.2311	34.4825	7.7957	6.11271	5.51907	23.0345	25.5475	15.541
LOC_Os04g33570	Chr4	20319029	20321514	-	RCN4 Centroradialis-like1 homologous to TFL1 gene%3B contains Pfam profile PF01161%3A Phosphatidylethanolamine-binding protein expressed	0.954447	1.01701	0.705397	2.19006	2.75227	1.62916	0.128497	0.3102	0.134226	1.14372	1.22136	2.46973	1.11607	0.393691	0.272927	3.36295	1.46307	2.35984
LOC_Os04g33640	Chr4	20372913	20377959	+	glycosyl hydrolases family 17 putative expressed	1.85641	1.36734	2.24741	4.27471	3.36873	4.16014	2.00872	1.64619	2.1244	7.1931	3.31043	4.09844	1.75309	1.62877	1.78897	5.13127	4.40625	6.75903
LOC_Os04g33830	Chr4	20495975	20497051	+	membrane protein putative expressed	1.02162	3.73428	1.14409	10.2566	5.4123	6.97475	0.57931	3.11022	0.86801	10.8971	8.3414	7.37792	0.255551	3.04593	0.301388	4.54283	6.07181	7.73491
LOC_Os04g33900	Chr4	20534071	20534774	+	ctr copper transporter family protein putative expressed	3.42583	4.09722	2.63013	6.05753	10.7197	11.6677	1.5552	0.894777	1.20831	3.81294	4.23079	2.66681	1.17773	1.60277	2.1629	7.00282	5.76954	13.2014
LOC_Os04g34270	Chr4	20757754	20760636	+	serine%2Fthreonine-protein kinase receptor precursor putative expressed	0.156313	0.301899	0.323579	0.610133	0.880451	0.828848	0.741687	0.632817	0.668734	2.0426	1.84057	1.61488	0.24739	0.311792	0.167187	0.91787	0.519876	0.735611
LOC_Os04g34460	Chr4	20873336	20876370	+	PAP fibrillin family domain containing protein expressed	0.278665	0.626148	0.416503	2.17469	1.73995	1.38348	0.583491	0.460968	0.395414	3.30581	2.47476	2.21612	0.368453	0.524163	0.192879	1.23329	2.12499	2.65335
LOC_Os04g35100	Chr4	21332217	21335533	-	phospholipase C putative expressed	1.32549	1.70236	1.76782	4.69798	4.08729	4.34649	1.5541	1.12055	1.82109	6.78879	4.0693	3.74426	0.671652	1.29155	1.80895	3.57512	4.68739	5.01484
LOC_Os04g35160	Chr4	21368526	21371720	+	CorA-like magnesium transporter protein putative expressed	15.0537	17.0448	20.3251	64.4792	52.099	69.3933	15.9907	21.8113	18.0746	44.4704	53.8511	49.6337	15.8226	19.7609	26.3426	45.9324	44.0793	42.6473
LOC_Os04g35630	Chr4	21714821	21715981	+	expressed protein	0.590135	1.02919	0.813192	4.5905	3.84677	2.54871	0.297673	0	0.101215	0.93483	1.25055	0.837487	0.295885	0.306799	0.434658	1.50125	1.80597	2.74439
LOC_Os04g35760	Chr4	21792887	21795243	-	expressed protein	1.95477	1.08514	1.03359	3.40667	3.57852	4.01546	1.67112	1.69015	2.49601	3.76741	5.11629	4.32506	1.20863	0.804201	1.4285	2.88688	3.48695	3.20682
LOC_Os04g36720	Chr4	22182599	22186943	+	ferric-chelate reductase putative expressed	0.213239	0.269245	0.101865	0.771688	0.606251	0.733313	0.086482	0.0406589	0.0478712	1.14575	0.557782	0.730288	0.162273	0.12586	0.102333	0.590379	0.436502	1.04199
LOC_Os04g36740	Chr4	22192042	22197439	-	potassium channel SKOR putative expressed	9.50697	12.0571	8.37686	33.1608	34.4576	34.029	7.13749	6.28697	6.28836	34.67	32.8197	41.1253	7.23145	3.74222	3.09251	26.2762	29.5585	18.6006
LOC_Os04g36750	Chr4	22200999	22201941	+	hsp20%2Falpha crystallin family protein putative expressed	0.682689	2.13939	0.577645	8.51248	6.02029	6.57042	0.187453	0.771682	0.435906	6.43193	8.80472	10.0854	1.23722	1.15321	0.605615	16.584	16.6693	11.0246
LOC_Os04g36800	Chr4	22216909	22221345	-	3-oxoacyl-synthase putative expressed	0.123194	0.15151	0.0542206	0.963156	0.649645	0.614607	0.185662	0.162958	0.144609	1.30592	0.716782	0.72539	0.15576	0.0604214	0.0438813	0.934149	0.774039	0.955351
LOC_Os04g37990	Chr4	22611843	22620016	+	transporter family protein putative expressed	11.3821	13.6237	10.0972	67.5831	71.036	72.5392	7.48403	10.5211	12.2388	71.2379	62.0585	48.4169	9.89256	10.8252	15.0873	35.9026	41.0182	45.8845
LOC_Os04g38320	Chr4	22800575	22801441	-	expressed protein	20.5088	21.7578	18.3013	52.4176	64.43	98.821	13.7953	22.4861	21.7576	25.4329	82.31	89.4085	11.4968	15.4139	14.0695	73.4545	60.3322	51.2409
LOC_Os04g38410	Chr4	22835896	22837594	-	chlorophyll A-B binding protein putative expressed	1.62246	4.80717	1.45283	12.836	6.21865	8.17015	1.24654	2.50327	1.50212	8.58368	8.46909	6.5947	0.61884	1.22452	1.13839	3.40292	4.43161	6.59264
LOC_Os04g38600	Chr4	22937056	22939073	+	glyceraldehyde-3-phosphate dehydrogenase putative expressed	0.897563	5.24669	1.10295	20.6068	9.51168	11.8129	0.865995	2.4883	2.0625	25.7131	25.9391	18.6981	0.722839	1.55311	1.4232	10.2279	9.08493	16.8264
LOC_Os04g39360	Chr4	23428149	23428543	-	heavy metal transport%2Fdetoxification protein putative expressed	21.0529	12.8875	14.91	35.0675	27.4582	44.6422	15.0841	6.15933	11.0498	26.8909	40.0263	25.3652	8.35313	16.0269	15.0644	46.7996	29.2816	50.6406
LOC_Os04g39380	Chr4	23435707	23436503	-	heavy metal transport%2Fdetoxification protein putative expressed	1.58012	1.39209	0.699688	8.15034	9.98389	10.9911	0.940131	1.69015	1.29079	7.8081	10.6606	10.9823	0.680718	1.05923	1.09574	12.7212	13.4562	12.7025
LOC_Os04g39600	Chr4	23599540	23600705	-	fasciclin domain containing protein expressed	3.19232	1.866	1.34007	8.8423	9.11896	11.3393	1.43108	1.68554	1.56137	13.1625	10.2103	7.06913	5.15147	2.96379	4.76855	14.9379	14.6426	17.5581
LOC_Os04g39610	Chr4	23606626	23611506	+	glycerophosphoryl diester phosphodiesterase family protein putative expressed	2.21682	1.63918	1.44473	4.17581	4.4212	3.61401	1.73126	1.66173	1.88688	6.07869	4.10554	3.55037	2.30034	1.79449	1.18331	5.10543	4.70532	5.60414
LOC_Os04g40150	Chr4	23892683	23896476	-	glycosyl transferase family 17 protein putative expressed	10.274	11.8002	11.0937	53.2978	52.4132	51.891	7.92152	9.01191	8.36878	37.264	40.0635	43.1305	11.6873	11.5643	10.2375	39.5178	42.2477	30.6884
LOC_Os04g40470	Chr4	24049070	24051142	-	cytochrome P450 putative expressed	1.8257	1.51548	1.19167	8.02815	7.20452	7.35574	1.39716	1.48651	1.21171	6.61948	6.05214	5.43717	1.80961	2.33291	2.80033	7.53648	8.32162	9.53292
LOC_Os04g42740	Chr4	25297188	25299569	+	serine%2Fthreonine-protein kinase receptor precursor putative expressed	1.70496	2.20624	1.98515	20.5281	15.099	16.2941	1.1822	1.87335	1.26531	10.2233	10.2922	11.1539	1.84093	2.03783	1.88156	9.80187	8.73324	8.20148
LOC_Os04g42760	Chr4	25307143	25308653	+	sialyltransferase family domain containing protein expressed	9.6263	8.75493	8.62088	61.3053	56.786	67.0478	9.83471	11.0112	12.6385	56.6146	60.0895	59.026	10.6032	10.4004	16.5386	54.5026	56.7257	48.1473
LOC_Os04g44210	Chr4	26168609	26173905	-	expressed protein	2.15846	1.98871	2.03519	4.84984	6.23394	5.37756	2.43961	1.88351	1.92285	5.6735	6.39462	8.9959	2.8769	1.86136	1.5117	6.61461	6.09512	4.67154
LOC_Os04g44320	Chr4	26247729	26252271	+	transposon protein putative unclassified expressed	11.2983	11.267	10.2389	32.9915	28.1461	30.965	5.41452	6.41034	7.43243	30.3034	28.7276	18.3882	8.85586	9.05389	11.1938	18.1355	21.6679	20.9266
LOC_Os04g44500	Chr4	26342443	26343781	-	GEM putative expressed	10.1074	9.13289	11.3731	20.4931	30.6082	33.2788	18.6389	20.7839	21.823	41.0435	46.3227	59.8815	10.6419	8.87185	13.0947	27.9595	22.5955	23.7253
LOC_Os04g45210	Chr4	26720072	26721360	+	peroxisomal biogenesis factor 11 putative expressed	0.243419	0.818989	0.0419722	2.07931	1.56508	0.969257	0.0611953	0.402938	0.280795	2.62423	2.97995	1.71078	0.0402949	0.0938315	0.108205	0.885663	0.658691	1.99748
LOC_Os04g45490	Chr4	26917882	26920646	-	elongation factor putative expressed	2.77447	4.26781	2.53853	10.7932	8.84109	7.83737	3.65016	4.03769	2.96062	12.0402	15.6061	11.0519	2.22898	3.13383	2.27475	6.59085	6.82652	9.40799
LOC_Os04g45520	Chr4	26931453	26932639	-	integral membrane protein putative expressed	2.21394	2.12646	2.61746	168.813	159.415	155.932	2.93133	2.99266	3.85406	50.4275	85.2227	60.1006	1.88624	2.37082	3.17188	62.9809	73.5999	63.0411
LOC_Os04g46810	Chr4	27740050	27740811	+	LTPL120 - Protease inhibitor%2Fseed storage%2FLTP family protein precursor expressed	149.219	197.931	232.972	612.253	666.345	583.171	96.335	54.1087	76.7206	910.99	515.049	534.608	105.934	98.3098	91.0998	552.247	757.575	1058.75
LOC_Os04g46820	Chr4	27743339	27743734	+	LTPL121 - Protease inhibitor%2Fseed storage%2FLTP family protein precursor putative expressed	15.8463	15.7438	16.2742	92.4841	95.379	110.542	9.42132	3.05486	3.94081	177.028	48.4107	85.0309	10.9204	14.1285	10.8093	103.747	160.62	233.286
LOC_Os04g47190	Chr4	28026451	28030559	-	aminotransferase domain containing protein putative expressed	3.58889	4.16579	3.66791	8.49616	8.77844	9.88991	3.51717	4.10679	2.84716	8.11863	9.61008	9.76672	2.94003	2.64896	1.82316	7.62681	6.53713	4.31263
LOC_Os04g48370	Chr4	28840501	28846888	+	RNA polymerase IV subunit putative expressed	1.42716	1.67309	1.63605	3.6296	4.01544	3.24082	1.47226	1.70596	1.35064	3.23727	3.35558	3.3414	1.41316	1.51788	1.29077	2.93367	3.53051	2.76146
LOC_Os04g49250	Chr4	29391121	29392759	+	UDP-glucose%2FGDP-mannose dehydrogenase family central domain containing protein expressed	0.781163	1.04175	0.870499	6.32968	5.91008	6.08809	1.69849	1.81394	1.76978	6.35706	5.52685	5.46375	1.63843	1.5487	2.56702	5.0999	6.04163	4.05654
LOC_Os04g49900	Chr4	29754938	29762118	+	ABC transporter family protein putative expressed	1.04455	1.42546	1.14485	4.79242	4.10419	4.34495	1.80426	2.2159	1.88508	6.60166	6.50396	8.75705	1.84197	1.99342	1.31509	7.09627	6.19201	5.23298
LOC_Os04g52164	Chr4	30995338	30999600	+	transferase family protein putative expressed	0.83155	0.65376	0.495288	2.39372	1.56189	2.31381	0.788386	0.465771	0.840872	1.83913	1.69544	3.41653	0.664548	0.494973	0.429857	0.788315	0.957268	1.70139
LOC_Os04g52530	Chr4	31230928	31231968	+	heavy metal-associated domain containing protein expressed	0.772709	0.654858	1.15376	2.52099	3.43901	4.00652	1.16848	1.14063	1.05097	3.88068	3.62659	2.18862	1.37465	0.801438	0.987738	5.56338	5.54485	6.39971
LOC_Os04g53490	Chr4	31848493	31850868	-	OsCHL Chloroplastic lipocalin expressed	0.506086	1.25642	0.567195	3.30673	1.8114	1.88362	0.858877	0.733105	0.626175	3.0004	3.73299	2.70392	0.544689	0.975722	1.38707	1.76155	2.25633	4.25081
LOC_Os04g53520	Chr4	31880493	31894575	-	expressed protein	0.70146	1.01492	0.657896	2.92091	2.77543	2.57478	0.611071	1.08714	0.535087	2.89692	2.93134	2.94891	2.14884	1.95319	2.2259	5.19309	5.29756	4.4318
LOC_Os04g53710	Chr4	32008449	32009265	+	plastocyanin-like domain containing protein putative expressed	29.2103	41.9433	33.6418	109.884	146.404	137.958	20.3407	22.8025	24.1427	105.059	79.7395	66.9739	41.341	30.5545	51.0901	77.6314	114.754	107.141
LOC_Os04g53860	Chr4	32090821	32093093	+	reductase putative expressed	8.24645	8.60831	9.71813	29.7126	29.9096	33.1542	0.418266	0.673176	0.802449	1.84819	1.69604	1.68314	3.74415	6.21063	8.18923	17.6144	18.74	15.7443
LOC_Os04g54400	Chr4	32365684	32369961	+	BTBN12 - Bric-a-Brac Tramtrack Broad Complex BTB domain with non-phototropic hypocotyl 3 NPH3 and coiled-coil domains expressed	0.43299	0.272536	0.175357	0.923716	0.778335	1.07639	0.567247	0.357819	0.568648	1.26656	1.49987	1.18653	0.149051	0.17342	0.234835	0.731222	0.680222	0.841251
LOC_Os04g55180	Chr4	32801073	32807530	-	hydrolase alpha%2Fbeta fold family domain containing protein expressed	0.272016	0.26198	0.344019	0.879337	0.5839	0.62814	0.410072	0.399951	0.118702	1.0969	0.628967	0.814297	0.269713	0.0930147	0.134494	0.573227	0.921765	0.709673
LOC_Os04g55240	Chr4	32852142	32853428	-	VQ domain containing protein putative expressed	1.5854	1.91478	2.06076	3.34996	2.74435	6.24945	1.22637	0.841144	1.28628	2.92595	3.18958	3.18848	1.13054	2.06847	2.09614	4.20572	4.42604	5.14662
LOC_Os04g55280	Chr4	32864950	32867326	-	expressed protein	0.629351	0.424198	0.553532	1.5788	1.51953	1.04633	0.87767	0.520556	0.680303	2.16466	1.25772	2.19944	0.655359	0.556977	0.588042	1.82048	2.15985	2.5856
LOC_Os04g56320	Chr4	33575152	33579655	-	AAA-type ATPase family protein putative expressed	0.376355	0.697223	0.209702	1.88748	1.44936	1.14323	0.261843	0.335181	0.340812	2.90342	2.43314	2.3882	0.344392	0.423096	0.309223	1.48233	1.73781	2.10767
LOC_Os04g56400	Chr4	33624332	33631095	-	glutamine synthetase catalytic domain containing protein expressed	36.329	43.3735	43.963	107.633	88.8866	93.5369	34.7665	41.5595	33.8293	99.5985	106.24	101.796	28.8931	38.4337	45.813	103.997	109.803	112.583
LOC_Os04g56430	Chr4	33641292	33642362	+	cysteine-rich receptor-like protein kinase putative expressed	13.492	12.7937	22.5972	32.7589	49.098	57.7597	18.3669	14.2707	17.3732	209.292	191.979	105.583	20.8614	10.9461	12.442	229.603	259.351	566.095
LOC_Os04g56920	Chr4	33940929	33943427	-	glycosyl hydrolases putative expressed	4.85579	3.70207	3.53807	14.5022	11.4311	15.0119	2.98696	3.95302	4.1444	9.97597	7.7841	8.5652	2.47882	4.03659	4.50045	7.65529	7.38223	8.93637
LOC_Os04g57560	Chr4	34244247	34248323	-	amine oxidase flavin-containing domain containing protein expressed	218.382	218.24	212.683	390.208	602.264	496.426	168.152	147.26	150.977	624.382	608.156	582.91	261.541	250.851	212.22	544.073	568.211	457.263
LOC_Os04g57660	Chr4	34329717	34332205	-	phytosulfokine receptor precursor putative expressed	0.442364	0.480337	0.591377	1.10735	1.24855	1.18802	0.527601	0.456945	0.718202	1.28931	1.19303	1.2081	0.200645	0.452745	0.607678	1.0302	1.27931	1.47399
LOC_Os04g57860	Chr4	34450561	34454341	-	endoglucanase precursor putative expressed	0.378601	0.223207	0.4789	5.92061	4.47608	5.7284	0.491232	0.399844	0.36945	15.3258	4.40145	4.75649	2.37392	0.37153	0.374738	7.13496	5.4624	7.2696
LOC_Os04g59020	Chr4	35111460	35112512	+	integral membrane protein putative expressed	19.4937	21.855	17.8005	37.3897	58.66	52.1156	14.1511	18.9648	18.4335	25.0505	61.3423	53.7334	20.1419	15.3122	14.1488	52.9946	54.1139	40.8979
LOC_Os05g05610	Chr5	2793671	2794376	+	expressed protein	20.7759	40.7889	12.2966	126.276	147.749	135.463	6.90523	5.89963	8.17025	80.8006	49.0646	58.8266	47.6112	87.0848	143.199	189.709	275.406	144.569
LOC_Os05g05620	Chr5	2796435	2797546	+	glutathione S-transferase putative expressed	9.4882	12.5034	12.053	54.4565	67.1694	66.1788	8.82441	9.03564	10.5813	53.1884	55.5509	53.7806	50.1533	52.3381	70.7545	117.013	138.509	110.073
LOC_Os05g06140	Chr5	3069643	3074392	-	lipase putative expressed	3.08016	1.46127	2.40332	6.44395	5.90857	7.24128	1.03154	1.23279	1.33893	8.43226	4.7747	3.84515	0.702258	0.5636	0.587764	6.60352	7.53978	10.2257
LOC_Os05g06300	Chr5	3219999	3228123	-	3-hydroxyacyl-CoA dehydrogenase putative expressed	1.48091	1.42997	1.21623	5.34906	5.19884	4.5521	1.30937	1.25017	1.23683	5.67825	5.20629	5.58424	1.01911	0.950973	0.616902	4.29935	3.5796	4.43119
LOC_Os05g07060	Chr5	3715762	3716891	-	fasciclin domain containing protein expressed	3.18437	3.33473	2.44554	14.953	10.8167	10.672	1.38336	0.95892	1.48661	18.1662	15.5766	16.949	1.10358	2.12342	1.50014	12.9228	10.4764	13.3334
LOC_Os05g07280	Chr5	3856578	3859257	-	expressed protein	5.81691	6.10713	6.96841	35.94	23.5178	37.9956	3.92151	6.60005	6.42005	10.559	18.9631	20.2454	3.67455	6.50695	5.59201	18.2643	18.344	15.7393
LOC_Os05g07420	Chr5	3956457	3959190	-	S-domain receptor-like protein kinase putative expressed	1.1609	2.03357	1.56201	7.35414	5.79366	6.5175	1.42399	1.27437	1.30696	10.2488	7.9231	7.32805	1.26334	1.00531	0.399065	4.14696	4.55526	3.72616
LOC_Os05g08390	Chr5	4578891	4579559	-	expressed protein	8.76702	14.6227	10.4954	28.1358	36.9356	34.3435	7.76956	11.0246	10.1835	20.3518	25.1606	22.4268	3.97247	2.00439	6.13702	6.53243	11.489	8.81471
LOC_Os05g12170	Chr5	6957379	6964192	-	plant-specific domain TIGR01589 family protein putative expressed	0.377905	0.155352	0.550935	1.26889	1.13389	0.879512	0.308836	0.565775	0.211432	1.15114	1.39205	1.11399	0.285011	0.070261	0.300703	0.803475	0.541152	1.33573
LOC_Os05g12320	Chr5	7082883	7085033	+	nodulin MtN3 family protein putative expressed	7.50157	0.855814	0.590061	4.20748	10.1598	8.54153	3.69818	0.812201	1.24388	7.19443	15.9627	18.1397	2.36456	0.570361	1.44381	10.0195	7.77422	6.17664
LOC_Os05g12580	Chr5	7219557	7219895	-	expressed protein	112.533	50.412	35.9042	501.455	199.947	301.253	136.564	51.1859	238.521	516.299	245.453	259.207	182.817	61.5358	90.5859	281.25	421.211	662.673
LOC_Os05g13320	Chr5	7378648	7381005	-	C4-dicarboxylate transporter%2Fmalic acid transport protein expressed	0.477094	0.3347	0.426425	3.19371	2.53608	3.92232	0.294093	0.322647	0.296396	5.18508	2.57559	3.50069	0.107362	0.249853	0.173853	2.9797	3.15676	5.22574
LOC_Os05g15170	Chr5	8613257	8614170	-	zinc finger C3HC4 type domain containing protein expressed	1.34726	1.57585	0.749668	6.52507	8.0101	6.87363	0.705926	1.03394	0.32114	2.86783	6.59771	4.94602	0.520072	0.485412	0.457749	3.46186	3.40891	3.13036
LOC_Os05g16430	Chr5	9321701	9328355	+	SHR5-receptor-like kinase putative expressed	0.181905	0.319336	0.17116	2.13537	2.25556	2.80244	0.460853	0.437238	0.643549	2.23636	2.30428	1.87539	0.507162	0.36798	0.294761	1.34704	1.63457	1.40062
LOC_Os05g16670	Chr5	9461640	9474106	+	SHR5-receptor-like kinase putative expressed	1.46422	0.810167	0.923128	3.19613	3.90249	3.01729	1.37329	1.09958	0.969189	4.99559	3.7285	4.59334	0.789708	0.806379	0.557752	3.1889	3.08487	3.25848
LOC_Os05g22614	Chr5	12833459	12839420	-	PTAC16 putative expressed	0.623447	1.10792	0.642737	6.8496	3.85671	3.55004	0.79872	1.10755	0.83805	5.51242	6.98942	5.26864	0.278188	1.03337	0.52148	2.94942	2.61129	5.58976
LOC_Os05g22730	Chr5	12895901	12896888	+	expressed protein	0.735122	4.11317	0.854801	5.12232	4.71659	3.52497	0.695012	0.992319	1.78852	7.56186	10.1859	6.33091	1.10455	1.07349	0.487619	5.0814	4.6116	5.98811
LOC_Os05g27100	Chr5	15770497	15773664	-	expressed protein	0.609429	1.51754	2.33196	5.59205	1.49149	3.85864	0.874284	1.21232	0.672119	2.25383	6.34182	5.00239	0.48587	1.60388	0.324412	4.51989	3.56519	5.34247
LOC_Os05g27580	Chr5	16047150	16050791	-	wound-induced protein WI12 putative expressed	4.49309	4.94235	4.19794	8.22449	10.5326	17.5618	3.20131	4.08964	7.67119	8.70956	11.243	11.3812	2.68067	2.5544	5.19938	9.63396	9.16273	9.66019
LOC_Os05g30300	Chr5	17566082	17571618	+	Os5bglu21 - beta-glucosidase homologue similar to G. max isohydroxyurate hydrolase expressed	1.89935	1.64266	2.6315	7.91527	7.0935	7.79384	2.32974	2.07703	2.18389	9.67893	9.19621	6.1275	2.52248	1.53622	2.57803	9.74011	13.2595	11.1085
LOC_Os05g30430	Chr5	17637782	17641319	-	expressed protein	0.926951	1.52928	0.6284	3.67666	2.83038	3.57722	1.30116	1.49648	0.94263	4.18736	3.04938	3.17087	0.95107	0.811823	1.27989	2.57686	3.535	2.73874
LOC_Os05g31160	Chr5	18126333	18129661	+	peptide chain release factor 2 putative expressed	1.07512	1.10404	0.306109	3.97118	2.01547	2.51685	0.619519	0.731031	1.18903	4.45039	4.536	3.28347	0.64701	1.07964	0.72792	2.11135	2.27323	2.4975
LOC_Os05g31680	Chr5	18433311	18437696	+	expressed protein	1.27633	1.72153	0.851145	3.47043	2.66576	2.65276	0.961954	0.820913	0.806598	4.3034	3.37451	3.34216	0.899655	0.479904	0.277719	1.29083	1.27	1.36562
LOC_Os05g31760	Chr5	18500678	18503121	+	annexin putative expressed	9.3734	9.49961	8.91328	19.3794	19.9608	22.6679	6.41951	6.57987	7.20773	28.6805	22.9573	19.127	7.46484	7.08861	8.839	19.9734	20.4577	26.6871
LOC_Os05g32200	Chr5	18774065	18774910	+	expressed protein	0.218664	0.0696561	0.678268	2.28288	2.35294	2.41989	0.385494	0.78605	0.736831	2.17541	1.47271	2.71926	0.43669	0.339316	1.03341	1.80382	1.82187	1.95613
LOC_Os05g33280	Chr5	19507483	19509091	-	thylakoid lumen protein putative expressed	0.216158	0.866518	0.298199	5.31814	2.6235	3.21885	0.461792	0.83463	0.213071	5.0054	6.15711	5.28283	0.357556	0.499493	0.128176	2.49523	1.85629	3.71893
LOC_Os05g33290	Chr5	19509973	19514162	-	uncharacterized conserved membrane protein specific to cyanobacteria putative expressed	3.86399	5.15671	2.04311	8.58939	7.78913	6.77809	4.08043	4.22929	3.69912	10.2653	10.7575	8.80219	3.96728	2.7154	2.25146	8.51858	7.63036	10.5656
LOC_Os05g34030	Chr5	20099150	20101168	+	peptide transporter PTR2 putative expressed	4.19017	6.03329	6.47749	25.1786	21.4556	26.7745	3.52798	3.99908	4.60859	25.1371	25.0327	25.5043	7.35522	9.86204	11.0543	31.433	27.4863	30.2337
LOC_Os05g34325	Chr5	20325336	20328408	+	cytochrome P450 51 putative expressed	7.16279	7.16987	6.32774	33.7726	27.3953	27.8849	5.92408	6.60275	6.20225	23.0026	20.829	17.2995	5.93395	8.9004	11.2896	21.5273	23.713	22.3735
LOC_Os05g36320	Chr5	21511929	21512541	+	expressed protein	34.4923	36.9254	23.5806	66.2202	65.6852	69.6164	16.3478	11.6975	16.578	67.0339	76.1395	60.2913	22.9947	14.4556	11.8304	68.9636	69.6002	88.0384
LOC_Os05g38130	Chr5	22367308	22367964	-	expressed protein	3.70084	4.02938	2.96881	22.7331	14.6044	21.2446	2.97448	4.30582	7.06784	29.6255	16.1183	18.3481	2.72863	3.43778	8.65352	18.0193	19.9155	18.637
LOC_Os05g38570	Chr5	22625126	22629028	-	riboflavin biosynthesis protein ribAB chloroplast precursor putative expressed	0.604346	1.01075	0.375281	2.90545	1.66542	1.73812	0.561513	0.699261	0.707264	3.12917	3.56228	2.57377	0.119648	0.278431	0.161523	1.18337	1.18793	2.17902
LOC_Os05g38770	Chr5	22745076	22747649	-	protein kinase APK1B chloroplast precursor putative expressed	0.0951433	0.0458708	0	1.6448	0.982668	1.55753	0.14338	0.0393266	0.0697611	1.90567	1.02783	0.620157	0.51831	0.0731088	0.254194	0.991914	1.19991	1.48141
LOC_Os05g39320	Chr5	23065607	23067936	+	thiamine pyrophosphate enzyme C-terminal TPP binding domain containing protein expressed	0.238728	0.178949	0.109797	5.10628	3.61245	5.56861	0.159919	0.153526	0.311756	3.70832	3.52935	3.3702	0.289133	0.183539	0.259776	2.21284	2.50087	2.24338
LOC_Os05g39500	Chr5	23178205	23178921	+	DUF640 domain containing protein putative expressed	9.77492	7.40734	12.653	25.8869	8.99522	28.0386	6.17404	10.0929	6.9171	8.27708	23.8693	21.6441	2.7582	9.83611	7.38391	35.9307	23.6452	48.4603
LOC_Os05g39870	Chr5	23429486	23434020	-	CAMK_KIN1%2FSNF1%2FNim1_like.24 - CAMK includes calcium%2Fcalmodulin depedent protein kinases expressed	0.245048	0.519763	0.456467	1.32631	0.559974	0.993306	0.221581	0.121552	0.215714	1.41251	1.20167	1.11306	0.898159	0.527305	0.720111	1.60262	1.49296	2.01551
LOC_Os05g40000	Chr5	23502667	23504193	-	expressed protein	0.778059	0.272238	0.292738	0.958799	1.27233	1.02882	0.586641	0.234085	0.383302	1.34822	0.825418	0.983451	0.175483	0.163426	0.408965	1.10725	0.843532	0.871294
LOC_Os05g40180	Chr5	23598187	23602963	+	serine%2Fthreonine-protein kinase stt7 chloroplast precursor putative expressed	0.373267	0.286491	0.340922	1.04303	0.773517	0.810558	0.223192	0.326428	0.4363	1.44949	1.40023	1.30839	0.151917	0.345005	0.225166	0.831477	0.531546	0.891817
LOC_Os05g41190	Chr5	24127105	24128452	-	expressed protein	0.471285	1.83016	0.741667	3.49886	2.21956	3.20196	0.549664	0.749802	0.493314	2.97356	5.65327	4.82602	0.588463	0.523664	0.404646	3.68047	2.12421	5.53839
LOC_Os05g42060	Chr5	24611755	24613221	+	UDP-glucoronosyl%2FUDP-glucosyl transferase putative expressed	1.92836	2.38602	1.7102	12.722	6.64826	10.3038	1.81733	2.19359	1.66143	13.9617	9.24005	9.83516	1.29835	2.01517	1.7461	11.074	10.2809	12.7269
LOC_Os05g42180	Chr5	24663914	24666109	+	ethylene-responsive protein related putative expressed	0.772512	0.62621	0.921855	3.35465	4.10419	3.76268	0.717829	1.57597	1.0713	2.79892	3.98791	3.82076	1.0657	1.42549	1.31823	3.22025	3.24737	2.84838
LOC_Os05g43120	Chr5	25035919	25038954	-	GDSL-like lipase%2Facylhydrolase putative expressed	4.97194	4.45498	3.83169	19.8624	25.1872	23.6201	6.02349	5.73021	5.77295	16.4824	20.4014	24.7866	4.62696	4.01319	6.64991	12.5558	13.8022	11.5468
LOC_Os05g43550	Chr5	25317044	25318342	+	Eukaryotic aspartyl protease domain containing protein expressed	0.803355	0.154463	0.540235	1.61456	1.12703	1.25174	0.151469	0.265956	0.397053	1.3902	1.17334	2.54057	0.39893	0.65026	0.499973	2.40182	2.37829	3.01379
LOC_Os05g44630	Chr5	25962249	25964484	-	IQ calmodulin-binding motif family protein putative expressed	0.516771	0.355072	0.267335	1.55706	1.48953	2.10911	0.278335	0.458146	0.400475	1.67704	1.38512	1.05781	0.256481	0.483427	0.426774	2.10146	1.58522	2.42447
LOC_Os05g44650	Chr5	25971395	25972060	+	expressed protein	0.431069	0.307022	0.668141	1.31417	1.40297	2.5683	0.652657	0.537736	0.669838	0.722061	2.19787	1.93002	0.216471	0.420982	0.190321	1.23469	1.35652	1.87689
LOC_Os05g45820	Chr5	26538000	26541970	-	heavy metal-associated domain containing protein expressed	0.604424	0.969618	1.42451	1.88757	3.30088	2.09335	0.911358	0.472234	0.363494	4.65723	2.23811	2.97016	1.59904	0.517042	0.926111	4.07711	4.70761	6.58042
LOC_Os05g46360	Chr5	26868332	26871153	+	possible lysine decarboxylase domain containing protein expressed	25.9017	19.7847	24.5603	72.7303	80.2907	88.7442	24.9208	22.2454	29.8689	76.7024	85.0219	84.4908	18.4119	13.947	18.4573	56.7566	53.0877	40.064
LOC_Os05g47790	Chr5	27383388	27388018	-	expressed protein	1.63837	1.71714	1.49287	7.42008	7.53928	7.37861	1.54643	2.02033	1.84599	5.84865	5.74382	6.43043	1.83623	1.7689	1.48148	4.64251	5.52119	4.41426
LOC_Os05g47840	Chr5	27422988	27424795	-	IPP transferase putative expressed	0.240301	0.283049	0.24867	3.69442	2.41628	3.08012	0.422555	0.44154	0.653847	1.87865	1.79859	1.95462	0.370423	0.328452	0.618049	2.70838	2.39028	1.7563
LOC_Os05g48160	Chr5	27605916	27607548	-	2Fe-2S iron-sulfur cluster binding domain containing protein expressed	0.903913	1.58299	0.80435	3.88323	1.87725	2.3554	1.02457	1.06248	1.14415	4.47631	4.49562	4.24523	0.451461	0.935545	0.66732	2.39202	2.17356	2.63589
LOC_Os05g48630	Chr5	27878556	27879619	+	expressed protein	6.06461	22.0866	4.4264	52.0818	28.1207	32.2671	5.9832	8.34462	5.90809	45.4657	36.0853	28.4863	3.13395	5.92152	4.36312	17.6548	15.7712	26.8132
LOC_Os05g49060	Chr5	28128414	28131204	-	uncharacterized protein ycf23 putative expressed	1.72299	2.6357	1.78259	7.4753	9.10018	8.70512	3.07124	1.68517	2.43693	9.26625	9.70393	6.50454	3.11076	2.68611	3.34261	6.31776	7.44027	7.52995
LOC_Os05g50120	Chr5	28721012	28726522	+	CGMC_MAPKCMGC_2.3 - CGMC includes CDA MAPK GSK3 and CLKC kinases expressed	0.602376	0.87162	0.890592	3.10354	2.64837	2.32572	0.859038	0.640148	0.861006	4.3891	2.2155	2.87585	1.10764	1.15666	0.689888	3.73059	3.54086	4.12213
LOC_Os05g50850	Chr5	29164059	29165467	-	expressed protein	0.27332	0.750896	0.444361	2.82451	2.15722	2.02804	0.176674	0.355446	0.269967	2.09648	3.5184	1.84363	0.193857	0.300931	0.590217	2.63094	2.49772	3.15898
LOC_Os05g51620	Chr5	29595447	29601413	-	expressed protein	1.4779	1.34039	1.05451	3.89338	3.60204	2.73776	1.06694	1.08729	0.959199	5.30018	3.80681	4.29043	0.905453	1.10882	0.987261	3.0197	2.59642	4.34346
LOC_Os06g01195	Chr6	141368	141820	-	expressed protein	2.45363	0.227443	0.505663	14.2977	16.0865	14.1913	0.749251	1.85564	2.79135	3.89444	14.8736	9.4089	0.252103	0.393529	2.15082	18.0244	20.301	22.7218
LOC_Os06g01210	Chr6	149384	150246	-	plastocyanin chloroplast precursor putative expressed	7.85058	22.381	5.11914	71.7884	32.1596	40.2879	7.96116	13.4338	8.78103	53.4127	86.0492	68.8787	3.81226	9.32479	4.57607	40.4515	42.749	53.2459
LOC_Os06g01850	Chr6	479178	481669	-	ferredoxin--NADP reductase chloroplast precursor putative expressed	0.714634	1.6376	0.950688	14.8605	6.86918	7.70787	1.20584	2.11144	0.870973	15.1205	18.1192	13.7326	0.742792	1.4935	0.696313	10.4592	9.89961	12.0191
LOC_Os06g02000	Chr6	564534	567685	+	adenylate kinase putative expressed	5.39388	5.71636	6.51925	33.4787	40.1675	35.7528	6.69707	7.72737	6.3545	24.4373	25.0283	26.1246	7.63125	5.1006	4.25493	25.638	24.2417	18.6234
LOC_Os06g03740	Chr6	1476239	1477236	+	folic acid binding protein putative expressed	0.651552	0.249415	0.202132	1.31489	0.79678	1.4876	0.295242	0.378146	0.458604	0.604259	0.711621	1.54487	0.0649769	0.151427	0.577812	1.23951	0.687931	1.36999
LOC_Os06g04150	Chr6	1733935	1735135	-	magnesium-protoporphyrin O-methyltransferase putative expressed	0.0889765	0.769243	0.138068	1.02896	0.6627	0.693078	0.100681	0.331484	0.264631	1.46323	1.85861	1.46424	0.0442154	0.308921	0.118609	0.54913	0.978023	1.09459
LOC_Os06g04350	Chr6	1849923	1853898	-	expressed protein	0.340331	0.655467	0.480213	1.89363	1.84729	0.996629	0.559723	0.281487	0.668641	1.45566	1.08187	1.04208	0.70566	0.476146	0.357932	1.67246	1.82844	2.32446
LOC_Os06g04840	Chr6	2112266	2116564	-	leucine rich repeat protein putative expressed	0.301542	0.182099	0.326202	0.980347	0.885045	0.706332	0.368989	0.332108	0.330267	1.3353	1.02019	1.13915	0.161998	0.125232	0.123608	0.47745	0.670462	0.488019
LOC_Os06g05310	Chr6	2387398	2390052	+	transferase family protein putative expressed	0.191719	0.405622	0.555393	4.08309	2.62312	3.34595	0.433729	0.222116	0.264989	1.60436	1.98315	1.19608	0.342631	0.118193	0.136388	1.60104	1.90341	1.66367
LOC_Os06g05590	Chr6	2532409	2534592	+	OsFBX186 - F-box domain containing protein expressed	0.326329	0.125661	0.168829	0.393021	0.658854	0.61033	0.270609	0.269939	0.0320933	0.827727	0.815437	0.577204	0.0647391	0.301428	0.145178	0.990475	0.466743	0.765972
LOC_Os06g05930	Chr6	2714450	2715133	-	expressed protein	351.634	418.49	421.089	1003.77	1028.87	1064.8	447.556	404.846	437.432	910.086	1098.44	972.696	364.948	364.443	481.741	858.427	1045.47	847.58
LOC_Os06g05950	Chr6	2724123	2726538	-	expressed protein	0.203158	0.852707	0.175172	1.3402	1.27783	1.20997	0.408438	0.392155	0.433254	3.01833	2.80457	1.5273	0.167965	0.156417	0.240986	0.963579	0.871936	1.3617
LOC_Os06g05990	Chr6	2749783	2754799	-	zinc finger family protein putative expressed	3.70193	3.43618	3.68998	31.5529	21.427	26.3367	1.96936	2.43084	1.9471	12.1589	11.0485	10.3308	1.99625	2.51162	2.6656	14.5288	15.2448	15.9535
LOC_Os06g06000	Chr6	2759258	2762127	-	expressed protein	3.0442	2.2692	2.35011	18.0962	14.8878	16.0438	1.50818	1.12856	1.26206	11.4233	8.0124	6.36614	0.903283	1.50767	1.4131	7.07561	9.25202	8.99519
LOC_Os06g06950	Chr6	3301364	3303145	-	expressed protein	0.302691	0.174914	0.0313213	0.911026	0.823992	0.691985	0.159711	0.175241	0.326933	1.04022	1.03306	0.96843	0.120053	0.139732	0.161633	1.14817	0.807757	0.852876
LOC_Os06g07240	Chr6	3468467	3470009	+	X8 domain containing protein expressed	1.11834	1.37503	1.24947	6.2081	5.64422	4.2743	2.4297	2.44434	3.19363	6.90816	7.43858	5.36097	1.3783	1.17353	2.70323	3.27056	4.83182	5.2933
LOC_Os06g07250	Chr6	3470973	3475963	+	jacalin-like lectin domain containing protein expressed	10.8819	9.77013	7.89386	676.639	569.497	440.577	34.8951	48.0683	37.991	354.041	634.688	519.2	17.1143	5.6165	4.69855	300.511	365.013	255.369
LOC_Os06g07330	Chr6	3515130	3518028	-	OsWAK63 - OsWAK receptor-like protein kinase expressed	0.227124	0.199209	0.128215	0.455006	0.381319	0.386343	0.435547	0.204783	0.302151	1.0942	0.994354	0.954622	0.143085	0.206129	0.239122	0.586917	0.746332	0.461215
LOC_Os06g07914	Chr6	3846106	3848325	+	hydroxylase putative expressed	0.283208	0.424198	0.651214	1.98929	1.93394	1.56949	0.616741	0.312334	0.247383	3.64574	2.41063	1.64295	1.68521	1.04131	0.70005	2.53674	2.66982	5.39282
LOC_Os06g09610	Chr6	4888548	4890731	-	peroxiredoxin putative expressed	1.54403	2.93466	1.16668	12.3881	4.32339	7.03533	1.31238	3.04979	1.39269	9.74445	16.1146	11.1361	0.330325	1.29756	0.885402	6.55729	4.60669	9.25283
LOC_Os06g09920	Chr6	5057622	5058035	-	expressed protein	2.83477	5.19782	7.77442	51.4166	27.9349	72.8772	2.41602	13.8411	10.8313	12.9026	38.3969	39.065	3.27148	8.17857	7.75498	47.4854	31.8585	32.9619
LOC_Os06g10109	Chr6	5158179	5165171	+	expressed protein	12.8331	17.8396	12.4604	37.5025	40.3382	29.8221	4.52211	9.74806	4.49616	20.3887	24.9408	18.0707	9.13064	4.55307	8.00454	27.4361	25.1011	25.9546
LOC_Os06g10950	Chr6	5718733	5720698	-	xyloglucan fucosyltransferase putative expressed	0.627325	0.657076	0.620942	1.94187	2.01282	2.18262	1.13056	0.40596	1.25619	3.17519	1.63342	2.433	1.2164	1.40517	1.14123	3.56844	2.3641	4.13254
LOC_Os06g12129	Chr6	6489414	6491711	-	expressed protein	1.43624	1.136	2.64769	5.98324	8.13062	6.15713	2.3105	1.39763	2.06819	7.51374	8.33562	5.28553	0.933694	1.78895	2.21572	8.01676	7.96733	12.4784
LOC_Os06g12180	Chr6	6521987	6523338	+	jacalin-like lectin domain containing protein expressed	17.4983	11.5976	11.5231	37.9411	50.8444	32.4556	18.7879	15.901	17.1251	30.273	46.5156	39.3031	20.2484	7.39296	7.02371	24.5797	32.3349	18.3751
LOC_Os06g13120	Chr6	7201591	7203994	-	expressed protein	0.575803	0.646781	0.3641	2.9213	2.92067	2.95827	0.337605	0.582123	0.503142	1.50619	1.35866	1.29316	0.158638	0.344684	0.483897	0.910199	1.34193	1.35167
LOC_Os06g15400	Chr6	8751274	8752628	-	expressed protein	1.6984	4.76972	0.72684	19.4801	6.45218	14.2258	1.28221	3.97983	2.28627	7.24325	25.2955	15.4564	0.758441	1.90308	0.831551	8.62964	7.97167	14.4487
LOC_Os06g16060	Chr6	9137387	9138008	-	zinc finger C3HC4 type domain containing protein expressed	2.68472	3.81444	2.26917	11.312	5.38998	9.60501	1.20192	1.42227	0.255406	2.24322	6.45395	8.03249	1.22856	0.573672	0.322822	3.61634	1.54063	2.5454
LOC_Os06g16160	Chr6	9202757	9206466	-	expressed protein	0.827518	0.319596	0.376859	11.8453	11.0685	12.888	1.12191	1.01194	1.44918	8.35994	10.1856	12.6658	1.1134	0.596871	0.796504	4.65579	4.34145	3.99114
LOC_Os06g17260	Chr6	9996771	9998385	-	UDP-glucoronosyl and UDP-glucosyl transferase domain containing protein expressed	1.98828	1.38455	1.5193	21.2068	12.463	23.7122	1.22204	2.50465	2.67371	7.85819	11.8667	9.65835	0.636968	0.588404	0.517228	3.68407	2.56565	3.59103
LOC_Os06g20900	Chr6	12076313	12079453	-	expressed protein	1.57224	2.55951	2.03312	4.34731	4.13349	5.17107	0.625937	1.19311	1.51457	2.91104	4.96176	3.27982	1.12839	1.81928	2.48418	7.62939	6.26054	4.55452
LOC_Os06g21590	Chr6	12452655	12454197	+	chlorophyll A-B binding protein putative expressed	1.35238	5.4422	1.95717	9.70714	5.65846	6.60468	1.24319	3.15422	1.46421	9.72955	5.80156	5.11962	0.755769	3.14181	0.751322	2.9688	4.29475	4.64238
LOC_Os06g21890	Chr6	12651279	12653027	-	basic proline-rich protein precursor putative expressed	2.75019	2.43579	2.52971	5.04241	6.14971	6.14924	2.40771	2.29715	2.75035	5.61756	5.7773	5.14348	1.43174	2.00811	3.19012	5.55731	6.37748	7.83015
LOC_Os06g22020	Chr6	12751745	12753286	+	cytochrome P450 putative expressed	0.906424	1.83879	1.00489	3.54128	2.61447	4.87733	0.0732121	0.214223	0.127325	0.557083	0.215698	0.327182	1.54126	0.996684	0.633697	3.83806	3.21007	6.26904
LOC_Os06g22060	Chr6	12794242	12800358	+	pyrophosphate--fructose 6-phosphate 1-phosphotransferase subunit alpha putative expressed	3.15898	4.78988	2.30479	8.70435	8.84698	8.98815	1.48514	1.12436	1.27639	11.3584	11.9302	10.3699	0.889282	1.03545	0.537816	6.26294	6.46896	6.17707
LOC_Os06g23190	Chr6	13541654	13544834	+	receptor-like protein kinase 5 precursor putative expressed	2.62249	1.84346	2.15646	5.48175	5.47609	4.63543	1.9092	1.99804	1.88275	7.01025	5.53165	4.95519	1.29681	1.13985	0.857156	3.49073	3.30814	3.463
LOC_Os06g29350	Chr6	16774133	16785410	+	myosin putative expressed	1.18541	0.624535	0.803966	2.10023	2.14655	2.03202	0.640087	0.607575	0.640673	2.38743	1.87413	2.07117	0.621909	0.701423	0.379193	1.54754	1.41174	1.19394
LOC_Os06g29470	Chr6	16896515	16897661	+	peroxidase precursor putative expressed	0.532474	0.73686	0.550694	6.26216	6.93133	7.49248	0.312671	0.0490325	0.414719	7.59359	6.10415	5.05513	1.11993	0.320459	0.314999	1.29368	2.66579	2.35182
LOC_Os06g30370	Chr6	17539922	17542480	-	osMFT1 MFT-Like1 homologous to Mother of FT and TFL1 gene%3B contains Pfam profile PF01161%3A Phosphatidylethanolamine-binding protein expressed	2.117	3.61095	1.25073	32.5562	59.0147	49.4923	2.34248	2.0702	1.6081	17.5234	33.3142	20.1386	3.47442	2.75862	3.88478	29.441	21.6725	23.0169
LOC_Os06g33549	Chr6	19531562	19542004	-	protein phosphatase 2C putative expressed	0.902264	1.56249	1.4563	5.54512	6.14289	5.69925	1.57834	1.82155	1.5298	5.96502	6.83013	7.29972	1.6477	0.611587	0.738317	5.54724	2.10068	6.09631
LOC_Os06g34330	Chr6	19973233	19973511	-	expressed protein	18.1942	12.9073	11.172	83.3649	54.0157	71.6558	11.3721	6.401	14.6168	18.5055	64.8277	147.614	3.24641	2.55849	11.4342	76.5087	90.5373	35.6966
LOC_Os06g34730	Chr6	20178120	20179043	-	expressed protein	11.1225	12.2375	10.5105	38.4988	42.7782	53.2058	10.4269	11.5527	8.34865	13.978	34.1983	45.8928	7.01077	12.1295	7.37033	51.9806	30.5475	37.1176
LOC_Os06g36450	Chr6	21396824	21399402	+	ferroportin1 domain containing protein expressed	5.50189	8.25862	6.50752	19.0672	19.8379	21.4634	5.3774	7.1285	7.79533	18.9548	20.2695	14.93	7.90802	7.88014	12.1675	17.2504	21.0374	19.9776
LOC_Os06g36840	Chr6	21700478	21703430	-	cysteine synthase putative expressed	0.395094	1.23608	0.476943	2.51149	1.96523	0.992084	1.11695	0.817071	0.615341	2.20757	2.60549	2.74555	0.195962	0.304139	0.234353	2.52961	2.4489	3.12977
LOC_Os06g38080	Chr6	22522396	22526017	+	von Willebrand factor type A domain containing protein putative expressed	0.309062	0.0638796	0.114233	0.729887	0.834621	1.00966	0.116428	0.200722	0.172458	1.96501	1.63197	1.52206	0.0218597	0.0508726	0.176971	1.65266	0.714166	0.804392
LOC_Os06g39230	Chr6	23289524	23292315	+	aldehyde dehydrogenase putative expressed	7.29028	6.38203	6.28657	17.4975	12.3235	14.9716	4.99326	4.92841	5.95988	14.0883	12.0366	9.37548	1.51997	1.00135	1.46777	12.1519	11.4668	23.6095
LOC_Os06g40640	Chr6	24227136	24229290	+	fructose-bisphospate aldolase isozyme putative expressed	0.196506	0.273218	0.195213	2.91318	2.4511	1.36553	0.76084	0.755962	0.743865	11.1451	12.7775	8.83795	0.471207	0.776667	0.364777	5.79376	5.12027	8.15891
LOC_Os06g40790	Chr6	24332453	24338112	-	MLO domain containing protein putative expressed	0.523738	0.658413	0.375123	1.57892	1.97815	1.25547	0.546917	0.533503	0.318615	1.43116	1.24412	1.5629	0.360115	0.124231	0	1.03243	0.692546	1.08629
LOC_Os06g40818	Chr6	24348623	24354099	+	aspartic proteinase putative expressed	14.5111	20.6781	13.809	40.7392	30.8723	45.149	6.23011	6.95341	8.22327	33.4841	34.1172	28.9785	3.32778	4.85204	4.435	37.2625	30.3003	51.1005
LOC_Os06g40940	Chr6	24399538	24406050	-	glycine dehydrogenase putative expressed	2.21912	2.56198	1.58774	6.37851	4.99686	4.18113	1.8593	2.09199	1.61907	6.35911	7.45736	6.36201	2.31813	2.43757	1.32941	4.79127	4.55659	4.29174
LOC_Os06g42120	Chr6	25292060	25293333	-	sulfotransferase domain containing protein expressed	3.45981	2.53373	3.45153	9.68677	4.54971	7.65815	3.35503	2.11367	3.91124	10.1361	7.01451	7.12184	3.31398	2.35007	2.0871	9.34398	8.34052	12.5527
LOC_Os06g43440	Chr6	26108626	26109554	-	cytochrome P450 putative expressed	1.53319	1.03966	1.01842	7.01324	9.02706	8.73699	0.663297	0.455432	0.908712	2.30913	4.18973	1.58818	0.220043	0.599133	1.06354	3.34636	3.60662	3.55943
LOC_Os06g43470	Chr6	26123167	26124150	-	cytochrome P450 71A9 putative expressed	0.759157	0.559544	0.724748	5.70931	3.77855	4.97077	0.617207	0.290364	0.350679	1.45508	1.27332	1.67945	0.349031	0.316255	0.621877	1.66542	1.73522	1.63876
LOC_Os06g43900	Chr6	26442595	26444898	+	ribosomal protein L35 putative expressed	2.28931	2.54767	4.22315	12.3549	3.46066	7.8348	1.96223	4.00044	3.04163	4.75131	9.55645	10.2638	1.0484	3.11362	2.03089	6.53086	5.69752	7.95416
LOC_Os06g46475	Chr6	28208632	28211553	-	WD domain G-beta repeat domain containing protein expressed	0.082126	0.11841	0.084964	0.495237	0.287998	1.02368	0.123882	0.13595	0.162459	0.374236	0.685584	0.484881	0.203941	0.189963	0.21903	0.779538	0.862873	0.577605
LOC_Os06g46754	Chr6	28390331	28396007	-	RIC10 putative expressed	4.00009	3.46252	3.78165	10.6706	8.78797	10.8809	3.38358	3.2355	3.45395	8.74141	10.627	10.1183	1.82628	2.28571	2.68942	7.89518	7.67666	7.10655
LOC_Os06g47720	Chr6	28874838	28878068	-	serine%2Fthreonine-protein kinase BRI1-like 2 precursor putative expressed	0.882032	0.958563	0.713255	1.88912	1.86844	1.86289	0.67462	1.00188	0.856555	2.26668	1.93041	1.75896	0.722298	0.687001	0.921457	1.46166	1.50549	1.88136
LOC_Os06g47750	Chr6	28898441	28901943	-	phytosulfokine receptor precursor putative expressed	1.98057	2.26715	2.55933	13.6795	12.3628	15.8852	2.02341	3.65756	3.25616	9.31768	11.2259	8.79008	1.93319	3.26924	5.24128	9.05399	9.12889	9.22071
LOC_Os06g47850	Chr6	28958626	28960418	+	zinc finger family protein putative expressed	5.87081	9.46026	8.37963	14.6661	18.6504	17.9309	8.53296	9.10007	10.2446	24.3321	29.096	21.5465	10.7747	6.78217	7.14116	17.7831	21.0883	14.812
LOC_Os06g49050	Chr6	29727335	29731975	+	hAT dimerisation domain containing protein expressed	0.448689	0.306744	0.406336	1.49764	1.69394	1.55484	0.267576	0.247193	0.491805	1.08999	1.73769	1.00548	0.795589	0.530999	0.649667	1.48773	1.36877	1.517
LOC_Os06g49160	Chr6	29789098	29790677	+	thylakoid lumenal 16.5 kDa protein chloroplast precursor putative expressed	0.393909	1.47172	0.271668	2.94852	1.61092	1.68195	0.561261	0.471032	0.910761	3.31719	3.76601	2.47445	0.434941	0.371402	0.194494	1.57905	2.13322	1.79495
LOC_Os06g49390	Chr6	29926770	29931821	-	NBS-LRR disease resistance protein putative expressed	0.660956	0.44907	0.323607	1.20549	1.08591	0.696658	0.188288	0.250785	0.23344	1.53563	1.08683	1.31142	0.282411	0.253203	0.238994	0.617171	0.762839	0.525926
LOC_Os06g50060	Chr6	30336259	30336936	-	ras-related protein putative expressed	9.71259	9.12984	11.8714	59.0813	38.8134	45.3472	8.616	8.42271	9.82206	39.3872	25.5364	22.6101	8.80589	11.9864	17.8042	29.3064	35.3687	27.5385
LOC_Os06g50070	Chr6	30338357	30339335	-	expressed protein	0.294102	0.225424	1.095	7.47055	1.64572	6.59427	0.0444071	1.02368	0.117775	1.14029	3.60143	3.58254	0.234392	0.546132	0.0521969	2.90777	1.12772	1.7881
LOC_Os06g50130	Chr6	30362750	30363810	+	expressed protein	0.525654	0.957989	0.434964	2.17015	2.30017	2.72889	1.58684	1.65466	1.25761	4.29919	6.42623	2.79848	0.470814	0.649938	0.466759	2.04775	1.66074	3.38332
LOC_Os06g50480	Chr6	30564131	30567036	+	bZIP transcription factor domain containing protein expressed	1.37609	0.426337	1.18211	12.8511	3.13076	14.2145	0.349802	2.88721	1.03315	3.60044	6.4263	6.97967	1.6453	3.30121	1.60822	14.6098	7.29107	8.66483
LOC_Os06g50600	Chr6	30620816	30624219	-	bZIP transcription factor domain containing protein expressed	1.87784	2.17162	1.95115	7.74174	10.6872	11.4501	2.22816	2.33664	1.62184	3.95512	5.48885	4.81212	9.01648	7.28401	8.26017	26.2617	30.0393	23.0187
LOC_Os06g50830	Chr6	30754644	30758412	-	bZIP transcription factor domain containing protein expressed	18.7066	19.864	8.82215	92.2758	49.286	75.9578	15.812	17.8033	16.5562	53.3749	55.8161	72.248	13.8519	11.8517	15.3939	69.6248	66.0261	40.3361
LOC_Os07g01420	Chr7	264525	265650	+	peroxidase precursor putative expressed	1.26646	1.39427	1.24421	15.5858	11.4529	12.1584	1.76928	1.62734	1.84417	40.0567	11.858	12.3294	5.17671	0.931731	2.19051	15.7784	11.7263	14.65
LOC_Os07g01600	Chr7	373732	375712	+	dirigent putative expressed	2.17469	3.88967	2.454	28.5023	15.8388	21.5042	1.3053	0.368395	0.983283	34.6216	20.262	20.7471	0.737424	0.763408	0.263407	17.6525	18.7735	28.5278
LOC_Os07g01904	Chr7	548480	554208	+	expressed protein	1.77166	2.09606	2.21309	13.8943	8.10323	8.19236	3.373	1.89567	1.94332	9.09571	7.43022	7.15401	3.67059	1.9522	3.13223	6.27877	9.36618	9.37129
LOC_Os07g03580	Chr7	1432684	1433407	+	SCP-like extracellular protein expressed	3.54813	4.71178	4.63232	17.3224	13.4814	18.6825	17.7275	10.4721	15.703	34.8362	70.1873	60.2149	2.24527	1.45482	3.96326	14.5126	20.5524	13.6876
LOC_Os07g04840	Chr7	2137119	2138229	-	PsbP putative expressed	8.95802	17.978	7.93724	53.2064	30.461	34.2392	7.48245	11.0505	7.04656	44.0873	62.7672	54.1477	3.07316	7.89656	4.60576	24.7946	27.5461	45.5122
LOC_Os07g06450	Chr7	3122611	3124604	-	RNA recognition motif containing protein putative expressed	0.576423	0.381268	0.410023	2.53245	1.42238	1.79657	0.461792	0.536548	0.426143	3.40237	3.51406	2.76286	0.143022	0.332995	0.320439	1.60652	1.5469	2.15529
LOC_Os07g06834	Chr7	3339384	3340631	+	expressed protein	0.423059	1.74819	0.525202	10.1641	4.00489	5.44883	0.606292	0.770427	0.376915	12.542	4.83999	3.39055	1.345	0.424148	0.639287	2.89159	2.58681	4.41278
LOC_Os07g06900	Chr7	3372597	3374790	-	OsFBLD3 - F-box LRR and FBD domain containing protein expressed	0.418833	0.930544	0.80008	2.78064	3.11116	3.11332	0.558611	1.11929	0.50682	2.56758	2.22711	2.38783	0.255646	0.148785	0.57335	1.34453	1.29015	1.21004
LOC_Os07g07540	Chr7	3759923	3762065	+	SHOOT1 protein putative expressed	0.279948	0.898593	0.0321861	2.93381	1.58405	2.55342	0.140684	0.566006	0.275035	2.47695	2.87472	2.33115	0.123386	0.311167	0.193765	1.41598	1.54182	2.15432
LOC_Os07g08360	Chr7	4288301	4289477	+	expressed protein	7.18853	10.0368	4.56628	22.9276	20.3966	23.7981	5.29822	6.51929	7.46873	16.0678	13.4274	12.5403	3.21298	3.54584	6.8829	13.6652	13.0707	12.3796
LOC_Os07g09800	Chr7	5216004	5217096	-	expressed protein	1.96837	1.84034	1.87942	5.38521	4.37426	4.34979	2.55176	1.96471	1.40674	5.18678	5.70213	5.07364	0.903796	1.32554	1.47925	3.35623	3.13949	3.5449
LOC_Os07g10410	Chr7	5593910	5594710	+	AP2 domain containing protein expressed	0	0.0757008	0.491933	4.81261	2.90324	3.94848	0.239762	0.065819	0.0805287	2.00657	1.53824	1.00971	0.0792738	0.184831	0.140458	0.755282	1.37415	0.832068
LOC_Os07g10590	Chr7	5747394	5749826	-	transporter family protein putative expressed	0.416125	0.347496	0.287073	8.81904	7.99348	10.3789	0.146355	0.25234	0.135966	5.13389	4.75393	4.10913	0.0274957	0.0853339	0.148175	1.60441	1.79698	1.85713
LOC_Os07g11110	Chr7	6134015	6136780	+	NAD dependent epimerase%2Fdehydratase family protein putative expressed	0.446087	0.49086	0.890189	3.19753	1.62247	1.9534	0.576472	0.790677	1.34677	4.21191	4.77627	3.62263	0.884861	1.1771	1.30424	2.35719	2.67324	2.84237
LOC_Os07g11280	Chr7	6222175	6231671	-	pentatricopeptide containing protein putative expressed	0.424294	0.653622	0.615385	1.65863	1.72771	1.36739	0.338403	0.549133	0.477925	1.86932	1.67109	1.82806	0.401227	0.369155	0.275979	0.979778	1.31688	1.21447
LOC_Os07g11440	Chr7	6294613	6296305	-	chalcone synthase putative expressed	1.23081	1.52028	1.18233	19.227	21.8411	21.7774	1.26004	1.34646	2.04748	21.1163	20.3449	22.6641	0.349473	0.542585	0.3516	7.92964	7.73001	4.37795
LOC_Os07g14890	Chr7	8525599	8526466	+	expressed protein	0.948378	0.405063	0.270159	2.86908	1.4942	2.77285	0.461282	0.428748	0.711833	1.94537	1.9599	2.34213	0.516731	0.271199	0.225571	2.38043	2.32317	3.814
LOC_Os07g14910	Chr7	8529427	8532166	+	expressed protein	0.811989	0.423193	0.61058	3.13284	2.83336	3.90572	0.111551	0.122481	0.149341	2.8936	3.29451	2.31615	0.368604	0.458273	0.719457	3.30258	4.75558	4.21996
LOC_Os07g15370	Chr7	8871436	8878905	-	metal transporter Nramp6 putative expressed	9.04209	11.5902	9.31434	118.448	91.4802	109.584	6.98684	7.73481	7.3147	60.9079	62.4143	53.352	7.30357	5.0666	6.23355	62.8697	63.5804	50.4138
LOC_Os07g17970	Chr7	10636445	10643140	+	AMP-binding domain containing protein expressed	7.43548	7.62043	7.66605	34.1952	30.2889	34.4364	7.65852	9.52002	9.26933	24.8404	26.9949	30.1042	8.18815	9.01851	9.20391	31.9153	32.1547	26.8064
LOC_Os07g18720	Chr7	11064790	11076993	+	tetratricopeptide repeat containing protein putative expressed	0.49555	0.452493	0.377864	1.85654	2.81889	1.6264	0.393098	0.258776	0.536286	2.46928	2.84098	2.43581	0.310119	0.180453	0.278663	2.39826	2.70717	2.08344
LOC_Os07g20310	Chr7	11722281	11723178	-	expressed protein	0.933173	0.510175	1.3096	3.29646	2.79408	3.04352	0.604128	1.05014	0.872202	2.78482	1.68068	2.14541	1.52925	1.18802	0.827434	2.53642	2.68794	3.34737
LOC_Os07g25060	Chr7	14303367	14303874	+	thionin-like peptide putative expressed	29.3174	9.62869	9.65712	142.156	193.782	165.152	310.705	117.748	165.997	829.289	245.47	394.186	30.458	66.6013	25.3825	196.522	569.334	187.916
LOC_Os07g25430	Chr7	14533304	14534386	+	photosystem I reaction center subunit IV A chloroplast precursor putative expressed	2.85805	7.21298	2.87931	20.5847	9.71797	13.4574	1.82723	3.22214	2.4454	13.3322	19.5596	20.5685	0.878174	3.18438	1.49352	9.55661	9.08905	15.733
LOC_Os07g26460	Chr7	15221078	15223063	+	GLTP domain containing protein putative expressed	1.22572	0.58529	1.42566	3.7949	5.34404	4.13241	0.578927	0	0.23293	5.94665	2.77601	1.94985	0.306171	0.297412	0.203575	3.28237	3.98	2.5909
LOC_Os07g27850	Chr7	16259328	16262134	+	GTPase activating protein putative expressed	1.42262	2.2009	2.19934	29.3176	22.23	33.3067	1.44727	2.38934	1.8784	20.9562	12.685	16.0989	1.70307	3.22771	4.5722	18.3207	25.4817	26.0414
LOC_Os07g28590	Chr7	16730826	16732697	+	transposon protein putative CACTA En%2FSpm sub-class expressed	1.47909	1.47372	0.856634	5.54649	5.1209	5.95713	2.14403	1.12775	1.59963	5.95469	5.1116	3.60366	1.06098	1.19027	1.94249	5.56844	5.27487	7.88551
LOC_Os07g30670	Chr7	18149081	18150712	+	2Fe-2S iron-sulfur cluster binding domain containing protein expressed	0.772512	0.981476	0.184371	3.00961	1.7963	2.40565	0.538371	0.640237	0.649924	3.67701	4.85839	3.14387	0.236811	0.689744	0.369105	1.58735	1.94904	2.30729
LOC_Os07g31250	Chr7	18497999	18502813	+	OsWAK69 - OsWAK receptor-like cytoplasmic kinase OsWAK-RLCK expressed	0.295345	0.268348	0.233758	0.991391	1.29932	0.632165	0.300979	0.401957	0.338237	1.27662	1.52776	1.26988	0.240658	0.22666	0.325125	0.822832	0.80922	0.551732
LOC_Os07g31610	Chr7	18765673	18767140	+	peroxidase precursor putative expressed	0.332206	0.079823	0.0859208	15.0674	10.666	13.8457	0.125281	0.0687435	0.123256	29.037	9.81154	7.32072	2.22755	0.0320202	0.369146	16.3584	14.4785	16.6462
LOC_Os07g32880	Chr7	19655991	19657603	-	ATP synthase gamma chain putative expressed	7.50561	10.326	7.35436	28.9846	16.0864	17.9543	5.93471	6.71452	6.95032	29.4029	25.3762	26.2074	7.19956	8.22661	8.72434	18.7097	15.8553	19.9242
LOC_Os07g33320	Chr7	19916969	19917633	+	expressed protein	7.56381	13.9547	11.1653	44.4736	56.6408	64.154	12.6791	14.7376	11.7558	48.2071	89.2576	65.8909	11.3956	10.0466	27.0968	36.0054	46.8752	33.9981
LOC_Os07g33550	Chr7	20045846	20049071	+	cytochrome P450 putative expressed	0.903881	0.980019	1.03402	3.63457	4.1588	3.26443	2.6156	2.9479	3.19211	12.5485	12.4664	14.8514	2.08628	2.56705	2.64299	6.03762	5.28933	5.14902
LOC_Os07g34710	Chr7	20803306	20805476	+	peroxidase precursor putative expressed	0.928215	0.371949	0.379622	0.944271	2.10285	2.8122	0.746448	0.480069	0.95473	2.03369	2.30729	2.15199	0.460799	0.29804	0.50729	4.00041	7.01497	7.53031
LOC_Os07g36210	Chr7	21633805	21636606	-	expressed protein	65.8353	51.8143	71.305	175.439	110.385	189.248	20.6243	50.1465	42.4412	22.3751	121.852	122.708	14.3383	75.1149	42.2047	128.377	104.639	112.201
LOC_Os07g37030	Chr7	22184376	22187030	+	cytochrome b6-f complex iron-sulfur subunit chloroplast precursor putative expressed	4.33939	10.5673	3.53039	54.8004	31.1682	34.3076	4.22635	6.06797	6.92226	76.505	79.1547	56.7228	2.97173	6.43301	5.69232	38.6336	40.7324	51.352
LOC_Os07g37240	Chr7	22316268	22317936	-	chlorophyll A-B binding protein putative expressed	1.48916	3.55966	1.04097	13.549	5.01106	6.73099	0.81956	2.29844	1.39252	10.851	12.0257	7.94243	0.8794	2.63727	1.32397	5.27162	4.80453	8.35147
LOC_Os07g37550	Chr7	22487421	22488766	+	chlorophyll A-B binding protein putative expressed	0.224163	1.59336	0.881198	3.87744	1.96411	2.04874	0.47349	1.22488	0.3112	2.4582	2.47259	1.96755	0.222801	1.93719	0.478091	2.00075	1.67134	2.8363
LOC_Os07g38000	Chr7	22798819	22800257	-	cytochrome c putative expressed	1.44096	2.81464	1.98417	6.53269	4.25133	3.73928	2.31188	1.78564	2.34621	8.42548	9.01014	7.21145	1.97423	1.20594	2.02436	4.44965	4.19594	3.79009
LOC_Os07g38960	Chr7	23357683	23359694	+	chlorophyll A-B binding protein putative expressed	0.869455	1.67378	0.726621	7.04904	3.31669	4.39583	0.403373	1.09954	0.36196	5.30439	4.98692	4.45085	0.19905	1.13277	0.17851	2.37905	2.762	3.57102
LOC_Os07g39940	Chr7	23957016	23958268	-	helix-loop-helix DNA-binding domain containing protein expressed	2.06312	1.1969	1.4475	6.84979	5.01375	5.65685	1.67021	1.03918	1.26697	5.98239	4.52932	3.87398	2.86982	0.914857	1.24046	4.97988	6.73054	4.90011
LOC_Os07g41370	Chr7	24788476	24793884	+	OsMADS18 - MADS-box family gene with MIKCc type-box expressed	4.96087	4.35065	3.84605	29.0341	28.2015	26.4723	6.1865	6.38779	5.83259	24.4046	29.7736	33.0016	2.56852	1.52642	0.862201	11.5443	11.7316	10.7057
LOC_Os07g41630	Chr7	24954118	24954708	-	expressed protein	0.134571	0.381533	0.416963	3.98374	1.04696	1.67168	0.102028	0.448524	0.284168	1.3143	6.44975	4.84157	0	0.52849	0.355577	2.18934	1.31028	2.02384
LOC_Os07g42910	Chr7	25691834	25694745	-	cytochrome c oxidase subunit putative expressed	0.198659	0.760321	0.41086	6.81668	5.552	5.36016	0.900249	1.09815	0.399804	4.5481	4.73026	3.92597	0.726551	0.667044	0.587188	5.66943	5.531	2.86166
LOC_Os07g43120	Chr7	25839984	25843873	-	transposon protein putative unclassified expressed	0.494074	0.715417	0.657471	2.04928	3.64837	3.24702	0.50507	1.12273	0.979261	3.49525	4.33336	5.70792	0.471421	0.36565	0.235865	3.39313	2.91875	1.93012
LOC_Os07g43130	Chr7	25844979	25845680	-	expressed protein	1.27863	1.40344	1.11814	7.28493	9.65967	10.7046	0.893019	1.22611	1.11337	7.19819	9.75427	17.0847	1.47943	0.460199	1.13011	12.1038	10.3605	5.26007
LOC_Os07g44110	Chr7	26367084	26369068	+	cytochrome P450 72A1 putative expressed	8.18337	10.294	8.30875	85.7793	82.1772	81.4403	11.4416	13.9788	15.6688	47.5785	50.1731	53.6497	15.8083	25.7359	34.2551	55.3742	60.9404	47.4942
LOC_Os07g44460	Chr7	26557312	26558334	-	peroxidase precursor putative expressed	0.27645	0.265038	0.343116	3.78754	4.88516	1.37762	0.0834674	0.274857	0.331317	7.94193	3.01146	2.15021	2.64235	0.256498	0.539899	3.6257	3.23078	2.52245
LOC_Os07g44480	Chr7	26561532	26563360	-	peroxidase putative expressed	1.30274	1.42739	1.68485	9.41213	5.71477	8.45896	1.20057	1.82644	1.67669	12.1929	5.79265	4.17815	3.3402	1.53309	1.31964	5.18447	4.7997	4.24483
LOC_Os07g46980	Chr7	28073367	28074868	+	sex determination protein tasselseed-2 putative expressed	0.81936	1.14648	0.325898	1.65295	1.76231	2.02787	0.666324	0.417992	0.885957	2.04267	4.76303	2.02744	0.188499	0	0.279532	2.27774	2.41883	3.01955
LOC_Os07g47640	Chr7	28474473	28475227	-	ultraviolet-B-repressible protein putative expressed	2.44016	7.9747	1.35127	23.3883	17.6022	11.748	1.64744	2.46055	1.60162	12.2393	34.5414	22.4426	1.04673	1.69523	1.38804	12.126	14.7887	22.4274
LOC_Os07g49000	Chr7	29338447	29341163	+	DNAJ heat shock N-terminal domain-containing protein putative expressed	1.39704	1.45102	1.09817	4.79801	2.92505	3.45633	0.7859	0.613734	0.688718	5.6745	3.35984	3.43225	1.43486	1.34365	1.49706	4.30513	4.69031	6.46852
LOC_Os08g01380	Chr8	241679	242634	-	2Fe-2S iron-sulfur cluster binding domain containing protein expressed	3.59023	12.0844	3.92746	74.9392	42.9333	42.9061	5.00807	5.67969	6.9547	84.8364	89.798	69.6942	2.30438	4.42752	2.39179	38.1947	37.1341	56.5845
LOC_Os08g02200	Chr8	746499	747146	+	expressed protein	2.15044	1.93278	2.57267	29.7009	12.8576	36.348	1.11418	4.04894	3.76634	5.87381	31.1105	33.3303	0.796429	3.80641	2.29741	31.0277	29.8418	25.9999
LOC_Os08g02390	Chr8	953683	956164	+	RNA recognition motif containing protein putative expressed	1.04703	1.34126	0.315923	2.67574	3.47912	1.85777	0.723987	0.86678	0.864508	2.62898	2.87906	2.39278	0.65029	0.60577	0.465284	2.11238	1.79274	1.94255
LOC_Os08g02630	Chr8	1089735	1091023	-	photosystem II core complex proteins psbY chloroplast precursor putative expressed	0.811396	2.22297	1.46903	4.56633	3.13016	4.71986	0.764941	2.24974	0.882499	3.21561	10.0573	8.99871	0.32236	1.40747	0.180342	2.81102	2.67351	5.75464
LOC_Os08g05620	Chr8	3007241	3009195	+	cytochrome P450 putative expressed	1.3632	2.41743	1.00767	4.85526	4.79264	4.85785	1.11892	1.20748	1.3094	6.16014	6.69676	4.54556	1.01277	0.729586	1.19228	2.00732	2.94292	4.0617
LOC_Os08g06190	Chr8	3415483	3417171	-	berberine and berberine like domain containing protein expressed	1.39061	1.61871	2.06854	11.3621	7.53188	9.18246	1.02629	1.50939	1.19371	4.10964	6.29214	4.85299	2.24015	0.869085	1.21199	2.85691	3.3677	3.26582
LOC_Os08g06530	Chr8	3694282	3696648	+	rubredoxin family protein putative expressed	0.37927	1.09106	0.784566	6.1121	3.27102	3.20638	0.858783	1.25685	0.756998	7.87613	7.21668	7.6025	0.323612	1.04708	0.913957	4.58242	4.41064	4.88114
LOC_Os08g07060	Chr8	3949017	3951136	+	CRR6 putative expressed	0.171189	0.164496	0.132824	1.93613	1.12531	0.444517	0.258253	0.177137	0.25428	2.30411	2.03737	1.62484	0	0.165044	0.03804	0.934471	1.22677	1.65509
LOC_Os08g07120	Chr8	3985667	3988792	+	terpene synthase putative expressed	0.108272	0.138888	0.597458	1.81213	4.33802	2.36219	0.244914	0.179169	0.32019	1.60597	1.5947	1.70327	0.644754	0.138997	0.0963022	1.30121	0.654309	0.635032
LOC_Os08g07500	Chr8	4211443	4212914	-	DUF617 domain containing protein expressed	0.240025	0.824997	0.141914	1.54906	1.35415	1.53192	0.0775557	0.283674	0.371359	0.746374	0.800054	1.70444	0.102065	0.184818	0.396554	0.910786	0.359772	0.764425
LOC_Os08g08110	Chr8	4599737	4604714	-	diacylglycerol kinase putative expressed	16.4512	18.2112	16.5205	42.2356	40.979	39.4668	14.0492	15.3535	14.0634	38.3449	38.8315	34.9939	16.0066	16.0516	18.9691	35.2744	37.9794	32.3894
LOC_Os08g08140	Chr8	4631720	4638679	+	receptor-like kinase putative expressed	0.256106	0.20835	0.181377	0.71475	0.806953	0.448498	0.233468	0.167024	0.14396	0.951634	0.837821	0.848817	0.359869	0.24808	0.120168	0.523316	0.832201	0.650397
LOC_Os08g08980	Chr8	5228822	5230034	+	cupin domain containing protein expressed	105.85	127.142	110.078	554.669	519.936	495.607	47.4613	55.4915	51.0419	428.814	528.367	383.67	38.0416	17.8266	21.7969	260.515	345.813	274.065
LOC_Os08g10020	Chr8	5806458	5808458	-	photosystem II 10 kDa polypeptide chloroplast precursor putative expressed	9.00249	32.7306	8.03662	84.6371	50.3616	41.4855	8.83122	18.5423	15.8064	96.5181	112.737	81.8889	6.3205	13.3221	9.86436	40.3741	45.0442	61.2963
LOC_Os08g10300	Chr8	5998021	6005220	+	SHR5-receptor-like kinase putative expressed	5.69605	7.272	6.74608	80.4571	77.9121	67.2077	3.44783	4.62751	3.94839	74.6461	59.9392	48.8656	1.85081	2.52995	1.7407	39.592	43.2312	35.1816
LOC_Os08g10310	Chr8	6015745	6023280	+	SHR5-receptor-like kinase putative expressed	15.0566	12.3256	11.411	28.9161	27.6072	24.3978	8.29295	9.50537	8.28774	21.1798	21.4027	20.868	7.33963	15.3743	8.03169	31.7575	28.2182	27.1143
LOC_Os08g10330	Chr8	6040526	6048616	+	SHR5-receptor-like kinase putative expressed	4.03993	4.82737	4.95196	20.5944	19.7379	16.9686	3.92298	4.74241	3.81874	16.6007	15.5943	13.9917	3.32446	3.42402	3.40027	10.306	11.5871	9.38408
LOC_Os08g10780	Chr8	6334289	6339667	+	transposon protein putative unclassified expressed	0.574473	0.197352	0.409635	1.55804	1.85465	1.46018	0.509506	0.548352	0.421224	2.63407	2.06269	2.16493	0.492249	0.685185	0.569091	0.640648	2.65514	2.25383
LOC_Os08g12780	Chr8	7568532	7574295	-	chloroplast envelope membrane protein putative expressed	0.901272	0.617101	0.610969	1.74005	1.62763	1.38858	0.764317	0.746773	0.841947	2.74513	2.32184	2.34966	0.868947	0.54196	0.355818	1.60188	1.41659	1.63654
LOC_Os08g14990	Chr8	9039735	9043360	+	receptor-like protein kinase 2 precursor putative expressed	0.679895	0.378966	0.798485	1.21648	1.32384	1.31875	0.699071	0.56163	0.507651	2.97873	2.23194	2.48087	0.762739	0.892294	0.373018	2.57514	2.38426	1.87738
LOC_Os08g19140	Chr8	11442523	11453895	-	adenylate kinase family protein putative expressed	0.163022	0.27526	0.231989	1.46958	1.05737	1.10152	0.291682	0.319996	0.198765	1.82999	1.99641	1.78143	0.0403453	0.219072	0.163387	0.791617	0.755919	1.0302
LOC_Os08g20730	Chr8	12455954	12458105	+	peroxidase precursor putative expressed	0.360962	0.198816	0.373539	41.0203	30.4276	39.4446	0.388591	0.596885	0.47956	10.7847	11.0829	8.15615	0.229915	0.178376	0.252524	7.50326	11.4651	8.17811
LOC_Os08g21330	Chr8	12710873	12719471	+	formamidopyrimidine-DNA glycosylase putative expressed	0.472077	0.260175	0.162852	3.50075	3.21743	3.64285	0.723578	0.45188	0.369048	2.69895	3.27193	3.60072	2.48572	1.35092	1.03453	4.68223	3.00918	3.22206
LOC_Os08g23140	Chr8	13943831	13950707	+	expressed protein	1.85784	3.15159	3.08947	6.11054	7.59625	7.24746	2.53416	2.8131	1.83148	4.77416	6.21333	6.90978	2.17345	1.93524	1.60948	5.14794	4.49743	4.32218
LOC_Os08g27010	Chr8	16506115	16510326	+	APE1 putative expressed	0.308796	0.556782	0.359416	1.5899	0.947874	0.962349	0.698603	0.415259	0.076229	1.61535	2.70494	1.07393	0.191628	0.237973	0.343235	0.842505	0.62645	1.58417
LOC_Os08g27150	Chr8	16582626	16586421	-	chloroplastic group IIA intron splicing facilitator CRS1 chloroplast precursor putative expressed	0.779804	0.52514	0.732011	1.87024	1.4359	1.24431	0.587396	0.809236	0.777144	1.69103	1.33925	1.67621	0.628103	0.459347	0.500951	1.47742	1.13794	0.895782
LOC_Os08g28600	Chr8	17470308	17478892	-	resistance protein putative expressed	0.232853	0.269841	0.321349	2.08187	1.29793	1.24278	0.596271	0.282161	0.377316	2.52851	1.58326	2.02094	0.15355	0.690726	0.290564	1.24968	1.10632	1.4611
LOC_Os08g30250	Chr8	18592591	18596329	+	transposon protein putative CACTA En%2FSpm sub-class expressed	0.948557	0.581654	0.794792	1.94373	1.68304	1.42457	1.28137	1.16929	0.892673	3.28679	2.3094	2.65547	0.253162	0.230994	0.161049	0.698702	0.643757	0.513748
LOC_Os08g31630	Chr8	19578770	19583372	+	uncharacterized glycosyl hydrolase Rv2006%2FMT2062 putative expressed	6.80473	7.06422	6.41112	11.7468	15.1586	15.2983	7.52732	10.4335	10.4376	14.9503	22.5626	25.6893	6.26153	5.00886	5.63869	17.9121	15.6868	11.6771
LOC_Os08g31670	Chr8	19632712	19635614	+	transporter putative expressed	0.146321	0.329173	0.227136	1.93096	1.5647	1.26735	0.385897	0.282254	0.286211	1.29578	1.27693	1.06666	0.289887	0.14993	0.60807	0.878346	0.905371	1.74795
LOC_Os08g32960	Chr8	20450025	20452270	-	endonuclease%2Fexonuclease%2Fphosphatase family domain containing protein expressed	1.64196	1.05453	0.953871	4.68067	2.83377	3.59225	0.825038	1.16728	1.55414	2.60242	3.61943	3.61289	1.11368	1.30725	1.41024	5.02572	5.81859	4.53273
LOC_Os08g34050	Chr8	21324969	21328749	-	phosphofructokinase putative expressed	0.615027	0.888424	1.01824	2.0672	2.05214	2.10899	0.83448	0.890194	0.694703	2.19777	2.09931	2.30448	1.21975	0.686195	0.821	1.8081	2.02246	1.87721
LOC_Os08g35440	Chr8	22334606	22336134	+	Ser%2FThr protein phosphatase family protein putative expressed	0.774941	0.707934	0.36079	3.54239	3.46609	4.62886	0.5844	0.673374	1.03313	2.60881	3.94378	3.72422	1.19266	0.23889	0.620176	6.7659	5.80775	3.95278
LOC_Os08g36060	Chr8	22721156	22721760	+	expressed protein	1.15745	0.486682	0.6642	3.40985	1.00143	2.66317	0.389887	0.749795	1.75774	0.375122	4.39579	2.86147	0.518462	0.807145	0.339999	3.07526	2.62633	3.8713
LOC_Os08g36340	Chr8	22904756	22908292	+	potassium transporter putative expressed	0.37104	0.136448	0.109722	0.725264	0.466357	0.99191	0.239557	0.146	0.292447	0.680972	1.18738	1.35092	0.122381	0.216966	0.236173	0.384947	0.268743	0.727336
LOC_Os08g36480	Chr8	23033230	23038596	+	nitrate reductase putative expressed	9.2869	11.4301	10.2677	19.4096	20.191	24.248	3.90615	6.53528	6.90751	21.9885	28.2226	28.4074	7.67326	14.5818	17.4412	36.245	32.241	37.0291
LOC_Os08g37130	Chr8	23463933	23468392	+	oxidoreductase short chain dehydrogenase%2Freductase family domain containing protein expressed	0.174999	0.0673587	0.10864	0.35141	0.552825	0.32727	0.079166	0.0289567	0	0.952786	0.466735	0.825748	0.277847	0.107814	0.0311341	0.398451	0.934897	1.14975
LOC_Os08g39430	Chr8	24935696	24936427	+	thylakoid lumenal 19 kDa protein chloroplast precursor putative expressed	0.641777	0.785876	0.379054	3.25218	1.59528	1.61593	0.0693432	0.380792	0.563436	3.03478	4.03387	3.43112	0.183669	0.428406	0.243263	0.437053	0.884802	4.37436
LOC_Os08g41090	Chr8	25971764	25974968	-	peroxidase precursor putative expressed	0.234859	0.64588	0.243009	1.31346	1.14847	0.941228	0.404712	0.416332	0.594304	1.42944	1.8449	1.41318	0.332855	0.619934	0.298499	0.95478	1.21592	1.37799
LOC_Os08g41880	Chr8	26439584	26445474	+	nucleotide pyrophosphatase%2Fphosphodiesterase putative expressed	64.5855	79.2746	72.9767	232.505	140.882	204.039	58.0616	65.0274	76.2869	294.514	237.216	177.197	101.76	133.332	119.757	272.449	272.265	398.966
LOC_Os08g42198	Chr8	26694538	26695159	-	auxin responsive protein putative expressed	3.41691	1.84942	2.39524	17.6517	20.2917	15.6713	2.77367	1.62545	3.57568	16.8832	18.8414	20.7593	3.93138	2.3903	5.59558	37.7966	34.9604	33.6559
LOC_Os08g42490	Chr8	26861856	26862848	-	DC1 domain containing protein expressed	0	0.441965	0.476987	2.84682	1.66365	2.99224	0.13056	0.0955441	0.403682	1.59519	1.93349	3.07171	0	0.445945	0.358145	0.986395	0.828749	0.808979
LOC_Os08g42700	Chr8	26989664	26997651	+	resistance protein putative expressed	0.399707	0.407217	0.46966	1.00472	1.19884	0.61786	0.666996	0.642409	0.523504	2.25483	1.31515	1.2149	0.533868	0.587874	0.529839	1.60565	1.41525	1.15739
LOC_Os08g42850	Chr8	27090851	27093355	+	peptidyl-prolyl cis-trans isomerase FKBP-type putative expressed	0.370687	0.567599	0.336304	2.35757	1.56141	1.50603	0.0710258	0.623638	0.467482	2.91266	3.28339	1.97656	0.374421	0.290689	0.328228	1.02284	0.969304	1.79938
LOC_Os08g44680	Chr8	28083293	28084298	-	photosystem I reaction center subunit II chloroplast precursor putative expressed	7.35834	20.7789	7.61047	37.9274	24.8522	26.7949	7.05005	8.72365	7.92138	45.3862	45.1217	32.0209	3.60755	6.39127	4.6221	16.409	18.5485	27.7383
LOC_Os08g45190	Chr8	28377770	28378921	+	PGR5 putative expressed	0.904622	2.31064	0.561333	4.19553	1.7924	2.50396	0.683011	0.649804	1.63185	4.62586	5.71808	3.31686	0.300475	0.700137	0.695617	1.08947	2.37101	3.17238
LOC_Os09g01140	Chr9	147529	152791	-	expressed protein	0.792631	0.516637	0.354731	1.54518	1.4693	1.13568	0.274374	0.531198	0.250921	1.7327	0.996295	1.42282	0.402998	0.444246	0.763308	1.40066	1.03941	1.38504
LOC_Os09g03990	Chr9	2048654	2049740	+	expressed protein	1.52552	1.95164	1.42017	3.22494	3.60567	3.96007	1.68843	1.55837	2.17718	4.94722	5.74563	3.90929	0.860064	1.29633	1.62581	3.09176	4.38004	5.17851
LOC_Os09g07660	Chr9	3855216	3862968	+	ELMO%2FCED-12 family protein putative expressed	0.547961	0.505666	0.128061	1.59476	1.01096	0.901452	0.426218	0.530492	0.641358	1.91855	1.64321	1.19227	1.23696	1.28355	1.02445	2.74744	2.48651	2.12238
LOC_Os09g08190	Chr9	4250758	4251917	+	sulfotransferase domain containing protein expressed	0.0931691	0.0447324	0	0.702927	0.612093	0.338651	1.33554	0.771457	1.29498	5.07235	3.93349	3.38215	0.879982	0.970834	0.455294	2.43316	2.27182	3.2192
LOC_Os09g10750	Chr9	5866442	5870676	+	rhodanese-like putative expressed	0.262692	0.252664	0.194134	1.16853	0.691273	0.428843	0.141491	0.0931602	0.333261	1.1599	1.34583	0.664311	0	0.144571	0.133495	0.213659	0.28655	1.10029
LOC_Os09g10760	Chr9	5870961	5873202	-	RNA recognition motif containing protein putative expressed	3.53021	7.48509	4.26844	15.8171	12.0895	12.7129	4.63476	4.78297	3.68503	15.052	18.7391	16.9118	3.41819	3.21979	3.25904	8.4895	9.20502	13.4261
LOC_Os09g13770	Chr9	8066658	8067308	-	retrotransposon protein putative unclassified expressed	0.112241	0.639019	0.231941	5.70731	3.4072	5.58155	0.849904	2.42771	1.16643	5.92873	3.62876	3.06536	1.80501	1.49209	2.17948	6.21784	14.1415	14.3263
LOC_Os09g16090	Chr9	9825472	9826875	-	UDP-glucoronosyl%2FUDP-glucosyl transferase putative expressed	0.0727642	0.210004	0.15057	0.730743	0.702212	0.302381	1.86544	1.41485	1.79356	4.99002	6.03648	7.35904	0.216664	0.0560511	0.0970773	0.690395	0.590198	0.512108
LOC_Os09g16550	Chr9	10158495	10160954	-	ankyrin repeat family protein putative expressed	0.604945	0.666912	0.536633	1.42854	1.53878	1.48223	0.0976648	0	0.21091	1.49526	1.27399	1.1262	0.128352	0.0663778	0.134716	0.470875	0.596097	0.914278
LOC_Os09g16950	Chr9	10365054	10368262	+	cysteine-rich receptor-like protein kinase 25 precursor putative expressed	0.981284	0.987782	0.684399	5.022	3.99549	4.78971	0.433934	0.54659	0.395595	4.37075	5.3147	3.55098	0.570262	0.786431	0.722097	3.77998	4.03857	5.06552
LOC_Os09g20240	Chr9	12126818	12128189	+	DUF581 domain containing protein expressed	23.5444	28.348	34.4179	81.1539	61.7062	104.089	32.2126	46.3886	38.6778	69.9699	107.595	115.852	21.4039	32.8074	30.8995	100.741	73.2349	90.0425
LOC_Os09g23140	Chr9	13688245	13690949	-	endonuclease%2Fexonuclease%2Fphosphatase family domain containing protein expressed	14.8923	19.1069	15.9542	47.9191	48.3732	44.611	11.7749	14.516	12.6353	42.0133	51.4511	54.257	20.3243	18.3962	17.0509	46.7945	54.6524	35.1849
LOC_Os09g23300	Chr9	13831868	13833654	+	integral membrane protein putative expressed	8.70941	8.57556	6.95826	85.3516	66.5064	79.0853	13.692	13.3488	16.9538	50.6467	68.5318	43.4356	5.39806	5.22131	5.7483	29.3898	25.2141	23.1911
LOC_Os09g24370	Chr9	14479023	14479844	-	expressed protein	802.585	1258.07	983.052	3501.94	2647.89	3343.21	467.025	771.762	770.512	2394.83	1322.06	1093.18	320.71	204.04	206.755	477.304	725.929	503.385
LOC_Os09g24530	Chr9	14607514	14609923	-	ribulose-15 bisphosphate carboxylase%2Foxygenase large subunit N-methyltransferase chloroplast precursor putative expressed	0.229797	0.553453	0.386412	1.78627	0.883053	1.07462	0.346398	0.285053	0.281754	1.68668	1.8404	2.27278	0.056949	0.48606	0.076705	1.06221	1.12209	1.18058
LOC_Os09g24840	Chr9	14828981	14830528	+	GASR10 - Gibberellin-regulated GASA%2FGAST%2FSnakin family protein precursor expressed	4.32048	4.55614	3.40388	11.8512	14.8304	13.138	4.4559	2.48871	3.08447	20.133	9.39441	14.8761	6.90772	3.58135	3.61632	15.9027	17.8495	23.1028
LOC_Os09g25540	Chr9	15320529	15324122	+	receptor-like protein kinase 2 precursor putative expressed	0.968047	0.971797	0.845862	2.20085	2.08112	2.57532	0.984581	1.30849	1.21991	3.0428	1.89582	2.40637	0.919787	1.11815	1.04244	2.79739	2.05354	1.98288
LOC_Os09g26170	Chr9	15771483	15772824	-	MYB family transcription factor putative expressed	4.75393	3.82615	4.37119	80.2057	61.609	79.3869	5.50713	6.95888	5.53558	36.3741	41.6061	35.2365	4.3455	6.0432	6.27088	46.4742	45.15	37.0005
LOC_Os09g26370	Chr9	15927025	15928164	+	DUF581 domain containing protein expressed	49.6313	50.7939	49.4617	272.458	252.943	293.903	52.4461	52.3879	54.3712	123.373	133.894	137.506	30.5203	29.8488	30.4771	154.529	157.954	159.367
LOC_Os09g26810	Chr9	16287916	16290862	+	chlorophyll A-B binding protein putative expressed	0.161251	0.360822	0.055595	2.27364	1.92831	1.39514	0.162272	0.178116	0.0536253	2.86734	4.68225	2.99842	0.0535024	0.0415465	0.19089	0.919372	0.977978	1.69806
LOC_Os09g29284	Chr9	17777147	17784627	+	MATE efflux family protein putative expressed	0.855676	1.4289	1.09205	2.20274	1.97921	4.00151	0.881389	1.65109	2.62949	6.15726	3.98694	3.7932	1.21575	0.811681	0.736279	3.70502	3.94027	4.58874
LOC_Os09g29560	Chr9	17976511	17979418	-	OsWAK83 - OsWAK pseudogene expressed	1.31126	1.88858	0.810209	5.99764	5.6462	4.7404	1.59227	2.16733	1.85069	4.65481	7.14799	4.32603	1.10417	0.540938	0.627723	2.68859	2.82904	2.18616
LOC_Os09g30410	Chr9	18508370	18510789	-	expressed protein	0.788061	1.02288	0.707792	2.42752	2.5118	1.06439	0.712915	1.04309	0.785934	1.97193	3.5197	3.14066	0.312902	0.486015	0.507314	2.16797	2.66256	1.43179
LOC_Os09g30458	Chr9	18558402	18563784	-	subtilisin-like protease putative expressed	1.32058	0.751904	0.893691	3.40664	3.63501	3.96044	0.841652	1.315	1.68056	3.98897	4.62046	5.37645	0.75378	0.688581	0.63371	2.29325	1.0782	1.3144
LOC_Os09g31060	Chr9	18675179	18676342	+	expressed protein	0.330813	0.0788959	1.02596	2.42713	1.58509	1.54393	0.250083	0.137312	0.420892	0.621572	2.3037	1.40476	0	0.578641	0.585702	1.65454	2.31037	2.98736
LOC_Os09g31390	Chr9	18868402	18877573	-	transcription factor putative expressed	4.97436	4.57947	4.34674	63.0893	54.1342	62.429	4.23722	3.61908	4.77308	39.7989	40.7862	34.3396	3.68414	3.50696	4.00638	29.6015	29.7075	28.5507
LOC_Os09g31490	Chr9	18994539	18998420	-	reductase putative expressed	13.561	12.5979	9.14159	26.8994	26.5839	22.9073	9.27047	8.48825	7.09276	23.0289	21.6321	21.2466	5.33999	5.8321	6.01242	21.6916	20.5008	20.3621
LOC_Os09g32470	Chr9	19384605	19387021	-	membrane protein putative expressed	3.85562	3.53475	4.34069	8.07748	6.473	9.67957	3.95262	5.35746	4.78714	7.19985	11.2735	12.8303	4.86333	8.37823	5.98403	15.5328	11.6721	16.3667
LOC_Os09g32910	Chr9	19613306	19617876	+	OsFBX337 - F-box domain containing protein expressed	0.532928	0.891822	0.870751	2.13786	3.40019	2.33193	0.570772	0.695834	0.577499	2.78588	3.08019	2.80924	0.166809	0.409849	0.299622	2.34025	1.7101	2.17407
LOC_Os09g32944	Chr9	19643463	19648233	+	OsSPL18 - SBP-box gene family member expressed	1.25646	1.34701	1.70857	4.32587	3.33868	3.39395	1.43459	2.07916	2.33528	5.24799	4.75844	4.26566	1.06885	0.940121	0.989854	3.84875	3.69932	5.01129
LOC_Os09g32984	Chr9	19691525	19691941	-	auxin responsive protein putative expressed	4.31768	4.52845	4.12413	40.2305	30.5	49.0558	6.85727	8.33548	7.28674	32.6446	17.5439	36.5929	9.92025	9.74929	12.4689	29.3798	28.3489	30.5335
LOC_Os09g33470	Chr9	19728409	19735541	-	mitochondrial carrier protein putative expressed	0.46876	0.763209	0.634235	2.71576	3.38509	1.98547	0.299073	0.149174	0.142177	4.61703	3.57734	2.70456	1.4315	0.527715	0.449012	1.81322	3.09658	2.66477
LOC_Os09g35600	Chr9	20469822	20471447	-	MATE domain containing protein expressed	0.455056	0.233739	0.251133	0.791338	0.479516	0.662012	0.297274	0.100363	0.208525	1.28954	0.732355	0.91953	0.0902426	0.443484	0.29699	0.632918	0.838496	1.53149
LOC_Os09g35940	Chr9	20691306	20693116	+	cytochrome P450 putative expressed	0.338932	0.408184	0.321499	15.2964	12.9012	16.8774	0.106436	0.163495	0.110781	5.50934	5.73365	3.92243	0.335953	0.434442	0.527981	4.23116	4.62811	4.64366
LOC_Os09g36010	Chr9	20743156	20744337	+	expressed protein	0.62735	0.660703	0.519019	1.32882	2.0283	1.75803	0.947456	0.624064	1.07059	2.26507	1.68553	2.23034	0.500306	1.55448	1.16862	2.32677	2.2269	3.59213
LOC_Os09g36040	Chr9	20751729	20754649	+	rhodanese-like domain containing protein putative expressed	0.306374	0.967129	0.181112	2.06836	0.613682	1.36374	0.165077	0.398565	0.0867392	0.799323	1.20659	0.812507	0.260965	0.43893	0.0388987	0.872634	1.08752	1.38467
LOC_Os09g36630	Chr9	21134490	21136832	+	expressed protein	0.454079	0.190508	0.0204328	1.30499	1.0766	1.64186	0.446179	0.244742	0.15399	1.66582	1.50775	1.39385	0.273585	0.333482	0.228661	1.36545	1.12656	1.50887
LOC_Os09g36810	Chr9	21230303	21236811	+	beta-galactosidase precursor putative expressed	0.579973	0.447981	0.240113	1.37673	1.1957	1.25764	0.549162	0.383366	0.532025	1.27632	1.20948	1.4477	0.524595	0.48317	0.383971	1.39688	1.0867	1.05261
LOC_Os09g37780	Chr9	21761758	21765360	-	serine%2Fthreonine-protein kinase receptor precursor putative expressed	0.195977	0.275167	0.368792	0.749176	1.08155	0.889056	0.402599	0.353329	0.433703	1.27764	0.783444	0.628721	0.299699	0.314502	0.539787	0.810088	1.01623	0.586715
LOC_Os09g37800	Chr9	21779210	21782486	-	serine%2Fthreonine kinase putative expressed	0.676121	0.206104	0.27623	1.15791	1.31495	1.09136	0.134023	0.117621	0.051975	0.9729	0.649545	0.837188	0.140849	0.396022	0.190263	1.26409	1.50542	0.753357
LOC_Os09g37810	Chr9	21783055	21784638	-	S-locus-specific glycoprotein precursor putative expressed	0.471697	0.139629	0.262791	0.9474	1.24151	1.0178	0.218873	0.120089	0.28618	1.38413	1.27058	0.856235	0.0360132	0.139749	0.25818	0.860668	0.900215	0.680987
LOC_Os09g38090	Chr9	21945942	21949026	+	expressed protein	0.478554	1.87693	0.315211	3.1199	1.96582	1.92999	0.305797	0.33545	0.479043	4.22789	5.12114	3.03232	0.358545	0.533898	0.297319	2.01877	2.20432	3.46399
LOC_Os09g39070	Chr9	22427465	22430508	-	thiol protease SEN102 precursor putative expressed	42.6054	54.0401	41.9723	94.5367	107.461	98.1709	36.5821	38.3932	46.4265	137.121	122.454	89.9152	43.2722	28.6901	38.7603	115.179	146.927	120.514
LOC_Os10g01044	Chr10	45941	58338	-	isoflavone reductase putative expressed	0.233967	1.10256	0.134504	5.76018	4.04349	2.8641	0.431019	0.257945	0.509069	9.93026	8.17117	6.59879	0.283359	0.399714	0.138886	3.77066	4.39881	5.55844
[truncated: 127 more rows]
