# Supplementary material for: Loci and natural alleles for cadmium-mediated growth responses revealed by a genome wide association study and transcriptome analysis in rice
Source: BMC Plant Biol. 2021 Aug 13;21:374. doi: 10.1186/s12870-021-03145-9 (PMC8362254; doi:10.1186/s12870-021-03145-9)
Supplement: Supplementary file 18 — Additional file 18: Table S6. The common Cd-responsive genes across different Cd-tolerant and Cd-sensitive rice varieties. [file 12870_2021_3145_MOESM18_ESM.xlsx]

## Sheet: up regulated
gene_id	Chr	pos_start	pos_end	chain	function	CdXD138_FPKM	XD138_FPKM	CdXD223_FPKM	XD223_FPKM	CdXD382_FPKM	XD382_FPKM	CdXD242_FPKM	XD242_FPKM	CdXD268_FPKM	XD268_FPKM	CdXD355_FPKM	XD355_FPKM
LOC_Os01g01660	Chr1	327128	328451	-	isoflavone reductase putative expressed	447.207	79.97	199.068	24.7666	434.988	16.0619	279.131	24.5018	375.501	78.3306	374.075	46.5071
LOC_Os01g02020	Chr1	549108	553287	+	acetyl-CoA acetyltransferase cytosolic putative expressed	53.9831	25.9666	64.4796	30.8637	61.0532	22.7666	36.6188	16.7452	38.3329	18.2102	41.1197	19.7366
LOC_Os01g03390	Chr1	1365508	1366503	-	BBTI7 - Bowman-Birk type bran trypsin inhibitor precursor expressed	184.118	40.2448	43.1904	3.99804	310.381	41.6325	325.813	33.5173	459.728	52.4517	272.52	29.7627
LOC_Os01g03570	Chr1	1446849	1450473	+	transcription factor X1 putative expressed	1.75418	0.381844	1.94276	0.241007	9.21818	0.7612	2.21487	0.377528	2.90159	0.415941	15.436	5.64877
LOC_Os01g04290	Chr1	1906978	1909667	-	glycosyl hydrolase family 10 protein putative expressed	6.01407	1.45349	5.56977	1.7601	7.23368	1.46482	3.58623	1.29721	4.08439	1.30327	1.83326	0.712626
LOC_Os01g04580	Chr1	2053583	2057638	+	Ser%2FThr protein kinase putative expressed	11.3391	4.39167	24.9658	8.96196	18.3425	5.13797	11.6117	2.6864	14.088	3.8999	28.1588	5.77384
LOC_Os01g04620	Chr1	2071830	2073621	+	transposon protein putative unclassified expressed	51.5976	7.50223	63.1492	7.34558	84.3326	7.64736	63.6451	17.1339	68.3077	27.0738	44.0879	3.87681
LOC_Os01g06220	Chr1	2957066	2958443	-	gibberellin receptor GID1L2 putative expressed	306.08	38.2732	414.574	55.2503	463.903	82.1227	210.485	28.8126	234.873	32.6359	331.935	43.2251
LOC_Os01g07130	Chr1	3358521	3360676	-	expressed protein	17.0707	4.6506	9.70837	3.34015	13.6632	5.69838	12.4234	3.07768	19.5308	4.68659	8.26793	2.85418
LOC_Os01g07730	Chr1	3711212	3713653	+	phosphate%2Fphosphoenolpyruvate translocator-related protein putative expressed	17.2109	8.06589	16.6788	4.01402	19.8808	4.41341	11.9683	4.11811	14.8986	6.76328	15.8509	7.09873
LOC_Os01g08810	Chr1	4421318	4423107	+	cytochrome P450 putative expressed	16.5133	4.72928	13.7493	6.24594	14.7066	5.02679	19.4513	3.23405	17.5003	4.94197	19.2607	7.12329
LOC_Os01g09230	Chr1	4650095	4651961	+	expressed protein	4.09496	1.04323	3.7625	1.73948	6.37233	2.00175	2.11523	0.723211	2.29688	0.651979	2.86698	1.43876
LOC_Os01g09280	Chr1	4714468	4718746	-	myb-related transcription activator putative expressed	20.0989	7.37161	21.7594	5.67719	23.153	6.02807	14.0104	4.43963	15.4874	5.47855	14.252	3.79536
LOC_Os01g09700	Chr1	5002118	5005727	-	aminotransferase classes I and II domain containing protein expressed	3.64655	1.31261	3.86962	1.52332	4.63015	1.59325	4.90291	1.25209	6.43583	2.40517	9.95912	2.6802
LOC_Os01g11760	Chr1	6365028	6367159	+	GDSL-like lipase%2Facylhydrolase putative expressed	10.2147	5.06575	13.4924	3.61817	11.7296	5.67645	10.7117	3.27882	10.3775	4.65353	13.887	6.50177
LOC_Os01g12110	Chr1	6590899	6592136	-	expressed protein	14.75	2.02225	19.8067	1.05113	24.9244	2.45744	19.2337	1.81856	24.3089	2.11327	12.7542	1.52378
LOC_Os01g17330	Chr1	9967185	9969073	-	eukaryotic translation initiation factor 6 putative expressed	17.3869	8.24082	20.9652	1.501	16.0506	2.63699	20.3061	2.39816	21.7797	1.24367	22.7466	1.22547
LOC_Os01g18220	Chr1	10200476	10203694	-	expressed protein	3.08874	0.53543	2.44714	0.49214	4.43646	0.396898	2.90051	0.818786	4.22516	0.763311	3.5797	0.902058
LOC_Os01g20206	Chr1	11505077	11506103	-	methyltransferase putative expressed	26.9581	8.9127	22.4869	9.38685	30.1501	10.5998	10.4848	4.11912	13.0042	5.47087	18.719	6.49655
LOC_Os01g21120	Chr1	11783910	11785001	+	AP2 domain containing protein expressed	24.6437	3.45115	33.792	3.37733	31.5207	3.58524	19.6597	3.00091	25.3483	3.247	23.0897	3.7826
LOC_Os01g21380	Chr1	11944393	11945637	-	FAD dependent oxidoreductase domain containing protein expressed	7.72863	1.35139	9.12806	1.09241	11.7145	2.54089	1.83026	0.479719	1.57621	0.444607	1.46197	0.391713
LOC_Os01g27160	Chr1	15146084	15152518	+	cullin putative expressed	6.05246	0.213371	1.34065	0.0171925	3.65666	0.0804233	3.23587	0.154853	4.77503	0.154693	4.15926	0.200057
LOC_Os01g27210	Chr1	15170345	15171860	-	glutathione S-transferase putative expressed	217.187	82.9289	323.083	92.4798	37.8143	9.0079	285.713	48.5955	311.722	50.2031	310.53	55.1079
LOC_Os01g31370	Chr1	17159673	17161710	-	glycosyltransferase putative expressed	6.43675	2.56046	6.22803	2.37885	8.73593	1.94839	5.49841	1.23974	5.01218	1.49371	8.90947	1.23699
LOC_Os01g31450	Chr1	17194926	17197756	+	retrotransposon protein putative unclassified expressed	0.462131	0.115274	1.07062	0.166859	0.409504	0.0755588	1.31642	0.137399	0.839086	0.0875111	1.28602	0.0956591
LOC_Os01g32670	Chr1	17911523	17912150	-	expressed protein	443.064	182.91	505.699	52.5338	396.689	65.0958	586.177	92.9217	587.067	38.6024	615.718	54.6436
LOC_Os01g32780	Chr1	17990828	17993764	-	universal stress protein domain containing protein putative expressed	21.1972	8.79089	20.2118	8.37683	34.234	6.19622	22.9914	6.96714	37.7993	10.1157	33.7688	7.90586
LOC_Os01g37630	Chr1	21056631	21058040	-	esterase putative expressed	13.3313	1.00009	21.9602	2.44536	42.0293	1.38196	10.5982	0.162389	16.6982	0.180431	14.1455	0.286506
LOC_Os01g37810	Chr1	21150419	21151081	+	expressed protein	13.6506	4.9418	12.8032	6.06892	17.0915	5.17554	9.69298	4.27132	12.0454	4.40878	19.3752	5.72192
LOC_Os01g39136	Chr1	22031208	22034011	-	retrotransposon protein putative unclassified expressed	7.89984	0.195289	14.0882	0.587608	25.5628	0.281214	6.18843	0.55235	7.35181	0.47776	9.69089	0.355105
LOC_Os01g40630	Chr1	22954908	22959225	-	uncharacterized protein PA4923 putative expressed	57.155	19.8275	53.1354	20.9343	74.6068	20.0881	38.4498	13.0436	45.0711	12.9795	49.1734	18.075
LOC_Os01g41430	Chr1	23456074	23458037	+	UDP-glucoronosyl and UDP-glucosyl transferase putative expressed	53.6269	9.31513	41.1757	3.19473	13.1952	3.02436	48.3707	0.925466	44.7164	1.09974	30.5005	1.37613
LOC_Os01g42030	Chr1	23838868	23840959	+	mitochondrial chaperone BCS1 putative expressed	74.7277	23.6126	86.713	19.6282	105.982	21.9829	55.228	28.2308	60.3761	30.9985	75.0941	20.4218
LOC_Os01g43650	Chr1	25009453	25012236	+	WRKY11 expressed	14.8995	5.04184	14.9921	6.89525	24.6857	7.6384	9.0006	2.86672	14.2075	2.34743	16.7046	2.32673
LOC_Os01g43700	Chr1	25040214	25044050	+	cytochrome P450 72A1 putative expressed	38.907	5.28274	43.8357	4.84991	47.9466	6.0389	32.779	3.60888	27.2087	4.06674	34.1331	6.61931
LOC_Os01g43710	Chr1	25045176	25049414	-	cytochrome P450 72A1 putative expressed	47.8125	3.96614	41.7585	2.10351	46.974	3.15153	99.0183	24.0273	113.054	20.1148	37.6937	1.41562
LOC_Os01g43720	Chr1	25055772	25058195	-	cytochrome P450 72A1 putative expressed	119.138	15.2793	140.703	12.3435	173.764	24.4227	28.5693	3.52326	22.923	5.17555	111.251	10.5551
LOC_Os01g43750	Chr1	25066171	25068299	+	cytochrome P450 72A1 putative expressed	117.98	6.96777	81.6955	3.42268	137.835	5.67093	32.0366	1.21126	23.317	1.51866	44.086	1.79797
LOC_Os01g43774	Chr1	25073849	25078549	+	cytochrome P450 72A1 putative expressed	126.575	1.54967	129.311	0.902105	135.778	1.44016	43.0544	0.972654	55.4771	0.783142	118.44	0.709231
LOC_Os01g44120	Chr1	25288288	25289160	+	expressed protein	4.83637	1.60333	4.90109	1.68339	6.03992	2.35777	6.22726	1.1132	5.2169	1.17274	6.03361	1.93141
LOC_Os01g45110	Chr1	25598446	25600373	+	anthocyanin 3-O-beta-glucosyltransferase putative expressed	150.167	5.01756	251.88	1.06574	256.73	2.67755	129.847	1.87098	141.66	0.810444	121.404	1.09616
LOC_Os01g45250	Chr1	25681570	25683076	+	DUF1645 domain containing protein putative expressed	31.7354	11.4723	27.5276	11.7486	45.8352	15.329	36.1477	16.1144	47.7019	15.0608	46.5693	15.0322
LOC_Os01g45550	Chr1	25863702	25868361	+	auxin efflux carrier component putative expressed	1.04413	0.174326	1.91388	0.336517	1.86186	0.262334	1.68097	0.371982	3.40027	0.432772	0.687599	0.220232
LOC_Os01g45640	Chr1	25926236	25928209	+	tat pathway signal sequence family protein expressed	123.332	26.6413	124.775	27.9822	157.664	19.0616	100.684	16.7961	127.075	16.4713	98.9112	20.8253
LOC_Os01g45914	Chr1	26087572	26088335	-	expressed protein	27.1992	0.372389	83.5213	1.64668	70.2297	0.24487	43.3731	0.561676	32.6194	0.120929	54.0695	0.917902
LOC_Os01g47290	Chr1	27031779	27032719	+	expressed protein	1.20937	0.248594	2.0469	0.278373	4.06291	0.0684863	3.41599	0.502328	2.2785	0.643413	2.46648	0.297382
LOC_Os01g47300	Chr1	27033000	27035765	-	retrotransposon protein putative unclassified expressed	5.09496	0.60219	7.97005	0.473397	11.4157	0.551268	5.98204	1.09003	6.11454	1.01955	6.2743	0.495087
LOC_Os01g48360	Chr1	27714540	27715319	+	expressed protein	33.8425	5.05127	22.5669	10.922	40.2089	9.36563	20.6196	7.38545	21.2524	7.95922	30.3558	6.85131
LOC_Os01g49710	Chr1	28566625	28567663	-	glutathione S-transferase putative expressed	55.2323	2.63911	51.9765	2.17202	32.4512	1.8376	12.3377	1.05146	14.7229	1.56793	20.5844	3.05425
LOC_Os01g49720	Chr1	28568721	28569792	-	glutathione S-transferase putative expressed	39.4916	4.76607	53.0544	3.68588	77.3948	3.0414	37.6564	1.46006	38.4302	1.62782	64.5677	2.81923
LOC_Os01g50100	Chr1	28786109	28793300	-	ABC transporter ATP-binding protein putative expressed	26.5967	4.51111	32.4386	3.46498	28.2574	3.3991	9.63867	0.527011	11.2903	0.43697	19.086	0.940624
LOC_Os01g50910	Chr1	29233028	29234256	-	late embryogenesis abundant protein group 3 putative expressed	13.0958	3.83751	15.1974	4.13772	7.04506	2.35902	3.33617	0.249232	3.7791	0.332711	4.92303	0.421262
LOC_Os01g51050	Chr1	29323220	29324340	-	jacalin-like lectin domain containing protein expressed	5.21737	0.586545	1.2969	0.303096	5.67911	0.729752	4.69022	0.95358	5.99972	0.714203	2.30429	0.352997
LOC_Os01g51620	Chr1	29645867	29649216	+	KRR1 small subunit processome component putative expressed	0.929554	0.280699	1.57295	0.170007	1.5784	0.174655	1.02174	0.143538	1.63981	0.171463	1.57102	0.297017
LOC_Os01g51870	Chr1	29820729	29822139	+	methyltransferase putative expressed	72.4247	15.5549	90.4367	20.4044	78.698	15.9205	13.766	6.64164	20.9177	6.93825	35.7847	6.33713
LOC_Os01g52340	Chr1	30079649	30081500	+	NB-ARC domain containing protein expressed	5.62785	1.54443	3.49015	1.59537	6.11271	1.32905	3.76639	0.714289	6.44199	1.04533	4.13864	0.616562
LOC_Os01g52470	Chr1	30143575	30146827	-	elongation factor putative expressed	2.64127	0.667683	2.82486	0.0696453	1.92716	0.0931497	7.70043	0.276026	5.93326	0.0618932	11.7022	0.0302344
LOC_Os01g53260	Chr1	30604295	30608077	+	WRKY23 expressed	79.35	25.0381	81.7578	37.136	34.721	12.6278	78.8401	21.939	74.7247	29.3238	102.98	39.4477
LOC_Os01g53350	Chr1	30655289	30657194	+	anthocyanidin 53-O-glucosyltransferase putative expressed	267.911	24.1007	259.347	16.1325	290.521	36.9753	107.642	13.568	122.337	13.8172	145.903	15.1004
LOC_Os01g53430	Chr1	30694909	30696710	-	anthocyanidin 53-O-glucosyltransferase putative expressed	3.38928	0.56148	5.09335	0.634247	4.62295	0.300791	1.62868	0.409816	2.1247	0.527257	1.09049	0.404165
LOC_Os01g54450	Chr1	31324472	31325017	-	DUF584 domain containing protein putative expressed	4.29467	2.05321	24.5638	1.82736	7.40662	1.95301	9.78164	2.50175	9.62986	2.19505	15.327	4.47723
LOC_Os01g54950	Chr1	31605287	31607662	-	expressed protein	6.37304	1.19426	8.06153	1.43284	10.3732	1.75747	4.67801	0.669983	4.54148	0.909906	7.377	0.826778
LOC_Os01g56240	Chr1	32390331	32390805	+	OsSAUR2 - Auxin-responsive SAUR gene family member expressed	2.86151	0.631193	3.93334	1.29548	5.62068	2.95486	7.07906	1.73086	6.07195	1.83998	5.33547	2.26232
LOC_Os01g56570	Chr1	32611406	32613200	-	xylosyltransferase putative expressed	8.69033	4.37506	16.3791	4.63049	17.1828	5.72579	26.4572	3.94085	23.3449	6.59862	27.1165	6.13073
LOC_Os01g56750	Chr1	32745017	32746482	+	OsFBDUF8 - F-box and DUF domain containing protein expressed	2.03656	0.709449	1.97928	0.476629	1.855	0.569897	0.753312	0.283246	1.17716	0.209935	2.29017	0.942498
LOC_Os01g58130	Chr1	33618365	33619178	-	expressed protein	13.0128	5.52006	17.761	7.4785	32.3041	5.91936	20.9811	6.83401	27.1452	8.69501	23.3356	8.51278
LOC_Os01g58280	Chr1	33684778	33688225	+	OsSub8 - Putative Subtilisin homologue expressed	53.1925	2.4808	16.4188	2.22122	14.5186	1.97002	12.717	0.763673	23.7317	2.65113	31.4986	1.15362
LOC_Os01g61070	Chr1	35332705	35333504	+	heavy metal-associated domain containing protein expressed	15.2335	5.69724	17.0179	5.71159	22.5523	8.14958	10.2058	2.87147	23.1911	2.76598	14.1596	5.46891
LOC_Os01g61510	Chr1	35585865	35588377	-	ammonium transporter protein putative expressed	13.951	3.54586	20.1909	4.92526	24.6116	5.06004	12.2459	5.44278	17.7401	7.43815	23.1107	5.50549
LOC_Os01g62130	Chr1	35965949	35966946	-	ZOS1-14 - C2H2 zinc finger protein expressed	13.9171	3.99663	19.327	5.08377	20.6985	6.2732	8.37654	3.55914	12.7624	1.80028	13.8632	2.834
LOC_Os01g62200	Chr1	36002256	36005101	-	domain of unknown function DUF966 domain containing protein expressed	3.02284	1.00661	3.86996	1.33114	3.74194	1.45331	2.61537	1.04772	3.30009	1.06955	1.49643	0.757885
LOC_Os01g62970	Chr1	36479579	36484051	+	expressed protein	3.26856	0.780537	5.12244	0.692265	4.22222	0.454794	3.38072	0.6751	3.54035	1.02118	2.82036	0.618391
LOC_Os01g63210	Chr1	36639626	36640584	+	SOUL heme-binding protein putative expressed	130.906	9.17288	105.322	6.75392	160.304	12.4083	134.368	33.3387	151.135	29.6625	146.774	18.1007
LOC_Os01g63510	Chr1	36813724	36815023	-	homeobox domain containing protein expressed	1.83273	0.642883	3.53335	1.19448	2.83493	1.06737	1.66386	0.713267	3.8218	1.03184	1.69972	0.643689
LOC_Os01g63980	Chr1	37146917	37149200	-	ZOS1-17 - C2H2 zinc finger protein expressed	6.32905	1.07472	5.3299	0.874959	12.0256	1.42058	3.82277	0.363905	4.74323	0.10651	3.75221	0.31504
LOC_Os01g64360	Chr1	37358204	37359596	+	MYB family transcription factor putative expressed	6.55188	3.35745	9.07037	2.9603	9.70928	3.2866	6.98462	3.04434	8.44838	3.71887	8.55619	3.34868
LOC_Os01g65100	Chr1	37790111	37792998	+	peptide transporter putative expressed	81.6567	13.8539	135.326	15.3452	85.9918	17.9654	93.3446	15.0296	79.2267	17.9235	89.929	24.4644
LOC_Os01g65110	Chr1	37795596	37797746	+	POT family protein expressed	2.87541	0.112009	9.75595	0.122967	6.94593	0.291861	4.73209	0.169694	4.85148	0.132756	11.643	0.285675
LOC_Os01g66900	Chr1	38852996	38854277	-	expressed protein	5.49302	0.481909	5.28284	0.887572	6.41845	0.487425	15.1072	1.48522	36.6071	1.72447	15.1733	0.908293
LOC_Os01g70850	Chr1	41004288	41006137	-	esterase putative expressed	206.977	11.6512	351.572	10.3333	351.428	9.2226	218.243	8.19991	166.987	8.84506	321.848	14.5338
LOC_Os01g71256	Chr1	41230854	41235660	-	expressed protein	3.66929	1.48848	2.99078	0.986156	3.11158	1.14781	2.8847	1.21983	4.1063	1.23916	4.80334	2.3276
LOC_Os01g71270	Chr1	41242467	41243837	+	eukaryotic peptide chain release factor subunit 1-1 putative expressed	8.28184	1.61271	8.16426	1.20248	7.78405	1.62236	1.23732	0.586262	1.41027	0.393115	1.57307	0.42289
LOC_Os01g71820	Chr1	41597270	41598692	-	glycosyl hydrolases family 17 putative expressed	59.5454	7.32631	38.6561	16.1915	53.6562	9.99655	80.2834	35.668	98.7546	37.6202	142.552	40.2951
LOC_Os01g72150	Chr1	41846413	41847370	+	glutathione S-transferase putative expressed	620.529	52.8844	574.255	47.2482	268.659	29.2122	165.62	24.8847	180.892	19.9315	336.168	39.1079
LOC_Os01g72370	Chr1	41971444	41978408	-	helix-loop-helix DNA-binding domain containing protein expressed	103.05	2.82236	213.12	5.34033	92.0279	1.11401	85.6067	2.18967	52.164	1.02878	85.9828	1.14521
LOC_Os01g72460	Chr1	42018059	42019514	+	NADPH quinone oxidoreductase putative expressed	46.6407	16.0215	77.5703	14.4656	33.6893	10.0025	12.7374	5.75995	17.9102	6.56634	20.632	6.24623
LOC_Os01g72530	Chr1	42073984	42074982	-	OsCML31 - Calmodulin-related calcium sensor protein expressed	17.0983	4.55708	29.0856	7.88362	35.587	9.02822	42.8005	10.3751	45.7573	13.8501	33.0228	9.84495
LOC_Os01g72810	Chr1	42238811	42240567	+	secreted glycoprotein putative expressed	4.49198	1.42022	6.46688	1.87822	9.10164	1.8514	3.28857	1.47053	8.74124	1.99114	5.11017	2.01503
LOC_Os01g72900	Chr1	42281272	42281973	-	abscisic stress-ripening putative expressed	40.446	2.07107	33.6121	3.93923	76.5784	6.74558	83.5564	4.55196	56.4891	5.45281	53.0557	3.32467
LOC_Os01g72910	Chr1	42282832	42283632	+	abscisic stress-ripening putative expressed	37.8307	1.98485	34.0627	6.2892	67.3606	7.86039	104.602	5.73529	42.8526	9.78631	39.4596	3.04143
LOC_Os01g73890	Chr1	42819031	42821127	+	transcription initiation factor IIA gamma chain putative expressed	20.5372	7.81404	19.4897	7.09798	20.3484	6.23253	21.5321	10.3571	26.4872	8.31957	24.2089	7.33192
LOC_Os01g74140	Chr1	42946753	42948750	+	WRKY17 expressed	2.94126	1.40975	3.3433	1.11225	4.12899	1.10418	4.0924	0.967052	5.14173	1.4749	2.74304	1.07255
LOC_Os01g74370	Chr1	43078796	43080400	-	domain of unknown function DUF966 domain containing protein expressed	3.64502	1.45213	5.56236	1.32378	5.50713	1.56185	5.44956	1.5773	6.50136	2.17209	4.50739	1.62856
LOC_Os02g03710	Chr2	1558479	1559143	-	UP-9A putative expressed	111.811	11.946	91.628	6.13423	112.635	9.56303	68.799	12.2544	81.7202	26.5931	93.2255	24.1922
LOC_Os02g05610	Chr2	2728848	2734454	+	ZOS2-03 - C2H2 zinc finger protein expressed	4.9792	0.503677	1.38895	0.0811207	1.29187	0.180635	3.28087	0.208635	3.50108	0.129981	4.33022	0.411954
LOC_Os02g09240	Chr2	4754173	4756309	+	cytochrome P450 71D8 putative expressed	31.049	6.39977	18.7788	3.92815	11.1094	2.81429	13.6881	3.0974	20.6782	4.33064	12.7156	1.81794
LOC_Os02g09480	Chr2	4867674	4869380	+	myb-like DNA-binding domain containing protein putative expressed	14.2698	5.13911	13.4188	5.61821	11.5902	3.9895	14.0114	4.01719	16.7715	6.86247	13.9773	5.52069
LOC_Os02g09810	Chr2	5058716	5061965	-	amino acid transporter putative expressed	50.4095	17.8033	58.4459	17.8964	79.6405	18.2885	55.3338	15.3173	66.0946	21.3796	72.2939	22.5073
LOC_Os02g12350	Chr2	6424555	6430620	-	histone deacetylase putative expressed	5.63004	0.959201	6.41555	0.759471	5.37376	0.884871	8.65402	2.59924	10.3684	2.4397	9.65908	2.55243
LOC_Os02g12380	Chr2	6447078	6453173	+	histone deacetylase putative expressed	7.25702	1.27749	7.72951	1.02571	7.32868	1.00153	31.2031	10.7251	35.0848	9.15854	31.7112	8.72167
LOC_Os02g12560	Chr2	6566133	6566588	-	expressed protein	17.7348	6.27258	33.3196	15.6053	36.0064	11.1276	17.9459	6.68157	22.1222	7.54729	22.1434	5.4318
LOC_Os02g12680	Chr2	6628383	6630103	+	cytochrome P450 putative expressed	24.0492	3.24608	18.77	4.59097	31.9919	5.07716	0.557449	0.122113	1.2967	0.0419602	2.93161	0.185523
LOC_Os02g12900	Chr2	6810648	6814112	+	cysteine synthase putative expressed	28.1511	5.81001	38.0886	9.67375	31.8389	10.1557	27.2019	7.20348	23.8203	8.16842	31.4412	8.64402
LOC_Os02g13780	Chr2	7434644	7438310	-	receptor-like protein kinase 2 precursor putative expressed	1.90616	0.318143	3.19582	0.605073	3.68006	0.494769	1.74542	0.455051	1.56029	0.4242	1.35537	0.163041
LOC_Os02g13870	Chr2	7515989	7519336	-	aquaporin protein putative expressed	9.45278	4.81541	7.9942	2.4847	14.8345	7.00253	10.1101	2.62925	14.5323	2.22755	4.45969	0.51514
LOC_Os02g15560	Chr2	8732273	8737878	-	transposon protein putative Mutator sub-class expressed	10.6244	0.551051	8.29449	1.3738	15.3273	0.944939	8.15498	1.51728	7.63491	1.19159	7.7132	0.891943
LOC_Os02g16800	Chr2	9574547	9575502	+	expansin precursor putative expressed	6.04825	1.54393	7.61085	1.56024	8.92424	1.79824	3.34641	1.37818	2.93959	1.33623	6.00743	0.694787
LOC_Os02g16809	Chr2	9589066	9590040	-	expansin precursor putative expressed	2.36976	1.09646	3.32138	0.844981	5.33159	1.02651	4.96634	0.920705	2.24075	0.845383	4.51511	1.14125
LOC_Os02g20360	Chr2	11997094	12002633	-	tyrosine aminotransferase putative expressed	233.854	6.08294	330.521	17.8613	169.853	2.07387	126.284	1.5307	75.5629	1.71896	109.549	2.79506
LOC_Os02g21300	Chr2	12645460	12648014	+	transposon protein putative unclassified expressed	22.4137	10.8237	42.3419	6.50034	49.7766	6.0933	17.1582	3.36891	14.7699	3.73699	31.636	3.36015
LOC_Os02g28170	Chr2	16678144	16680057	-	transferase family protein putative expressed	1.33926	0.525099	1.60354	0.395353	3.37658	0.33654	2.9748	0.250383	3.21191	0.0780566	3.4852	0.302348
LOC_Os02g29210	Chr2	17327565	17335614	-	ankyrin putative expressed	68.291	10.6861	15.2831	1.33558	54.0062	11.5813	27.0407	2.96809	1.2408	0.44453	25.4345	4.21725
LOC_Os02g32320	Chr2	19084411	19085860	+	expressed protein	6.16167	0.809769	8.08937	0.695133	26.1941	0.837499	7.52905	0.721333	6.24614	0.596758	9.01766	0.295144
LOC_Os02g32814	Chr2	19472211	19486248	-	heavy metal-associated domain containing protein expressed	150.026	17.251	170.193	17.8213	308.735	30.8485	169.422	8.21539	186.172	14.6907	168.903	16.32
LOC_Os02g33670	Chr2	20055918	20057359	-	expressed protein	2.3791	0.955368	2.77418	1.19325	2.84496	1.47513	1.67315	0.608355	2.96059	0.9041	1.91964	0.81998
LOC_Os02g36530	Chr2	22065229	22065495	-	expressed protein	1194.28	99.8769	1361.97	160.252	1565.56	85.7727	1072.86	219.647	462.343	30.2588	1373.7	117.506
LOC_Os02g37000	Chr2	22347063	22348185	-	mitochondrial prohibitin complex protein 1 putative expressed	22.6186	8.98911	35.0044	8.4061	37.3092	10.0455	22.3022	9.80881	26.9683	10.0797	26.283	9.19248
LOC_Os02g37070	Chr2	22401334	22402093	+	expressed protein	17.1108	7.01999	23.7138	7.42742	24.5896	8.74399	23.3471	6.61464	40.4394	9.18624	33.6199	14.6404
LOC_Os02g37180	Chr2	22474937	22475591	-	expressed protein	32.1734	11.0277	33.0519	13.5381	69.0675	24.1075	36.4546	14.4158	42.5063	18.4601	51.3786	14.0678
LOC_Os02g37300	Chr2	22553601	22554113	-	heavy metal associated domain containing protein expressed	162.887	65.1794	156.412	52.6172	294.442	99.0778	104.558	38.3944	127.22	36.4447	254.922	60.8981
LOC_Os02g38130	Chr2	23062842	23066549	-	no apical meristem protein putative expressed	9.55544	4.27593	7.75914	1.85527	8.5753	2.97665	7.34239	3.39909	8.28488	3.42172	9.78624	4.63301
LOC_Os02g40500	Chr2	24566319	24568216	+	OsGrx_C2.1 - glutaredoxin subgroup I expressed	39.7983	13.0869	41.0458	7.27234	56.3795	11.7602	28.4017	8.17119	23.3033	7.48282	39.3323	10.7051
LOC_Os02g40530	Chr2	24580382	24582527	-	MYB family transcription factor putative expressed	3.05959	0.491798	2.27289	0.428542	7.49937	0.868336	1.09251	0.329806	2.11328	0.334189	1.70632	0.249197
LOC_Os02g41610	Chr2	24953147	24960258	+	expressed protein	3.64541	0.846391	1.6435	0.419868	1.7737	0.343592	2.86972	0.766386	3.0406	1.01935	2.94029	0.71082
LOC_Os02g41840	Chr2	25153199	25154265	-	DUF584 domain containing protein putative expressed	10.6732	2.67412	9.78587	3.22616	10.6673	2.92618	12.3997	3.20305	14.9165	4.51738	8.28617	3.24779
LOC_Os02g43370	Chr2	26170387	26174970	-	transposon protein putative unclassified expressed	2.29612	0.54639	105.932	3.2441	76.5689	1.20699	38.9733	0.258556	23.1334	0.405077	33.5343	0.455669
LOC_Os02g45280	Chr2	27507229	27511091	-	cytochrome P450 putative expressed	1.4598	0.199573	1.23975	0.290273	1.20007	0.342919	1.36528	0.115811	1.08314	0.36137	0.978644	0.279697
LOC_Os02g46180	Chr2	28136329	28137459	-	DUF581 domain containing protein expressed	2.08514	0.170471	1.79443	0.120172	2.22078	0.500367	3.90104	0.868749	3.58184	0.694603	3.46417	0.728679
LOC_Os02g46340	Chr2	28246409	28247685	+	RING-H2 finger protein ATL3J putative expressed	4.40233	1.66708	5.963	2.51416	8.81001	3.57138	4.36535	1.92144	5.91775	1.93885	6.26824	1.9006
LOC_Os02g47770	Chr2	29206032	29208132	-	ZF-HD protein dimerisation region containing protein expressed	1.22728	0.49146	1.37844	0.288827	1.84041	0.322712	0.913645	0.35525	1.47242	0.501354	1.00135	0.320339
LOC_Os02g49920	Chr2	30500230	30502289	+	3-ketoacyl-CoA synthase putative expressed	2.38865	0.636279	2.52863	0.146222	1.6204	0.583275	2.49944	0.375081	1.93026	0.319774	1.41691	0.391895
LOC_Os02g51000	Chr2	31194269	31197697	-	CS domain containing protein putative expressed	18.1814	4.99475	8.78563	0.531241	5.8937	1.21283	16.3679	2.81546	18.825	2.71084	17.2999	5.32679
LOC_Os02g51799	Chr2	31724820	31726321	-	MYB family transcription factor putative expressed	14.8971	4.50756	10.85	4.51813	13.0886	5.00744	19.9743	4.31047	18.1398	5.49752	15.1527	5.92336
LOC_Os02g51930	Chr2	31805977	31807891	+	cytokinin-O-glucosyltransferase 2 putative expressed	79.3264	7.67028	97.1417	13.6052	94.5727	12.6997	51.4557	2.06167	71.9287	2.15876	102.141	5.8871
LOC_Os02g52150	Chr2	31920854	31922712	+	heat shock 22 kDa protein mitochondrial precursor putative expressed	54.3903	15.9977	62.2025	12.9831	92.0773	22.3288	46.4982	19.6713	50.4142	18.0988	72.9086	25.0493
LOC_Os02g53410	Chr2	32686077	32686828	-	expressed protein	70.1295	12.7597	69.1406	19.3413	104.443	14.6054	60.5025	20.1878	77.8203	23.4456	68.4992	21.0017
LOC_Os02g54140	Chr2	33179486	33180458	+	hsp20%2Falpha crystallin family protein putative expressed	1.81851	0.710222	1.36254	0.454307	1.47862	0.212762	2.44045	1.00944	2.77904	0.640196	2.30192	0.735086
LOC_Os02g54870	Chr2	33604348	33606002	+	expressed protein	1.00029	0.206365	3.47834	0.192045	0.70668	0.196561	1.15532	0.201618	0.811463	0.142101	1.05773	0.140724
LOC_Os02g56120	Chr2	34348582	34349856	+	OsIAA9 - Auxin-responsive Aux%2FIAA gene family member expressed	17.2711	4.09331	15.1081	2.83796	12.2822	4.98356	10.6498	2.53359	10.5924	4.08314	11.9973	2.16742
LOC_Os02g56700	Chr2	34764169	34766643	+	dehydrogenase putative expressed	5.5196	0.210829	5.11367	0.1157	19.0779	0.125363	6.57012	0.1238	5.3742	0.118309	3.59271	0.164749
LOC_Os02g57460	Chr2	35216213	35217836	+	RING-H2 finger protein ATL5G putative expressed	6.85354	2.51396	7.5535	2.9514	6.92203	2.85665	10.5587	2.01691	8.92274	2.51456	7.13192	3.26661
LOC_Os03g02874	Chr3	1131615	1135170	-	retrotransposon protein putative Ty3-gypsy subclass expressed	18.7344	2.11796	24.6053	3.20595	55.0351	2.4532	17.1157	4.50221	25.1019	3.80683	17.0366	2.60658
LOC_Os03g04770	Chr3	2272965	2276401	+	beta-amylase putative expressed	11.9511	5.38571	17.5074	5.37908	19.029	4.17218	15.0727	6.33403	18.8451	8.85426	13.0064	5.98817
LOC_Os03g05700	Chr3	2841790	2842391	-	expressed protein	2.08646	0.374623	22.5183	1.34581	3.05099	0.707859	13.1731	1.15899	19.893	2.09189	58.1446	2.4128
LOC_Os03g05910	Chr3	2961746	2964306	+	expressed protein	36.4042	7.50563	80.9361	8.22185	123.217	9.09351	78.283	5.59195	41.7027	3.67607	39.5951	2.55376
LOC_Os03g06010	Chr3	3003413	3004575	-	expansin precursor putative expressed	3.60657	0.427187	4.39227	0.349516	7.23856	1.52589	5.19008	0.630502	7.81453	0.607437	3.79909	0.556176
LOC_Os03g08410	Chr3	4311292	4314313	+	flavin-containing monooxygenase family protein putative expressed	3.32016	0.536617	2.22364	1.03825	3.93226	0.852334	1.98302	0.715488	2.91973	1.0362	6.9456	0.852039
LOC_Os03g09910	Chr3	4936472	4941037	+	aminotransferase classes I and II domain containing protein expressed	10.9017	3.09322	29.0367	5.57949	13.6673	1.16752	13.78	6.41467	11.2422	4.47854	7.01846	1.0376
LOC_Os03g09970	Chr3	4984577	4992411	+	sulfate transporter putative expressed	63.461	13.3961	86.5278	10.4243	106.52	24.5653	39.1433	6.89495	37.3151	10.9437	45.6384	6.71551
LOC_Os03g10050	Chr3	5063813	5065197	-	serine acetyltransferase protein putative expressed	21.4742	3.86244	29.928	3.42993	25.0379	3.22147	22.4256	2.92003	21.9281	2.34924	31.0341	3.92479
LOC_Os03g10210	Chr3	5180655	5182185	-	homeobox domain containing protein expressed	26.1132	8.54331	36.0059	8.11126	42.368	10.7599	28.4491	9.49342	36.563	10.2277	20.5967	8.12785
LOC_Os03g10740	Chr3	5481504	5482358	-	expressed protein	1.86575	0.287809	6.53928	2.24339	6.03872	1.14032	7.76953	2.2973	9.83301	1.86526	7.68187	3.30864
LOC_Os03g11780	Chr3	6163957	6164602	-	expressed protein	12.6273	4.63667	8.20449	4.03476	8.93577	3.65564	7.31052	1.70048	6.75718	1.51635	7.44609	1.55761
LOC_Os03g12820	Chr3	6895178	6898428	+	ATP8 putative expressed	21.9941	6.17533	26.7262	7.95167	37.4492	10.4179	28.642	7.37558	22.3669	8.32993	31.7341	7.01864
LOC_Os03g13030	Chr3	7043271	7046130	-	lecithin cholesterol acyltransferase putative expressed	2.84797	0.743098	8.37328	0.934249	6.81127	0.702163	7.23158	1.15694	7.36438	0.965969	9.37101	1.36785
LOC_Os03g13390	Chr3	7228964	7231749	+	oxidoreductase aldo%2Fketo reductase family protein putative expressed	87.2021	17.1459	111.382	22.7294	63.0376	13.3494	52.9564	15.6732	26.7263	11.1135	35.3822	16.2307
LOC_Os03g15270	Chr3	8352021	8353723	+	gibberellin receptor GID1L2 putative expressed	19.1128	8.81595	17.5138	5.28412	25.3332	6.17166	18.4113	5.97918	22.4546	6.39205	12.2589	5.31181
LOC_Os03g16350	Chr3	9022590	9023976	+	DNA binding protein putative expressed	102.417	22.1996	65.3627	17.6224	74.7255	21.4121	55.4732	10.1385	50.2679	10.2721	52.3458	14.9126
LOC_Os03g16920	Chr3	9411494	9416082	-	DnaK family protein putative expressed	1.49013	0.746026	0.85855	0.246439	0.835506	0.239712	1.40194	0.486908	1.23109	0.447226	1.35488	0.407105
LOC_Os03g17470	Chr3	9712370	9714748	-	IN2-1 protein putative expressed	134.617	53.5128	130.11	30.2935	223.103	50.8639	118.222	33.6621	142.71	58.9241	165.063	43.4855
LOC_Os03g17480	Chr3	9717252	9719907	-	IN2-1 protein putative expressed	27.2477	11.6961	45.556	3.95053	66.4245	5.22352	36.9933	3.79488	22.6445	3.76288	30.0237	3.35142
LOC_Os03g17800	Chr3	9904420	9907008	-	phosphatidylinositol transfer protein alpha isoform putative expressed	12.8865	5.47229	13.665	5.42624	24.5497	5.13007	9.49513	3.42858	11.9003	4.65032	9.74995	4.55201
LOC_Os03g18130	Chr3	10119873	10124384	-	asparagine synthetase putative expressed	685.634	150.674	1290.55	288.233	2791.31	284.272	715.49	171.316	1579.09	274.759	1163.22	346.481
LOC_Os03g19000	Chr3	10645800	10646902	+	peroxisomal biogenesis factor 11 putative expressed	0.533337	0.0616712	1.91215	0.504291	1.03253	0.360286	8.4097	2.23923	10.6726	2.8604	1.25183	0.343637
LOC_Os03g19420	Chr3	10926469	10927950	+	nicotianamine synthase putative expressed	41.9759	3.83565	274.031	11.4493	11.5183	0.171702	49.4016	1.973	21.6214	2.21589	44.6583	0.323642
LOC_Os03g19427	Chr3	10929483	10930895	-	nicotianamine synthase putative expressed	39.1742	2.71021	292.118	10.3449	119.11	2.27092	53.5018	3.29022	20.5147	1.82467	54.4445	0.333213
LOC_Os03g19720	Chr3	11093668	11094189	+	EF hand family protein putative expressed	80.0334	29.0592	79.6586	29.0778	124.282	29.8995	74.4103	31.2824	86.3548	34.1933	103.143	30.5238
LOC_Os03g20330	Chr3	11497786	11498677	+	VQ domain containing protein putative expressed	9.11427	1.78366	10.3565	2.20755	11.6488	1.32602	4.56955	0.755832	5.3609	0.700203	7.14859	0.703054
LOC_Os03g21710	Chr3	12394669	12396898	+	WRKY79 expressed	4.49994	2.11422	5.33907	2.48557	16.1604	2.81831	6.66298	2.90926	6.12007	2.75659	11.38	4.03536
LOC_Os03g22020	Chr3	12617988	12619618	-	peroxidase precursor putative expressed	85.476	41.3398	151.171	40.3396	162.161	67.3006	195.542	27.287	147.813	33.1532	223.08	37.0911
LOC_Os03g23940	Chr3	13585245	13586204	+	expressed protein	2.18561	0.562054	2.04372	0.783089	2.4197	0.691674	1.78513	0.636517	1.68483	0.292083	2.77074	1.28486
LOC_Os03g25340	Chr3	14480543	14482433	+	peroxidase precursor putative expressed	68.3414	10.5184	136.093	16.3585	143.938	10.7874	133.999	22.2718	96.3334	19.9236	78.7104	17.1114
LOC_Os03g26210	Chr3	15000062	15002205	+	helix-loop-helix DNA-binding domain containing protein expressed	33.7526	8.32905	75.1084	7.16696	62.5503	7.86709	32.1825	5.94369	27.404	4.6558	25.0965	4.71824
LOC_Os03g29850	Chr3	17007955	17011263	-	metal cation transporter putative expressed	65.186	20.4266	79.2216	33.9077	53.4554	27.1161	58.5331	21.5693	50.6083	23.7385	117.709	50.9294
LOC_Os03g30200	Chr3	17236581	17241081	+	mitochondrial import inner membrane translocase subunit Tim17 putative expressed	3.80701	0.429734	5.41448	0.753932	5.60365	0.583281	4.97261	0.345646	5.50642	0.532692	6.38583	1.2517
LOC_Os03g32490	Chr3	18575449	18577587	-	DUF1230 domain containing protein expressed	8.14871	1.16255	35.2077	1.68686	26.2543	0.749092	6.25249	0.708768	3.97377	0.878739	14.663	1.30198
LOC_Os03g37490	Chr3	20793053	20799805	-	MATE efflux family protein putative expressed	16.2636	5.8621	28.8213	8.05728	33.3676	5.74058	27.8698	2.18773	36.7269	3.49391	32.9472	3.40461
LOC_Os03g38800	Chr3	21544801	21546790	-	AAA family ATPase putative expressed	31.0519	3.8985	10.5914	2.23296	39.8868	3.54785	4.96259	1.08422	8.70468	1.34389	9.66713	1.56737
LOC_Os03g40194	Chr3	22347660	22351524	-	disease resistance RPP13-like protein 1 putative expressed	6.47809	1.47933	15.5247	2.21409	11.491	1.97377	6.85733	2.26889	7.7331	2.97979	7.88932	3.30832
LOC_Os03g41390	Chr3	23036228	23037437	-	ZOS3-15 - C2H2 zinc finger protein expressed	22.5052	5.6495	14.9382	2.94839	25.2334	6.12417	22.0198	5.31206	21.9458	5.44929	22.3686	4.74878
LOC_Os03g42130	Chr3	23450164	23452171	-	gibberellin 20 oxidase 2 putative expressed	183.318	41.6911	117.297	20.6098	154.451	26.8838	97.7539	23.2266	109.024	43.4632	107.422	28.8358
LOC_Os03g42350	Chr3	23556180	23562967	+	ankyrin putative expressed	11.648	1.55326	14.2401	0.81992	17.7216	1.45721	16.0558	0.907274	19.991	1.10825	17.1116	1.2216
LOC_Os03g43880	Chr3	24616322	24617923	-	PLA IIIA%2FPLP7 putative expressed	3.66955	1.82181	3.90651	1.33775	5.6145	2.89516	6.95763	1.69922	8.02308	1.94722	4.05563	1.6885
LOC_Os03g46180	Chr3	26114966	26116307	+	LTPL71 - Protease inhibitor%2Fseed storage%2FLTP family protein precursor expressed	23.2282	8.2159	20.0108	8.93911	14.6348	4.93035	30.1459	6.58426	35.9312	11.1614	24.6747	9.17342
LOC_Os03g46470	Chr3	26286156	26292023	-	metal cation transporter putative expressed	7.88866	2.13243	13.0759	1.01997	6.44437	0.789911	9.06971	0.7431	7.63773	1.05145	5.40022	0.382589
LOC_Os03g50130	Chr3	28594359	28596342	-	microsomal glutathione S-transferase 3 putative expressed	543.555	251.656	1059.69	176.847	853.56	268.08	661.28	273.003	556.982	248.289	886.381	216.95
LOC_Os03g51470	Chr3	29451096	29453625	-	expressed protein	8.82932	1.82603	13.9123	2.12042	7.80555	1.31163	9.89243	1.86621	11.592	2.00523	15.3928	1.84679
LOC_Os03g52355	Chr3	30070373	30070736	+	hypothetical protein	64.4502	29.249	108.449	42.465	99.3887	32.799	49.3598	23.0225	87.5533	33.696	66.7112	24.1948
LOC_Os03g52370	Chr3	30074924	30075741	+	PIII4 - Proteinase inhibitor II family protein precursor expressed	874.176	44.0994	2109.09	277.381	2447.37	270.517	1725.06	492.573	1792.63	549.926	2678.1	547.276
LOC_Os03g52380	Chr3	30076355	30077045	+	PIII5 - Proteinase inhibitor II family protein precursor expressed	24.4203	11.3001	26.3897	12.7185	35.6977	10.3564	18.8622	9.50543	30.1061	6.76573	42.1444	13.7859
LOC_Os03g52390	Chr3	30078324	30078929	+	PIII1 - Proteinase inhibitor II family protein precursor expressed	428.047	52.3819	462.022	68.2601	494.286	39.2664	387.769	33.8844	482.259	35.0191	1158.5	79.4283
LOC_Os03g52680	Chr3	30203734	30204917	+	expressed protein	32.4105	15.1499	45.3027	11.5811	35.225	10.2815	36.6054	6.16233	27.3075	7.77774	29.6095	9.15734
LOC_Os03g53220	Chr3	30523073	30531098	+	U5 small nuclear ribonucleoprotein 200 kDa helicase putative expressed	1.70636	0.0467221	2.12578	0.0559886	1.1293	0.0398456	1.05816	0.0569053	1.11212	0.0629802	1.8318	0.120053
LOC_Os03g53540	Chr3	30707829	30708737	+	expressed protein	2.39572	0.510104	3.07392	0.681751	2.63887	0.701096	2.28742	0.289467	1.95046	0.448723	1.66356	0.659188
LOC_Os03g54000	Chr3	30959598	30963774	-	oligopeptide transporter putative expressed	32.1807	12.0729	57.2344	11.8922	38.0911	11.8517	26.7894	8.09774	22.3568	8.74548	32.083	8.12755
LOC_Os03g55050	Chr3	31302708	31305227	+	UDP-glucoronosyl and UDP-glucosyl transferase domain containing protein expressed	33.3516	2.00953	59.0289	2.14328	47.8687	3.01276	25.7972	2.02894	38.3484	1.11405	49.6256	2.43106
LOC_Os03g55080	Chr3	31323190	31326926	-	WRKY3 expressed	10.1587	3.9224	11.409	3.87366	10.2864	3.53217	9.29108	4.13221	10.2411	4.0303	10.4595	3.18648
LOC_Os03g55240	Chr3	31440748	31446119	+	cytochrome P450 putative expressed	107.609	11.2842	150.001	4.39647	139.178	4.76849	90.0045	2.25409	93.9092	3.53451	109.415	3.48314
LOC_Os03g55530	Chr3	31597158	31599809	+	HLS putative expressed	1.65368	0.291028	1.76534	0.449908	1.51162	0.329531	1.74863	0.308031	1.8406	0.356366	1.43042	0.17177
LOC_Os03g56540	Chr3	32208880	32210854	+	heat shock protein DnaJ putative expressed	24.0593	7.4469	39.7782	6.31956	35.8475	8.81489	23.1044	9.17232	22.1402	7.50661	31.7337	7.75071
LOC_Os03g56860	Chr3	32393527	32394464	-	expressed protein	37.7991	15.9621	63.6348	21.8286	58.0217	13.307	38.7996	7.82487	36.4565	9.28967	59.018	12.4201
LOC_Os03g56950	Chr3	32432456	32435845	+	phytochrome-interacting factor 4 putative expressed	1.38996	0.595695	2.28629	0.942794	1.38154	0.646015	2.06876	0.543107	1.37307	0.511237	1.96222	0.56212
LOC_Os03g57640	Chr3	32851425	32852782	+	gibberellin receptor GID1L2 putative expressed	27.9022	4.46408	34.365	1.76721	29.1466	1.91005	22.2767	1.76106	24.6806	1.94309	29.4102	1.33318
LOC_Os03g58010	Chr3	33034668	33035629	+	acetyltransferase GNAT family putative expressed	27.2059	11.1862	25.2201	4.43514	22.5886	6.33117	35.6696	13.0763	34.4335	7.94011	54.2683	15.4768
LOC_Os03g58790	Chr3	33482034	33484155	+	ATPase putative expressed	162.154	35.9122	155.695	34.1869	254.675	41.9435	141.123	37.1488	182.115	43.4503	191.723	38.9415
LOC_Os03g59290	Chr3	33756167	33759296	-	C-methyltransferase putative expressed	5.61104	2.21722	17.4041	3.99339	7.91111	3.77045	3.07383	0.876209	2.31142	1.17767	3.92384	1.93602
LOC_Os03g60560	Chr3	34424180	34425104	+	ZOS3-21 - C2H2 zinc finger protein expressed	23.4593	1.13405	33.544	1.62765	41.6071	2.78852	26.1408	0.577324	32.8639	0.937625	37.0538	0.819546
LOC_Os03g60570	Chr3	34427699	34428613	+	ZOS3-22 - C2H2 zinc finger protein expressed	11.4271	0.93424	11.6571	0.777799	23.3616	2.66234	11.6839	0.485462	14.0322	1.46351	16.1057	1.2404
LOC_Os03g62480	Chr3	35380188	35381981	-	anthocyanidin 53-O-glucosyltransferase putative expressed	66.1506	10.1418	51.86	9.23578	53.2273	10.6284	46.5523	13.2216	49.7749	9.11553	61.7102	6.31943
LOC_Os03g62490	Chr3	35382689	35385192	-	prohibitin-2 putative expressed	40.4508	13.3344	51.4084	16.7253	61.843	17.4051	45.463	22.1402	51.9061	21.1836	44.9722	13.0421
LOC_Os03g63970	Chr3	36150664	36152517	+	gibberellin 20 oxidase 1 putative expressed	46.3065	12.5402	30.1361	8.43779	36.1765	13.7159	9.63825	3.98	8.46597	3.60863	8.75257	4.09107
LOC_Os04g01950	Chr4	593318	594453	-	legume lectins beta domain containing protein putative expressed	7.05011	2.21258	10.2475	2.72762	10.9386	2.09307	7.63559	1.71982	7.20598	1.80774	5.25306	1.32303
LOC_Os04g03860	Chr4	1754439	1759865	+	expressed protein	5.85095	0.198241	4.43531	0.0630314	8.36267	0.1265	8.36599	0.419502	5.90685	0.122243	9.03892	0.607994
LOC_Os04g04060	Chr4	1873883	1877012	-	dynamin family protein putative expressed	8.71461	3.7836	3.75031	1.3561	8.49538	2.88638	5.72094	1.42681	4.65995	1.43938	4.37732	2.24465
LOC_Os04g08550	Chr4	4637978	4640929	-	oxidoreductase aldo%2Fketo reductase family protein putative expressed	23.2539	3.95355	10.8807	3.86581	6.89343	0.976083	42.5804	16.4368	56.8154	15.1301	18.5884	1.61683
LOC_Os04g14810	Chr4	8320563	8321450	-	3-5 exonuclease domain-containing protein putative expressed	5.36538	0.916174	5.30937	0.282364	2.59486	0.304855	4.13843	0.438348	4.19895	0.680311	7.79162	0.470753
LOC_Os04g27060	Chr4	16001490	16005331	+	oxidoreductase aldo%2Fketo reductase family protein putative expressed	338.246	4.18821	344.52	2.51406	336.141	4.11919	153.682	2.60924	324.487	0.850838	348.311	1.67283
LOC_Os04g27810	Chr4	16432046	16432507	+	retrotransposon protein putative Ty3-gypsy subclass expressed	53.837	4.00171	18.4462	4.18439	47.4741	2.282	18.195	5.24474	23.1403	9.04339	33.3354	2.96905
LOC_Os04g30490	Chr4	18212826	18216756	+	MATE efflux family protein putative expressed	32.2819	15.4788	24.5979	4.7039	29.8557	5.91076	23.8801	6.57033	34.2085	6.11253	31.7	10.304
LOC_Os04g31350	Chr4	18757684	18758848	-	expressed protein	5.30317	2.58514	7.97298	3.36568	6.6593	2.3765	6.71985	2.69936	14.3915	3.65745	8.49956	4.16609
LOC_Os04g32620	Chr4	19651659	19656024	+	ethylene-responsive transcription factor ERF114 putative expressed	14.5809	2.49342	14.303	2.37237	17.5092	2.96503	9.85968	1.67086	10.7817	1.26351	12.9164	1.48539
LOC_Os04g32980	Chr4	19940102	19942156	-	protein binding protein putative expressed	12.6845	6.15698	11.872	4.06368	12.3206	4.25387	8.58008	3.98238	9.12313	3.24467	10.294	3.55188
LOC_Os04g36830	Chr4	22231245	22239010	+	DUF567 domain containing protein putative expressed	0.749175	0.23473	0.730734	0.318881	1.17305	0.586004	0.463088	0.137763	0.583286	0.140338	0.834058	0.122418
LOC_Os04g37490	Chr4	22323860	22326907	+	oxidoreductase aldo%2Fketo reductase family protein putative expressed	28.9172	6.51782	40.8179	9.04055	65.5624	8.90028	25.6066	5.98267	37.0206	6.23459	48.5465	5.96913
LOC_Os04g37520	Chr4	22335011	22337426	+	extracellular ligand-gated ion channel putative expressed	0.991023	0.452122	1.16193	0.263746	0.579105	0.23309	0.59771	0.184397	0.804749	0.209445	0.530763	0.189057
LOC_Os04g37700	Chr4	22425447	22426575	+	expressed protein	40.8208	10.4813	16.6509	7.08414	40.7174	14.254	19.9246	5.36214	36.7686	13.2279	44.9157	16.9826
LOC_Os04g38540	Chr4	22902577	22905751	+	aldose 1-epimerase putative expressed	13.7785	1.17239	12.2427	4.20911	8.24376	0.567549	3.22677	0.299069	4.05626	0.402217	4.87202	1.69945
LOC_Os04g40070	Chr4	23859220	23863737	+	GRAM and C2 domains containing protein putative expressed	0.707516	0.115976	1.13916	0.206227	1.21911	0.18293	0.963691	0.20868	1.55274	0.216994	0.812781	0.205099
LOC_Os04g40410	Chr4	24018289	24019456	-	high affinity nitrate transporter putative expressed	1.52219	0.088721	4.72851	1.51644	2.29885	0.32629	5.08597	1.86093	5.83615	1.19758	4.2857	0.550454
LOC_Os04g43200	Chr4	25563393	25565204	-	caleosin related protein putative expressed	1.36258	0.202451	0.79465	0.147658	1.59871	0.232041	1.00921	0.182859	1.71945	0.0978254	0.991895	0.11699
LOC_Os04g43440	Chr4	25708299	25712547	-	NB-ARC%2FLRR disease resistance protein putative expressed	5.73174	2.67917	7.73104	3.77001	9.31335	2.68473	6.636	2.2615	6.03508	3.06575	6.75454	2.32679
LOC_Os04g44930	Chr4	26585732	26588937	+	expressed protein	1.47204	0.352645	0.830874	0.174664	1.02735	0.287792	1.23111	0.187282	1.22863	0.157613	1.54438	0.663144
LOC_Os04g45130	Chr4	26684582	26685645	-	heavy-metal-associated domain-containing protein putative expressed	76.9266	22.6289	72.8771	22.0112	63.7816	21.4466	75.756	12.2446	85.067	15.4596	88.4512	19.5205
LOC_Os04g46160	Chr4	27341410	27343657	-	expressed protein	5.08416	1.05551	7.56692	0.274805	7.2342	1.53225	5.63928	0.565893	6.81048	0.537838	6.41273	0.740119
LOC_Os04g46630	Chr4	27645595	27647517	+	expansin precursor putative expressed	15.3594	6.0049	32.9006	9.65994	64.6135	13.224	15.6445	6.95969	31.4587	8.19045	16.5752	4.90815
LOC_Os04g46970	Chr4	27843255	27848331	-	glucosyltransferase putative expressed	3.79828	0.907403	5.32782	0.481499	8.03679	0.740935	2.23685	0.285745	3.14912	0.452437	2.22312	0.273048
LOC_Os04g46980	Chr4	27848562	27850314	-	cis-zeatin O-glucosyltransferase putative expressed	25.91	10.2413	33.2675	10.2635	37.0294	5.8994	27.0204	7.46568	28.2914	9.06593	32.4179	11.5114
LOC_Os04g47320	Chr4	28091139	28095005	+	uncharacterized mscS family protein putative expressed	1.4308	0.287169	3.11889	1.50062	6.13497	2.42534	3.43917	1.37608	5.28051	1.4483	0.453787	0.112059
LOC_Os04g47360	Chr4	28108757	28113606	+	OsPOP9 - Putative Prolyl Oligopeptidase homologue expressed	153.565	12.0074	155.587	22.2023	75.6575	6.16343	76.2528	5.63422	82.7544	16.9	96.5075	12.7171
LOC_Os04g49890	Chr4	29742311	29750237	+	multidrug resistance-associated protein putative expressed	28.4301	9.5378	29.0802	6.92019	41.8043	7.74883	26.2529	8.48262	27.4843	7.46491	32.7983	7.67413
LOC_Os04g50760	Chr4	30022736	30026167	-	ara54-like RING finger protein putative expressed	3.50377	1.37142	2.86288	0.665298	3.67108	1.40985	3.5853	1.52091	3.8313	1.47219	1.41616	0.599005
LOC_Os04g51150	Chr4	30287153	30289864	-	transposon protein putative unclassified expressed	132.712	41.9246	133.928	37.154	158.802	41.9417	99.4918	35.6554	113.657	31.6396	171.62	40.0739
LOC_Os04g51160	Chr4	30291461	30293040	-	transposon protein putative unclassified expressed	48.6644	6.83151	59.116	5.68925	57.7537	4.89829	41.0126	4.17511	33.1339	2.90858	75.1411	6.95037
LOC_Os04g51940	Chr4	30821130	30825520	+	YT521-B putative expressed	34.8019	11.0971	26.4323	10.7319	42.8994	16.1994	25.502	11.3126	23.7233	9.56219	29.2714	10.1365
LOC_Os04g56030	Chr4	33374335	33375212	-	glycine-rich cell wall structural protein precursor putative expressed	33.1812	3.95504	60.7773	10.9385	81.0539	7.4732	21.5738	5.88696	22.4664	3.18084	36.7184	3.45426
LOC_Os04g56040	Chr4	33377338	33378405	-	glycine rich protein family protein putative expressed	4.54336	0.697208	3.87028	0.934794	9.80036	0.898328	4.01193	0.815982	5.3887	0.847924	5.9889	0.747202
LOC_Os04g56570	Chr4	33733608	33734326	-	heavy metal-associated domain containing protein expressed	27.4249	5.67389	42.7723	7.88009	45.1516	9.72398	24.2421	4.33938	34.0841	4.08761	39.3511	6.00927
LOC_Os04g56950	Chr4	33950221	33952563	-	jasmonate O-methyltransferase putative expressed	8.34971	1.60391	11.9159	2.15013	7.15762	1.76372	5.48147	1.61842	8.50642	1.77736	5.414	1.18683
LOC_Os04g59430	Chr4	35329531	35333147	-	auxin response factor putative expressed	0.88158	0.242432	0.742397	0.245435	0.688062	0.136396	0.79988	0.283965	0.94058	0.283624	1.26047	0.397035
LOC_Os05g01380	Chr5	230784	231999	+	polygalacturonase inhibitor precursor putative expressed	27.2272	12.9438	31.3158	8.32515	56.5906	9.00574	69.2064	6.37261	57.9547	4.89541	50.752	5.18816
LOC_Os05g02240	Chr5	711549	715994	+	ATCHX20 putative expressed	1.32698	0.359293	2.95782	0.825638	6.01344	0.74567	1.99945	0.34729	2.82197	0.548167	2.24721	0.372214
LOC_Os05g03770	Chr5	1666498	1669452	-	expressed protein	9.7427	2.08746	6.26505	3.04567	12.6982	4.15655	4.94694	1.63921	4.07924	1.48782	6.27871	2.25772
LOC_Os05g05040	Chr5	2452662	2453318	-	expressed protein	107.861	39.843	84.3982	28.1905	185.572	50.109	96.1658	24.3961	163.73	30.0637	68.2357	31.5848
LOC_Os05g05060	Chr5	2464317	2465040	-	expressed protein	179.766	47.2078	96.079	30.9767	150.868	28.1466	237.104	55.585	297.139	39.8431	160.864	44.3435
LOC_Os05g05080	Chr5	2470764	2471278	-	expressed protein	44.7222	4.81891	41.5437	4.11442	50.7958	4.91103	35.237	5.11385	36.7224	3.5037	55.9957	4.00371
LOC_Os05g05100	Chr5	2477903	2478475	-	expressed protein	8.16189	0.566535	11.9601	0.425927	11.1402	0.483095	6.31587	0.875558	6.29478	0.304325	8.59019	0.311849
LOC_Os05g08900	Chr5	4925212	4928175	+	expressed protein	7.25433	2.11938	1.10577	0.181376	10.5088	3.48248	8.61833	3.47671	10.2486	3.34174	8.07202	2.79065
LOC_Os05g10620	Chr5	5784141	5789560	-	no apical meristem protein putative expressed	38.064	5.76458	36.3334	1.73465	58.6895	3.44893	34.8171	10.3819	35.2976	7.71705	38.7191	6.49395
LOC_Os05g11320	Chr5	6393880	6396096	+	metallothionein-like protein 3B putative expressed	1167.48	4.51733	777.927	63.0061	151.852	15.0337	188.957	3.30962	291.314	0.554022	415.048	13.8435
LOC_Os05g15530	Chr5	8785448	8787593	-	aminotransferase domain containing protein putative expressed	6.93545	2.5555	7.5994	2.08048	2.92398	0.095877	4.36199	1.99296	10.5578	2.80405	5.19378	1.91583
LOC_Os05g15690	Chr5	8870360	8871945	-	expansin precursor putative expressed	5.06198	2.01954	33.5228	5.59844	27.4107	9.75056	5.13073	2.12194	6.71763	1.45058	8.59597	2.12633
LOC_Os05g25560	Chr5	14854444	14856294	-	glycosyl hydrolase family 10 protein putative expressed	3.82981	0.902733	2.31882	0.372642	4.89455	0.178715	0.957892	0.156614	3.98354	0.267723	4.45392	0.424125
LOC_Os05g26660	Chr5	15482300	15488221	-	NADH-ubiquinone oxidoreductase mitochondrial precursor putative expressed	7.88061	1.00169	8.40832	0.769962	11.1019	0.646192	4.74709	0.709004	6.28704	1.2689	10.9274	0.374608
LOC_Os05g31620	Chr5	18406480	18407458	-	OsCML15 - Calmodulin-related calcium sensor protein expressed	5.104	1.91967	8.48421	3.51181	10.0492	1.38294	14.1378	2.00153	12.7129	3.11766	3.44968	0.922487
LOC_Os05g31670	Chr5	18429324	18430293	-	AWPM-19-like membrane family protein putative expressed	3.20698	0.363861	11.3985	0.464275	6.83337	0.283122	1.78839	0.291865	1.91955	0.137403	3.27526	0.244798
LOC_Os05g32370	Chr5	18872317	18875899	-	ATP-dependent RNA helicase putative expressed	1.18243	0.177232	2.17961	0.463567	1.33382	0.582672	0.809463	0.127386	0.930196	0.218182	1.4282	0.19501
LOC_Os05g33940	Chr5	20037848	20039656	+	alpha%2Fbeta hydrolase fold putative expressed	81.2628	25.6073	98.3527	24.362	142.674	24.7685	95.8984	42.4138	85.6366	41.2592	143.43	33.3011
LOC_Os05g34150	Chr5	20192361	20193786	-	glutathione S-transferase putative expressed	153.526	34.7765	133.274	14.1686	187.139	21.3476	100.205	11.3314	157.047	20.1831	124.949	17.6362
LOC_Os05g36260	Chr5	21491660	21493705	+	soluble inorganic pyrophosphatase putative expressed	90.5712	34.6038	77.2553	14.9857	116.816	21.9858	59.5951	16.564	96.9988	22.0358	66.4745	24.2725
LOC_Os05g39590	Chr5	23247649	23250054	+	AP2 domain containing protein expressed	2.68701	0.530014	1.62722	0.210653	2.21985	0.309043	1.76087	0.226479	1.44502	0.288861	1.72168	0.316824
LOC_Os05g39860	Chr5	23426645	23428051	-	expressed protein	2.01492	0.448692	1.95025	0.639206	3.03655	0.696109	1.21239	0.370959	1.7651	0.669441	1.6146	0.718615
LOC_Os05g42150	Chr5	24643516	24646086	-	OsGH3.4 - Probable indole-3-acetic acid-amido synthetase expressed	2.6598	0.724897	2.62422	1.19444	2.55758	1.18094	2.72116	0.870333	6.02382	1.00929	2.75562	0.939579
LOC_Os05g42350	Chr5	24777363	24782052	-	ferredoxin--nitrite reductase putative expressed	126.486	62.8176	113.688	55.0971	117.873	49.5462	85.547	41.3988	96.8976	49.6098	99.8903	48.0283
LOC_Os05g45450	Chr5	26368273	26369019	+	DUF584 domain containing protein putative expressed	154.921	22.2245	141.995	24.2122	184.711	31.1347	92.5055	35.7631	114.035	43.1811	155.049	37.1714
LOC_Os05g47670	Chr5	27317413	27320555	+	zinc finger C3HC4 type domain containing protein expressed	84.3767	25.275	55.9517	21.6824	78.251	20.0535	31.3375	11.9305	33.5043	13.6682	47.8792	20.1077
LOC_Os05g47730	Chr5	27345715	27346293	+	LTPL153 - Protease inhibitor%2Fseed storage%2FLTP family protein precursor expressed	42.3879	1.3992	50.3604	2.87792	93.0718	5.89407	21.5232	0.841319	63.6757	0.978662	53.1243	1.22505
LOC_Os05g49620	Chr5	28471802	28473061	+	WRKY19 expressed	14.6876	5.9972	21.5245	10.4797	35.0613	7.37356	15.0598	5.33682	11.5703	3.61426	32.5411	8.47245
LOC_Os05g49900	Chr5	28625170	28627550	-	3-ketoacyl-CoA synthase putative expressed	15.8752	3.83187	11.9324	5.12239	14.2801	3.91081	14.2648	2.98132	14.8773	5.26394	13.0754	2.80471
LOC_Os05g50410	Chr5	28889622	28896998	+	Rad21 %2F Rec8 like protein putative expressed	6.16328	0.829835	4.40304	0.63906	7.01557	0.914009	6.58884	0.976616	7.24729	0.890103	7.76034	2.42681
LOC_Os05g50610	Chr5	29009136	29013172	-	WRKY8 expressed	7.34045	1.32716	3.73773	1.52458	6.95052	0.680355	0.991033	0.345059	3.30448	0.598866	1.93089	0.3653
LOC_Os05g51390	Chr5	29470011	29474254	+	uncharacterized protein PA4923 putative expressed	10.7363	3.34561	13.192	4.66567	18.4749	3.13384	15.892	2.76106	12.8023	2.6068	16.7011	4.59143
LOC_Os06g04220	Chr6	1780472	1781052	+	expressed protein	11.0737	3.16263	12.375	4.41052	17.5305	4.10218	6.31093	1.45033	10.723	2.34656	10.9326	1.90693
LOC_Os06g04510	Chr6	1931296	1936380	-	enolase putative expressed	80.2487	5.82852	89.0824	6.06213	85.9899	8.11428	80.2737	4.81483	81.2929	5.62222	137.007	11.058
LOC_Os06g05000	Chr6	2205577	2206534	-	early nodulin 93 ENOD93 protein putative expressed	11.6767	2.00687	4.0465	1.43496	2.31117	0.673199	10.4455	1.65004	12.2705	2.04088	5.93298	2.35428
LOC_Os06g05470	Chr6	2472604	2473406	+	expressed protein	14.0632	1.17847	16.0652	1.65969	33.6569	2.67783	16.7607	1.38966	17.1801	1.66457	19.8573	1.18819
LOC_Os06g07040	Chr6	3342423	3346318	-	OsIAA20 - Auxin-responsive Aux%2FIAA gene family member expressed	140.839	10.3224	120.083	37.1068	143.293	32.4239	108.238	46.3114	65.9061	15.2446	141.428	32.2187
LOC_Os06g09190	Chr6	4624188	4625517	+	mitogen-activated protein kinase kinase 5 putative expressed	3.79974	1.39069	5.58881	2.74734	1.15388	0.166321	1.85764	0.139142	2.63591	0.225772	2.13678	0.132214
LOC_Os06g09870	Chr6	5023093	5024199	+	retrotransposon protein putative unclassified expressed	3.37265	0.142326	5.82668	0.927654	11.322	0.836301	8.45711	0.832085	8.33429	0.86982	10.7847	0.910419
LOC_Os06g10780	Chr6	5629416	5631997	+	AP2 domain containing protein expressed	13.6992	3.03833	11.4587	3.24352	19.0793	4.18302	9.09776	1.84279	13.8558	2.98312	8.76942	2.83457
LOC_Os06g11200	Chr6	5878572	5880549	-	12-oxophytodienoate reductase putative expressed	1.12233	0.0408275	1.26468	0.235222	0.580031	0.124637	0.934675	0.213308	1.93988	0.182137	2.61263	0.192266
LOC_Os06g11210	Chr6	5884474	5886141	-	12-oxophytodienoate reductase putative expressed	212.86	96.3206	342.674	116.511	268.328	88.965	193.88	60.0637	194.006	57.1805	408.041	102.035
LOC_Os06g11290	Chr6	5918106	5919690	-	12-oxophytodienoate reductase putative expressed	150.775	11.6088	117.634	3.78514	344.277	13.4209	148.67	12.0022	170.793	13.5303	104.861	4.09179
LOC_Os06g12090	Chr6	6475161	6479073	+	miro putative expressed	7.28257	1.22803	1.2544	0.33233	19.9991	1.08449	8.8417	0.518602	17.1845	0.416575	11.0446	0.564373
LOC_Os06g13220	Chr6	7260407	7264016	+	expressed protein	115.214	13.3257	116.31	12.9694	90.514	12.274	44.3295	15.397	52.8143	12.6545	107.006	15.0899
LOC_Os06g13940	Chr6	7763143	7763949	-	expressed protein	34.0071	4.85967	30.8904	7.49652	20.1056	2.78536	21.9234	1.44382	20.0704	1.87417	32.2176	3.98164
LOC_Os06g18140	Chr6	10553309	10555191	+	UDP-glucoronosyl and UDP-glucosyl transferase domain containing protein expressed	4.30105	0.700059	8.1068	1.42717	1.41027	0.406586	5.95685	1.76523	3.48827	0.629221	4.40314	0.525341
LOC_Os06g18820	Chr6	10685596	10690032	+	serine threonine kinase putative expressed	2.61733	0.829185	2.08315	0.604987	1.73606	0.692644	2.12304	0.432928	2.76223	0.376786	1.96559	0.275598
LOC_Os06g29730	Chr6	17066919	17068618	-	RALFL28 - Rapid ALkalinization Factor RALF family protein precursor expressed	1188.46	122.254	244.36	63.4622	962.179	98.06	629.603	25.1311	859.713	20.7593	454.939	22.1544
LOC_Os06g31090	Chr6	18079007	18079819	-	GAMYB-binding protein putative expressed	23.2786	0.714743	22.3138	0.375433	42.7832	0.738496	5.01273	0.196571	6.40429	0.225641	10.5449	0.178205
LOC_Os06g34530	Chr6	20087862	20089203	-	zinc finger C3HC4 type domain containing protein expressed	13.6711	0.424962	24.1507	0.115547	26.019	0.593474	10.2021	0.358417	11.031	0.177971	16.2426	0.460924
LOC_Os06g35700	Chr6	20832432	20834494	-	reticuline oxidase-like protein precursor putative expressed	42.9795	6.86795	41.4822	16.972	52.087	8.41833	6.98395	3.03198	11.0418	2.17597	29.1184	8.6205
LOC_Os06g37010	Chr6	21824375	21826735	+	metal cation transporter putative expressed	16.1726	4.94586	15.7688	6.38577	9.6828	1.76048	13.0401	3.16553	14.2028	6.33073	18.2548	7.66106
LOC_Os06g39240	Chr6	23293234	23294078	-	endothelial differentiation-related factor 1 putative expressed	24.5078	7.19072	59.9847	4.73718	25.4186	3.45587	81.4197	13.6281	83.5919	7.74394	73.9283	16.2822
LOC_Os06g39330	Chr6	23333337	23335038	-	UDP-glucoronosyl and UDP-glucosyl transferase domain containing protein expressed	7.39996	2.69546	6.64262	2.76903	6.18798	2.95377	5.87854	1.88408	7.12921	1.92995	6.04519	2.74061
LOC_Os06g41380	Chr6	24805546	24808589	+	expressed protein	2.94766	0.799653	2.60047	0.233007	3.09581	1.03456	2.26209	0.471818	2.6602	0.5609	2.76741	0.547235
LOC_Os06g41770	Chr6	25041772	25044111	+	bZIP transcription factor domain containing protein expressed	106.395	34.5685	132.819	32.5367	151.115	37.1336	93.9045	27.0089	101.563	27.7459	121.208	37.0971
LOC_Os06g44320	Chr6	26756214	26757596	-	expressed protein	3.01386	1.23763	3.73832	0.893692	2.42901	1.2252	4.70334	1.54253	5.65848	2.06088	3.68277	1.22863
LOC_Os06g45184	Chr6	27319471	27322662	-	retrotransposon protein putative Ty3-gypsy subclass expressed	10.4906	0.275289	31.4637	0.453775	12.6634	0.47836	9.75961	0.27906	9.59615	0.16653	25.8622	1.10682
LOC_Os06g45540	Chr6	27557183	27561599	+	zinc-binding protein putative expressed	1.64832	0.576982	3.53469	0.779365	1.48747	0.598938	1.03252	0.305532	1.67393	0.241861	0.894589	0.363509
LOC_Os06g48240	Chr6	29180250	29181960	+	AAA ATPase putative expressed	37.2293	2.40642	2.88337	0.093568	3.91455	0.0889233	79.5005	4.81023	87.6484	3.66613	85.2048	4.72623
LOC_Os06g48250	Chr6	29184362	29186298	-	ATPase putative expressed	70.3745	19.0644	72.3162	19.4823	186.397	36.6109	43.6026	14.3208	63.7287	12.6544	74.3545	16.5782
LOC_Os06g48290	Chr6	29198270	29199356	-	homeobox associated leucine zipper putative expressed	2.73629	0.831447	1.80672	0.218168	1.99346	0.21204	1.99232	0.106472	3.1936	0.300912	4.53584	0.250417
LOC_Os07g03810	Chr7	1590435	1593309	-	lectin-like receptor kinase 7 putative expressed	3.30974	0.684416	3.04081	1.16637	5.35558	1.48425	3.04677	0.998302	2.77802	0.652485	4.22555	1.13779
LOC_Os07g04810	Chr7	2128418	2130049	-	protein kinase domain containing protein expressed	32.6645	3.00139	16.0221	3.36726	15.8943	2.62745	8.17115	2.85249	7.685	2.04533	14.8314	4.70875
LOC_Os07g04970	Chr7	2187378	2188939	-	transferase family protein putative expressed	26.687	8.17224	77.222	15.2793	112.959	22.2218	26.419	8.75617	23.8907	4.83738	51.5944	5.24741
LOC_Os07g05700	Chr7	2722024	2723459	-	expressed protein	70.1523	3.61125	41.1902	2.32583	107.253	6.29169	124.586	6.26641	120.725	8.26654	69.9743	9.63123
LOC_Os07g07300	Chr7	3620109	3630820	-	expressed protein	4.88133	1.11671	2.54244	1.0354	12.7139	2.41689	3.41848	1.05944	6.21978	0.66049	7.87382	1.54415
LOC_Os07g07410	Chr7	3699582	3701580	+	oxidoreductase 2OG-Fe oxygenase family protein putative expressed	143.918	56.049	137.46	49.0556	201.711	63.3248	148.317	61.9118	176.628	69.6527	150.387	70.4857
LOC_Os07g07440	Chr7	3711910	3712695	+	versicolorin reductase putative expressed	8.88263	1.88229	9.67596	1.16774	10.4666	0.975225	12.2443	1.40219	11.6748	1.25855	11.7234	1.9378
LOC_Os07g10030	Chr7	5348906	5353630	-	expressed protein	1.15457	0.16038	1.79382	0.388484	1.56371	0.232386	2.44015	0.505933	4.89572	0.584214	2.25051	0.735517
LOC_Os07g12890	Chr7	7394486	7397715	+	metal cation transporter putative expressed	42.4564	4.09868	23.0302	3.11475	45.514	4.47314	23.2252	2.7347	27.3469	1.8199	35.3762	3.65939
LOC_Os07g15460	Chr7	8966023	8970882	+	metal transporter Nramp6 putative expressed	17.48	1.26974	47.4397	1.27973	40.5647	1.02318	15.9389	0.866394	14.6309	1.17211	18.9481	0.695967
LOC_Os07g19000	Chr7	11252036	11252655	+	LTPL41 - Protease inhibitor%2Fseed storage%2FLTP family protein precursor expressed	19.0982	0.321172	12.4911	0.50606	49.3036	1.63782	11.5711	2.02687	7.28608	1.61023	7.5204	1.37776
LOC_Os07g22680	Chr7	12777061	12778037	+	SKP1-like protein 1B putative expressed	3.87732	0.406729	4.92153	0.17762	6.21756	0.149839	2.25656	0.184211	4.92471	0.608075	3.13955	0.150336
LOC_Os07g35340	Chr7	21146479	21149745	+	TKL_IRAK_DUF26-lc.14 - DUF26 kinases have homology to DUF26 containing loci expressed	22.0836	6.20888	20.5045	7.31452	16.7396	4.82827	10.6267	4.15413	13.0599	5.52652	19.8272	8.18283
LOC_Os07g36930	Chr7	22110787	22113703	+	expressed protein	3.79919	0.837698	0.750004	0.139374	5.50574	0.689608	3.65345	0.611793	6.21572	0.759765	5.86778	1.36499
LOC_Os07g41460	Chr7	24845109	24846577	+	sulfotransferase domain containing protein expressed	41.778	12.0605	67.4874	4.68791	43.1064	6.41703	41.2308	10.6507	40.549	8.41118	85.4155	11.1891
LOC_Os07g43140	Chr7	25847726	25848484	-	VQ domain containing protein putative expressed	8.71874	2.78968	10.5496	2.81787	11.9569	3.31044	11.9112	2.19317	13.5228	2.71874	13.7915	1.92083
LOC_Os07g43260	Chr7	25914762	25915489	+	SKP1-like protein 1B putative expressed	31.8455	10.1936	45.9932	0.937287	50.1665	3.32007	11.3307	0.583015	16.725	0.51213	15.5973	0.528342
LOC_Os07g43580	Chr7	26075299	26077154	-	MYB family transcription factor putative expressed	2.03319	0.385292	1.8951	0.278859	1.66101	0.371214	1.17249	0.166619	1.54288	0.13366	0.606951	0.164439
LOC_Os07g44140	Chr7	26382581	26385011	+	cytochrome P450 72A1 putative expressed	69.2976	13.16	78.4906	11.209	101.131	14.2157	81.1651	15.9909	82.5175	15.3068	93.2777	12.6017
LOC_Os07g44410	Chr7	26542980	26545183	+	WD40-like Beta Propeller Repeat family protein expressed	388.771	38.2785	584.923	38.3506	709.086	35.4944	342.066	40.4145	431.67	39.7839	528.592	48.1578
LOC_Os07g44440	Chr7	26551781	26552660	+	peroxiredoxin putative expressed	245.424	7.94135	814.437	19.433	819.677	6.37491	406.885	13.224	312.992	10.8932	331.388	9.25586
LOC_Os07g44550	Chr7	26603637	26604970	+	peroxidase precursor putative expressed	127.4	40.7083	197.465	38.9718	234.633	103.536	145.632	35.2506	167.896	30.2076	93.1423	18.4
LOC_Os07g44590	Chr7	26615489	26616879	+	peroxidase precursor putative expressed	57.8779	14.7263	96.0738	20.6854	90.3892	16.137	93.559	26.3269	100.936	34.1462	75.8569	20.625
LOC_Os07g47230	Chr7	28228570	28231825	+	TKL_IRAK_DUF26-lh.10 - DUF26 kinases have homology to DUF26 containing loci expressed	0.860407	0.255615	2.08346	0.0694086	0.962404	0.255441	0.980043	0.504595	1.11964	0.45337	2.48124	0.204227
LOC_Os07g48010	Chr7	28669498	28671387	+	peroxidase precursor putative expressed	30.9318	2.97645	88.6388	8.26309	48.2441	4.35282	230.218	8.28498	188.342	5.16672	216.274	6.25057
LOC_Os07g48020	Chr7	28673754	28675433	+	peroxidase precursor putative expressed	141.99	51.0549	214.5	48.6507	179.873	77.1881	461.376	79.6568	362.035	51.79	285.152	54.7745
LOC_Os07g48450	Chr7	28985797	28988032	+	no apical meristem protein putative expressed	50.7506	15.4681	49.0368	15.7551	71.0025	18.2476	33.4638	14.253	33.3495	11.3784	38.371	14.8342
LOC_Os07g48500	Chr7	29008871	29009943	+	stress responsive protein putative expressed	168.274	37.862	83.7297	18.9312	113.291	17.495	17.5231	1.92883	58.3181	0.926586	81.1072	5.15209
LOC_Os07g48830	Chr7	29220283	29221843	-	glycosyl transferase 8 domain containing protein putative expressed	4.06631	0.116613	4.40865	0.243726	10.3829	0.930406	2.51399	0.128318	3.88531	0.4458	1.58965	0.193747
LOC_Os07g48870	Chr7	29242088	29243628	+	MYB family transcription factor putative expressed	11.8784	5.63086	15.7178	5.50341	17.8293	5.96252	12.2718	2.6816	24.8169	2.94645	12.7399	3.47846
LOC_Os07g48980	Chr7	29323094	29324723	+	nicotianamine synthase putative expressed	42.8187	7.71264	95.3054	38.0949	41.0995	5.7987	35.9511	15.5319	52.6471	10.9235	27.4945	11.5861
LOC_Os08g03310	Chr8	1536569	1540377	+	zinc finger family protein putative expressed	2.635	0.819622	4.43543	1.45982	4.72777	1.17333	2.00389	0.93687	2.43271	1.08456	1.74338	0.863762
LOC_Os08g05780	Chr8	3093748	3094879	-	expressed protein	1.46073	0.528993	1.77323	0.105352	2.86545	0.306401	1.65247	0.219714	1.75746	0.24181	0.599906	0.132667
LOC_Os08g06170	Chr8	3408276	3409968	-	berberine and berberine like domain containing protein expressed	11.9072	4.04307	21.1068	4.43877	4.88166	1.98819	15.8544	5.65608	15.5464	5.86284	17.3503	3.09373
LOC_Os08g10500	Chr8	6168469	6169041	+	expressed protein	771.55	137.604	1048.57	231.423	4238.36	663.964	429.32	38.335	351.744	58.2652	504.821	51.7664
LOC_Os08g10630	Chr8	6267823	6270905	+	metal cation transporter putative expressed	56.1121	10.3206	46.7931	10.1429	34.5639	6.56028	23.6272	4.95184	32.9196	6.40622	29.6228	9.24073
LOC_Os08g26350	Chr8	16064546	16065707	-	expressed protein	16.9138	3.0991	17.6971	3.54522	30.597	3.93918	17.414	0.97634	26.9998	1.0886	51.6971	0.48061
LOC_Os08g26850	Chr8	16331761	16333677	-	plant protein of unknown function domain containing protein expressed	3.28085	0.714907	3.91464	1.5578	9.22552	2.20592	1.45829	0.670089	1.69876	0.587661	6.35629	2.45747
LOC_Os08g31250	Chr8	19325136	19326203	+	C1-like domain containing protein expressed	6.65749	0.632107	2.75542	0.661816	4.8145	0.619903	5.62431	0.560098	5.41884	0.786327	9.68769	0.473958
LOC_Os08g31280	Chr8	19340472	19341395	-	DC1 putative expressed	11.1105	1.90431	8.02591	1.41165	10.4689	1.78771	5.41843	1.01472	3.64116	0.853067	8.22832	1.19921
LOC_Os08g31850	Chr8	19745526	19747077	+	expressed protein	18.5374	0.947638	26.1109	0.781622	49.7192	3.6413	20.7154	2.5535	25.3438	3.09005	34.9616	1.12687
LOC_Os08g34800	Chr8	21884310	21885261	+	expressed protein	7.09381	3.54814	9.0991	4.49103	8.40677	3.80818	15.4241	3.85617	16.0486	3.97215	7.92743	2.1431
LOC_Os08g36030	Chr8	22711307	22712625	-	plant viral response family protein putative expressed	3.84719	0.356004	1.3768	0.618745	4.17718	0.812136	1.75441	0.860986	2.97074	0.596412	4.94841	1.59822
LOC_Os08g36860	Chr8	23288613	23294164	-	cytochrome P450 putative expressed	9.54615	1.62014	11.3458	2.83248	7.55723	2.16808	3.58521	0.932009	5.0159	1.03713	2.59978	0.714067
LOC_Os08g37432	Chr8	23712629	23717520	+	MATE efflux family protein putative expressed	16.2039	4.42079	21.5908	4.29516	18.3209	3.72433	15.964	2.02153	19.8297	1.81586	15.4462	1.8493
LOC_Os08g39390	Chr8	24905299	24908967	+	ZOS8-10 - C2H2 zinc finger protein expressed	1.19061	0.194971	1.04313	0.357472	1.45301	0.478035	1.16532	0.462529	1.70253	0.359368	0.963819	0.204903
LOC_Os08g40680	Chr8	25758851	25759949	-	glycosyl hydrolase putative expressed	4.11705	1.80117	47.141	19.7782	58.1231	10.9299	8.80091	1.86981	11.6073	1.57506	11.9078	2.01441
LOC_Os08g42570	Chr8	26904987	26906611	+	plant protein of unknown function domain containing protein expressed	11.3773	2.57772	6.09192	1.93343	10.0368	4.30927	8.58154	1.65072	11.6824	1.61732	14.8808	2.8269
LOC_Os08g44340	Chr8	27899811	27903123	+	monodehydroascorbate reductase putative expressed	208.615	106.662	302.456	132.921	306.444	113.829	221.437	96.4221	193.541	96.4922	242.367	90.9096
LOC_Os09g02270	Chr9	920565	926016	-	cyclase family protein putative expressed	5.29169	2.10883	38.0037	5.51321	284.519	148.039	59.7386	22.2041	77.5807	22.6409	71.7004	25.3178
LOC_Os09g04339	Chr9	2297896	2306688	-	expressed protein	61.4697	6.55968	169.553	10.2716	20.0218	8.71763	1.89097	0.703726	1.50752	0.708732	77.6688	10.5472
LOC_Os09g04430	Chr9	2351718	2352727	+	expressed protein	2.66457	0.947519	3.151	0.961672	4.38382	1.41726	4.11899	1.86964	3.26436	1.27162	3.11332	1.06121
LOC_Os09g08130	Chr9	4201069	4204423	-	indole-3-glycerol phosphate synthase chloroplast precursor putative expressed	19.2071	4.73636	20.8147	8.64161	13.8718	3.45806	7.27803	2.90916	24.7306	4.05833	21.2357	2.48771
LOC_Os09g10010	Chr9	5454023	5455007	+	expressed protein	206.103	21.4916	266.493	29.3385	157.074	17.9124	228.495	22.3393	259.605	17.8005	302.699	18.7446
LOC_Os09g11970	Chr9	6745873	6746376	+	keratin type II cytoskeletal 2 epidermal putative expressed	6.47736	0.659583	7.266	1.08076	12.7361	1.462	16.3556	1.45838	10.4927	3.10202	17.9057	2.55362
LOC_Os09g15550	Chr9	9501347	9502871	+	OsFBX313 - F-box domain containing protein expressed	3.28574	0.250936	4.47514	0.182943	3.75664	0.120143	4.82245	0.251672	10.2511	0.572858	6.01352	0.156193
LOC_Os09g15560	Chr9	9505694	9507077	+	OsFBX314 - F-box domain containing protein expressed	18.8843	5.89507	23.1995	5.2295	11.9625	2.42523	22.3889	4.57198	27.819	6.99965	24.5907	6.95931
LOC_Os09g17146	Chr9	10519939	10521718	-	expressed protein	0.627196	0.274475	4.66862	0.398624	0.975113	0.188684	0.746599	0.135868	4.682	0.461	8.13789	0.356652
LOC_Os09g17190	Chr9	10545687	10547371	-	OsFBX320 - F-box domain containing protein expressed	6.42798	0.944395	5.80432	0.36984	7.65191	1.20965	6.50672	1.63454	3.99744	0.35873	9.09253	0.971331
LOC_Os09g19970	Chr9	11955930	11957194	+	expressed protein	15.4138	3.99149	8.95721	2.55821	19.4435	2.30536	18.9922	1.36482	17.029	1.93764	20.6006	1.19832
LOC_Os09g20220	Chr9	12120286	12121335	-	glutathione S-transferase putative expressed	79.8868	0.42979	232.672	0.951383	309.657	0.161675	161.911	0.627554	107.321	0.339849	193.369	0.626476
LOC_Os09g21370	Chr9	12897272	12899550	-	cysteine proteinase EP-B 1 precursor putative expressed	18.506	2.51859	2.75374	0.533172	1.71842	0.596981	73.0338	10.647	94.2963	8.92247	156.468	12.4404
LOC_Os09g21710	Chr9	13154943	13155832	-	AN1-like zinc finger domain containing protein expressed	6.421	2.94991	9.6022	2.88585	15.4074	2.63558	15.4242	2.27187	10.4605	3.98229	15.4531	2.9737
LOC_Os09g24850	Chr9	14833052	14839543	+	retrotransposon protein putative unclassified expressed	0.906758	0.159523	2.42373	0.265144	3.51853	0.339755	0.550987	0.046152	0.658069	0.0391964	0.727002	0.0471912
LOC_Os09g25150	Chr9	15076124	15079326	-	cinnamoyl-CoA reductase putative expressed	31.6179	10.8331	29.7862	14.4708	30.1284	8.28431	32.4783	10.4659	43.8427	13.6969	36.2641	9.89873
LOC_Os09g25190	Chr9	15090663	15092960	+	protein binding protein putative expressed	4.95807	0.804888	3.24897	0.420928	7.50905	0.922495	3.1277	0.487945	3.66741	0.831423	3.76655	0.872462
LOC_Os09g25200	Chr9	15094396	15097844	+	protein binding protein putative expressed	1.02121	0.136038	1.05276	0.346277	2.88401	0.16457	0.929726	0.312917	1.01699	0.346614	1.73486	0.482636
LOC_Os09g26900	Chr9	16347080	16347909	+	ctr copper transporter family protein putative expressed	158.353	46.8921	229.808	64.8102	228.413	61.4869	154.125	51.0216	135.167	42.6894	159.153	59.3819
LOC_Os09g27260	Chr9	16573500	16574893	-	plant viral response family protein putative expressed	47.1377	17.2419	55.8332	5.80469	93.4003	3.1186	23.0787	0.959293	43.6187	0.627191	57.4683	0.864726
LOC_Os09g27750	Chr9	16886019	16887617	-	1-aminocyclopropane-1-carboxylate oxidase 1 putative expressed	105.915	0.965528	17.7796	0.747889	7.90955	0.675943	18.6898	0.927401	59.6155	1.07213	7.01642	0.396813
LOC_Os09g27820	Chr9	16925457	16927082	+	1-aminocyclopropane-1-carboxylate oxidase protein putative expressed	26.3016	0.241417	2.40524	0.126673	39.2385	0.745782	2.40676	0.236868	12.28	0.176208	2.85475	0.537936
LOC_Os09g28160	Chr9	17082095	17083568	+	phosphate carrier protein mitochondrial precursor putative expressed	38.5448	16.3842	40.4397	8.14372	55.2693	11.9616	22.6159	7.07539	23.6792	7.30684	34.1187	4.70074
LOC_Os09g31025	Chr9	18667420	18668252	+	EF hand family protein expressed	2.55323	0.673536	3.06117	1.03521	1.99505	0.469903	2.42138	0.306856	2.7866	0.366788	3.16873	0.369412
LOC_Os09g31478	Chr9	18978136	18983481	-	auxin efflux carrier component putative expressed	74.2182	21.6865	32.13	6.672	86.7051	18.8053	46.4885	19.681	56.9822	27.0388	48.8251	18.396
LOC_Os09g32360	Chr9	19329814	19331922	-	gp176 putative expressed	3.55446	0.382974	1.37486	0.133661	1.34182	0.18967	1.57251	0.263675	3.78972	0.441839	4.94606	0.365043
LOC_Os09g32840	Chr9	19581485	19586210	-	nucleotide pyrophosphatase%2Fphosphodiesterase putative expressed	6.57701	3.09867	4.55188	2.29007	7.34357	3.27607	7.63399	2.92382	6.69347	2.59053	5.39011	1.63053
LOC_Os09g33780	Chr9	19943524	19948721	+	expressed protein	20.7275	8.79819	31.7632	9.14335	41.0116	9.27355	26.1919	7.23635	29.1198	6.90945	28.8453	9.50143
LOC_Os09g34020	Chr9	20082911	20083444	-	expressed protein	15.8207	4.9739	15.4318	1.00013	11.3623	1.78753	10.1877	0.435871	10.0363	0.190542	10.5208	0.655012
LOC_Os09g34160	Chr9	20162670	20167776	-	resistance protein putative expressed	2.47714	0.410817	5.47315	2.44511	7.73443	0.632615	2.92156	0.521485	3.73986	1.00837	5.13162	0.50413
LOC_Os09g34250	Chr9	20222174	20224114	+	UDP-glucoronosyl and UDP-glucosyl transferase domain containing protein expressed	99.3324	2.72021	204.899	4.34048	264.021	2.63524	75.4317	3.35262	107.319	3.52033	98.9997	3.80483
LOC_Os09g37690	Chr9	21724339	21726152	-	flavin-containing monooxygenase family protein putative expressed	56.2088	3.44509	15.5921	0.844437	56.5334	3.12584	7.16238	0.931756	8.54733	0.982307	23.1635	1.62722
LOC_Os09g39190	Chr9	22507884	22513289	-	OsFBO22 - F-box and other domain containing protein expressed	3.16553	0.983804	4.74687	1.44909	7.66712	2.15964	8.29411	3.2141	7.08012	2.89748	5.9903	2.22889
LOC_Os09g39410	Chr9	22660725	22665418	+	male sterility protein putative expressed	31.6127	10.8211	34.6678	14.9835	21.2918	11.0597	75.2198	8.50253	51.0803	14.9933	41.3979	16.8618
LOC_Os09g39650	Chr9	22753304	22757508	+	protein kinase family protein putative expressed	22.917	9.96347	28.0322	11.4988	38.5589	10.6966	37.5111	17.2033	42.0349	15.0892	56.0582	13.7954
LOC_Os10g01134	Chr10	110138	116454	-	OsSCP46 - Putative Serine Carboxypeptidase homologue expressed	74.8925	5.79887	48.4857	8.74092	79.539	5.77783	56.3788	6.7483	81.9151	7.77867	46.5857	3.82243
LOC_Os10g04020	Chr10	1838774	1839997	+	OsFBX356 - F-box domain containing protein expressed	10.134	3.08631	4.79811	1.22025	13.4481	3.1142	5.27389	1.56346	5.22337	1.46429	8.29161	2.21925
LOC_Os10g07970	Chr10	4251342	4253026	+	anthocyanidin 53-O-glucosyltransferase putative expressed	0.81216	0.0623893	2.67818	0.209947	1.38982	0.0397444	6.20762	0.943942	13.4952	2.75692	7.432	0.676534
LOC_Os10g18150	Chr10	9212937	9215332	+	crooked neck putative expressed	12.7647	0.758789	5.99381	1.08243	4.06053	0.267397	4.99706	0.376048	5.6313	1.22393	2.81454	0.470823
LOC_Os10g20350	Chr10	10231564	10234439	-	MATE efflux family protein putative expressed	13.7547	1.34753	13.4382	0.897953	6.41514	0.348805	21.3076	1.63289	24.5462	0.803468	21.5665	1.26472
LOC_Os10g20450	Chr10	10293210	10295913	+	MATE efflux family protein putative expressed	2.04992	0.662925	1.1903	0.377264	2.04382	0.439405	1.97822	0.353113	4.17411	1.08826	1.00607	0.253367
LOC_Os10g21590	Chr10	11053036	11057745	-	transporter family protein putative expressed	1.3766	0.431299	2.3083	0.594984	3.21037	0.466974	3.14164	0.361655	3.02446	0.588382	2.51037	0.338633
LOC_Os10g21790	Chr10	11185625	11186271	+	dehydration stress-induced protein putative expressed	17.4364	7.73253	58.7945	12.0666	20.1106	2.12834	7.13856	1.10783	28.7729	0.871289	21.861	3.0582
LOC_Os10g22070	Chr10	11398327	11399073	+	glutathione S-transferase putative expressed	36.1619	12.2455	27.7691	6.63453	40.1752	8.54051	29.7917	10.56	29.2798	8.6824	40.7776	9.9143
LOC_Os10g25170	Chr10	12992049	12993419	+	AP2 domain containing protein expressed	63.3372	16.2109	51.745	16.1368	42.2701	12.68	47.9716	13.9863	48.3374	10.4467	45.4576	10.5129
LOC_Os10g28050	Chr10	14558959	14560336	+	chitinase 2 putative expressed	93.5745	45.7388	176.856	51.6593	115.534	41.935	126.462	52.8752	115.543	57.3475	117.57	54.5242
LOC_Os10g28810	Chr10	15019919	15021106	-	MBTB37 - Bric-a-Brac Tramtrack Broad Complex BTB domain with Meprin and TRAF Homology MATH domain expressed	1.25213	0.265696	1.7069	0.117454	1.38901	0.106305	1.07794	0.349529	1.24478	0.322004	1.01425	0.291931
LOC_Os10g31330	Chr10	16428825	16430091	-	retrotransposon protein putative unclassified expressed	5.57518	1.38283	8.85505	0.771271	5.67277	0.830891	42.9243	2.56941	81.3512	2.97207	4.75978	0.331494
LOC_Os10g31670	Chr10	16599488	16600321	-	retrotransposon protein putative unclassified expressed	86.8592	19.1641	103.529	17.7719	79.1244	6.06248	176.172	15.7603	181.355	16.0943	122.626	46.449
LOC_Os10g34040	Chr10	18169102	18172316	+	nodulin putative expressed	3.99901	1.16817	1.77383	0.643938	7.23252	2.21006	2.72842	0.797459	2.28251	0.816979	3.29455	0.765967
LOC_Os10g34450	Chr10	18382319	18383298	-	expressed protein	2.6332	1.29928	2.04336	0.669672	2.35472	0.695591	1.47856	0.193428	2.08318	0.569124	2.22601	0.152729
LOC_Os10g34930	Chr10	18640397	18641937	+	secretory protein putative expressed	70.8999	19.4449	113.081	45.6534	190.741	39.4393	228.743	39.5227	345.691	39.7759	260.594	37.3527
LOC_Os10g37110	Chr10	19858612	19860691	+	transposon protein putative unclassified expressed	18.1224	0.803019	14.9376	1.28378	13.923	0.814878	11.005	3.59092	13.2724	2.48931	11.7947	0.719328
LOC_Os10g37570	Chr10	20108962	20110296	+	OsFBDUF49 - F-box and DUF domain containing protein expressed	3.28831	1.11413	3.30989	0.894592	12.8861	1.80796	6.27176	2.1248	6.86015	3.34111	5.36049	1.20479
LOC_Os10g37670	Chr10	20160992	20162434	-	actin-depolymerizing factor putative expressed	2.27035	0.416595	5.41292	2.34103	2.69198	0.804272	8.64131	3.00023	11.0766	3.39748	1.52174	0.463777
LOC_Os10g38150	Chr10	20434578	20435650	-	glutathione S-transferase N-terminal domain containing protein expressed	16.1686	4.86106	14.6839	2.18231	18.4106	3.4316	12.4011	2.97316	15.0814	2.78347	15.3369	3.2355
LOC_Os10g38189	Chr10	20449092	20450040	-	glutathione S-transferase putative expressed	86.4157	28.5015	18.4317	0.681221	128.791	31.1743	5.63896	2.04305	6.16306	1.48473	26.0607	3.34965
LOC_Os10g38314	Chr10	20484902	20486082	-	glutathione S-transferase N-terminal domain containing protein expressed	211.419	60.5625	43.7345	1.3352	362.307	59.0606	11.2695	3.28036	10.2012	2.17215	44.2729	5.81547
LOC_Os10g38340	Chr10	20488627	20489894	+	glutathione S-transferase GSTU6 putative expressed	194.192	2.63483	553.188	5.03788	336.872	2.58242	391.46	13.1503	423.72	5.82285	690.804	31.6681
LOC_Os10g38360	Chr10	20498004	20499097	+	glutathione S-transferase putative expressed	172.52	33.5446	1228.54	245.945	392.592	50.5984	773.257	289.756	700.689	213.365	727.917	113.21
LOC_Os10g38470	Chr10	20551209	20552421	+	glutathione S-transferase putative expressed	107.421	9.91514	83.1235	4.16124	115.475	10.7694	26.2915	11.6149	33.0673	7.34586	21.2398	2.85801
LOC_Os10g38489	Chr10	20553664	20560790	+	glutathione S-transferase GSTU6 putative expressed	221.826	35.128	303.745	28.266	408.633	44.276	241.17	43.8424	247.781	40.1449	362.289	26.2448
LOC_Os10g38590	Chr10	20592501	20593608	+	glutathione S-transferase N-terminal domain containing protein expressed	65.6965	18.7653	82.0308	13.8841	112.259	19.5526	58.2298	15.5127	63.7167	17.0577	73.0219	20.4785
LOC_Os10g38600	Chr10	20595041	20596116	+	glutathione S-transferase GSTU6 putative expressed	363.591	81.4323	300.086	76.4594	417.067	121.046	184.811	70.3253	160.085	58.9078	356.762	122.23
LOC_Os10g38610	Chr10	20597016	20598386	+	glutathione S-transferase putative expressed	7.81721	0.271475	7.83712	0.429477	6.25728	0.309323	2.60229	0.472489	3.05852	0.229186	5.71604	0.364889
LOC_Os10g38720	Chr10	20629087	20629995	+	glutathione S-transferase putative expressed	13.8391	5.06922	22.8853	10.6459	29.7483	9.74799	7.0759	0.683873	4.98874	0.923863	8.03698	1.09122
LOC_Os10g38740	Chr10	20633312	20634954	+	glutathione S-transferase putative expressed	356.348	30.8107	1092.74	150.122	512.313	34.3736	795.256	34.1812	690.612	34.4377	898.265	52.7136
LOC_Os10g39660	Chr10	21189674	21191281	+	expressed protein	1.24714	0.546815	1.72973	0.300334	1.1619	0.562903	1.67697	0.363826	2.09906	0.147429	1.84193	0.294161
LOC_Os10g41040	Chr10	22039379	22043925	-	ternary complex factor MIP1 putative expressed	10.3889	5.12631	8.73545	3.17738	13.0259	3.63877	8.05209	2.05438	11.1098	2.57129	6.58601	1.96824
LOC_Os10g41660	Chr10	22435311	22436874	+	zinc finger C3HC4 type domain containing protein expressed	3.3839	0.877398	3.65896	0.942848	4.67082	1.12924	2.04056	0.686875	3.01739	0.54838	3.63543	1.07544
LOC_Os10g41930	Chr10	22555774	22558016	+	haloacid dehalogenase-like hydrolase family protein putative expressed	51.9298	10.6406	118.083	7.77168	152.902	7.70258	62.6728	8.9679	60.8777	11.911	81.9728	8.35709
LOC_Os10g42130	Chr10	22669292	22671877	+	no apical meristem protein putative expressed	13.1006	5.48981	15.8646	7.73453	28.649	9.35887	4.92105	1.72953	12.0938	2.54571	8.31268	2.4558
LOC_Os11g02130	Chr11	583135	585659	+	peroxidase precursor putative expressed	14.4538	2.74336	14.8406	3.14452	21.5075	4.91622	16.3792	2.08694	18.2754	2.54939	7.3901	1.12131
LOC_Os11g02290	Chr11	651185	652057	+	expressed protein	19.0398	3.36685	24.91	4.99584	36.9208	3.78729	1.95691	0.118924	1.34958	0.179835	28.8096	4.59001
LOC_Os11g03370	Chr11	1269314	1271303	+	no apical meristem protein putative expressed	23.8061	4.12984	21.9296	4.69916	32.0048	5.24112	16.6109	2.32967	16.4974	2.84223	25.5634	2.61104
LOC_Os11g03820	Chr11	1506829	1512512	+	D-mannose binding lectin family protein expressed	9.36549	0.529182	5.1235	0.949403	6.94075	0.862281	2.32194	0.393299	1.71319	0.363603	3.69725	0.751807
LOC_Os11g04290	Chr11	1775407	1777730	+	cytochrome P450 putative expressed	26.5683	2.42018	30.5061	2.21494	22.1654	2.26934	13.0923	4.20565	18.2566	3.54173	25.0941	5.08108
LOC_Os11g04550	Chr11	1920915	1921997	-	sulfotransferase domain containing protein expressed	48.3198	14.9484	26.34	3.81832	52.4411	8.18639	36.815	17.7402	80.3825	16.4638	41.9214	5.39644
LOC_Os11g05400	Chr11	2423603	2426866	-	Ser%2FThr protein phosphatase family protein putative expressed	6.88826	1.16508	4.47302	1.40263	6.84213	1.45194	7.39104	2.27601	10.319	3.01256	6.18649	1.4147
LOC_Os11g07960	Chr11	4128529	4130571	-	transferase family protein putative expressed	46.1419	10.2074	80.4812	9.35287	96.9323	11.8662	26.707	6.98812	25.5089	6.28099	37.3065	2.97747
LOC_Os11g10470	Chr11	5710546	5711249	-	expressed protein	92.2769	21.3912	78.7289	16.1379	127.844	23.0467	65.316	14.2249	73.7869	11.0634	22.633	3.33795
LOC_Os11g10710	Chr11	5873795	5880713	-	protein kinase domain containing protein expressed	12.3163	4.9311	11.7867	3.51683	10.222	3.08015	10.6919	3.27049	14.5071	3.81373	6.41265	1.66357
LOC_Os11g19864	Chr11	11436951	11446266	-	transposon protein putative Pong sub-class expressed	1.11416	0.160742	2.33094	1.15139	4.13652	1.19571	2.86623	0.694665	2.14785	0.787129	3.57133	0.182803
LOC_Os11g25040	Chr11	14267737	14268968	+	plant-specific domain TIGR01615 family protein expressed	35.4108	0.208391	31.3486	2.04557	15.8935	0.11267	18.2682	0.127022	21.7042	1.61289	20.0101	0.940917
LOC_Os11g31700	Chr11	18552508	18556300	-	expressed protein	2.88484	0.392194	1.05298	0.252807	1.72029	0.172237	13.3829	3.55504	7.72159	0.932895	9.72999	0.571845
LOC_Os11g32030	Chr11	18874060	18877031	+	sex determination protein tasselseed-2 putative expressed	60.3635	15.515	35.3049	15.1015	14.2917	5.43339	27.8137	9.4367	70.5091	14.8045	25.434	12.6865
LOC_Os11g37260	Chr11	22003368	22010520	+	SEY1 putative expressed	2.01381	0.364994	0.91329	0.446727	1.07178	0.290395	1.5351	0.763224	0.659785	0.278053	0.57134	0.192431
LOC_Os11g37950	Chr11	22502007	22503109	+	WIP3 - Wound-induced protein precursor expressed	208.548	24.019	231.896	81.2744	217.565	30.2191	366.893	20.345	150.622	5.63952	387.977	27.0508
LOC_Os11g37960	Chr11	22505993	22507419	+	WIP4 - Wound-induced protein precursor expressed	423.521	82.9949	433.616	128.155	472.17	102.387	525.32	74.1491	459.807	86.0003	421.756	80.3111
LOC_Os11g38610	Chr11	22876399	22884547	+	expressed protein	11.1096	1.76554	11.8841	0.641839	11.2929	0.0361902	9.93655	0.0873133	21.7658	1.27712	17.8347	3.0143
LOC_Os11g39010	Chr11	23225322	23226629	-	expressed protein	2.3112	0.820224	3.62293	0.600954	4.33094	1.77927	4.23449	1.87874	4.40272	2.28703	3.7485	1.04912
LOC_Os11g40590	Chr11	24217425	24224440	-	DUF1399 containing protein putative expressed	8.67052	2.83548	21.1171	3.7538	7.59335	3.63958	80.1921	22.5955	21.3074	10.9456	73.0502	22.5752
LOC_Os11g42200	Chr11	25423701	25426214	+	laccase precursor protein putative expressed	24.0231	1.40148	8.44447	1.92415	22.3018	1.62387	16.8328	0.675929	15.7411	1.53399	27.0214	0.549936
LOC_Os11g45990	Chr11	27828621	27835246	+	von Willebrand factor type A domain containing protein putative expressed	3.3621	0.847108	9.0896	0.552385	18.9795	0.579493	33.1143	2.35022	79.5961	0.210804	49.0605	5.98754
LOC_Os11g46000	Chr11	27841513	27846793	+	von Willebrand factor type A domain containing protein putative expressed	3.84496	0.921797	4.99635	0.205314	2.80746	0.411703	13.9856	1.71359	14.8096	0.823416	38.9188	1.015
LOC_Os11g47530	Chr11	28733117	28734280	+	glycosyl hydrolase putative expressed	4.48403	2.04016	20.2731	3.32681	9.53232	2.68769	6.55837	0.675616	3.96018	0.516317	14.5029	1.10122
LOC_Os11g47600	Chr11	28758715	28760007	-	glycosyl hydrolase putative expressed	15.1912	3.66665	22.0913	2.47659	59.1206	5.97026	23.3374	5.49891	22.6974	2.17286	17.6786	4.17822
LOC_Os12g02240	Chr12	696945	697244	+	expressed protein	47.4021	8.26995	201.097	18.3014	66.0067	6.07516	245.048	30.3642	283.829	36.1137	252.924	14.6649
LOC_Os12g02500	Chr12	854005	855382	+	esterase putative expressed	8.36003	2.15071	7.66498	2.69781	4.48257	2.06827	4.56545	1.64434	5.57172	1.70386	6.02888	2.1323
LOC_Os12g03050	Chr12	1146995	1148742	+	no apical meristem protein putative expressed	14.3283	3.05409	17.8452	5.70277	33.496	9.86554	11.2936	1.75543	10.0505	2.84006	17.6569	1.63216
LOC_Os12g04360	Chr12	1851398	1852196	+	calmodulin-like protein 1 putative expressed	61.8352	22.3289	95.7992	38.2928	72.1457	29.7773	82.2837	19.8774	83.6907	23.185	82.714	31.2987
LOC_Os12g04980	Chr12	2154058	2158284	-	DNA repair protein Rad51 putative expressed	4.95886	2.03059	3.65145	1.82533	5.10814	2.13152	2.19882	0.93331	2.70556	0.758078	4.55992	1.88051
LOC_Os12g05690	Chr12	2622155	2623105	-	expressed protein	14.8755	2.04876	18.7853	4.77495	22.0172	1.92983	6.78681	0.975724	10.1854	1.15927	9.57878	0.594088
LOC_Os12g08930	Chr12	4656472	4657023	-	expressed protein	71.1033	4.96816	38.2869	0.753094	62.0032	4.88122	15.5022	1.5794	18.9499	0.41213	51.8623	0.737341
LOC_Os12g09700	Chr12	5116345	5118098	-	Jacalin-like lectin domain containing protein putative expressed	2.56856	0.618413	7.11877	0.727065	3.10172	0.626021	2.23809	0.995812	2.0143	0.86565	2.43847	0.829794
LOC_Os12g09710	Chr12	5125202	5129674	+	NBS-LRR disease resistance protein putative expressed	3.13518	1.14027	2.66531	0.330326	3.21362	0.50692	1.49134	0.428397	2.16667	0.524044	1.86438	0.335038
LOC_Os12g15470	Chr12	8829523	8834630	-	OsSCP65 - Putative Serine Carboxypeptidase homologue expressed	42.2732	13.1895	34.476	16.0831	28.662	12.3291	23.7257	10.2713	35.3962	13.8922	38.3136	15.6482
LOC_Os12g30520	Chr12	18314936	18319067	-	pumilio-family RNA binding repeat containing protein expressed	8.94325	1.83757	10.2933	1.26003	9.60814	1.38799	9.53487	2.6891	10.1328	2.28894	11.6925	3.03156
LOC_Os12g31370	Chr12	18876115	18879204	+	DNA repair protein Rad51 putative expressed	7.11613	2.69528	5.15676	1.83857	6.00115	1.72405	5.45769	1.63486	5.49376	1.58352	6.15894	1.69892
LOC_Os12g37519	Chr12	23025355	23028137	+	retrotransposon protein putative unclassified expressed	35.6354	3.74358	31.996	5.81068	44.8657	9.04725	28.8886	4.38628	26.299	4.01077	42.0916	6.17331
LOC_Os12g38051	Chr12	23382984	23391427	-	metallothionein putative expressed	4292.3	496.14	2321.69	203.375	1109.62	92.7975	1025.49	139.069	635.917	47.2934	1044.66	142.318
LOC_Os12g38270	Chr12	23501361	23502386	+	metallothionein putative expressed	11745.5	280.088	6433.12	383.134	8309.75	199.504	3664.75	85.2539	4924.61	49.0353	5130.85	168.395
LOC_Os12g38290	Chr12	23512497	23513477	+	metallothionein putative expressed	4817.37	862.748	3808.97	850.741	4252.84	929.623	2898.64	857.968	3298.76	753.75	3629.92	1115.85
LOC_Os12g40180	Chr12	24871709	24872333	+	expressed protein	16.1073	1.49712	16.435	4.62314	26.7692	3.90844	20.2952	7.19899	26.0966	11.0887	17.5313	5.41706
LOC_Os12g44220	Chr12	27426310	27427745	+	ATPase 2 putative expressed	24.9864	2.91071	40.3844	12.1777	28.6687	5.35245	65.9688	24.4896	101.865	24.6694	110.267	23.0428

## Sheet: down regulated
gene_id	Chr	pos_start	pos_end	chain	CdXD138_FPKM	XD138_FPKM	CdXD223_FPKM	XD223_FPKM	CdXD382_FPKM	XD382_FPKM	CdXD242_FPKM	XD242_FPKM	CdXD268_FPKM	XD268_FPKM	CdXD355_FPKM	XD355_FPKM
LOC_Os01g01302	Chr1	145577	147852	+	2.20012	5.04511	2.29951	4.97257	3.27061	7.83327	2.74572	6.40985	2.94248	6.87719	2.2808	4.95738
LOC_Os01g01910	Chr1	496066	497368	+	1.26034	5.52699	0.829381	2.58939	0.322317	1.63456	2.26082	5.21543	2.54785	5.92555	1.32715	3.9895
LOC_Os01g02080	Chr1	586414	587780	-	0.0984385	0.466961	0.700293	2.74344	0.878631	3.17756	0.284147	2.90154	0.426326	4.3859	0.336169	3.83024
LOC_Os01g03630	Chr1	1490473	1492684	-	4.22916	30.009	3.31771	107.864	2.48422	71.6857	6.91119	44.0125	11.5543	58.1162	8.95121	25.0441
LOC_Os01g03640	Chr1	1497240	1500609	-	0.309211	25.9874	1.05953	69.6197	0.224708	13.3503	1.65719	9.64726	2.11254	15.6179	3.25817	24.5632
LOC_Os01g04920	Chr1	2275067	2278872	+	1.96245	8.89815	1.91086	8.58001	1.34262	8.1463	2.39854	9.3649	1.73226	9.95628	1.77965	7.80574
LOC_Os01g06450	Chr1	3039298	3041232	+	1.06779	4.01998	0.812231	3.12312	1.16681	4.53089	1.67989	5.77264	1.6785	4.6531	1.45539	3.94861
LOC_Os01g06580	Chr1	3097346	3098527	-	2.18213	23.6648	3.84186	21.8167	1.19177	27.56	4.67439	20.2749	3.34123	22.2659	4.47856	22.9704
LOC_Os01g12940	Chr1	7185483	7188038	-	2.16031	15.593	5.21664	16.7463	0.310874	7.14873	1.15874	3.81184	0.879462	5.68671	2.78594	12.6778
LOC_Os01g14660	Chr1	8201896	8202798	-	1.91722	30.9853	13.6983	64.3068	1.11744	52.6013	10.363	27.8512	16.7087	47.5683	13.801	36.2734
LOC_Os01g16060	Chr1	9041580	9046087	-	0.217348	0.486677	0.084315	0.429993	0.438579	1.43385	0.230625	0.645439	0.109825	0.701779	0.136202	0.631537
LOC_Os01g17160	Chr1	9866424	9870864	+	0.198547	2.16601	0.559149	2.80422	0.321481	4.20117	1.98298	5.20753	1.94542	6.16426	1.67315	5.28586
LOC_Os01g18970	Chr1	10720419	10721623	-	4.94678	30.5005	10.434	25.1835	3.07323	47.6626	2.91215	37.6949	1.72308	41.1896	7.09111	35.7454
LOC_Os01g24570	Chr1	13847992	13849036	-	4.34137	20.3723	3.24504	26.812	1.86133	16.8289	1.43421	22.6976	0.890403	32.9327	7.16967	21.8929
LOC_Os01g26270	Chr1	14892876	14893943	+	1.71767	5.04112	0.166177	2.03655	0.247536	2.63878	0.291213	1.65629	0.334828	3.22225	0.180489	1.13454
LOC_Os01g26280	Chr1	14896685	14899178	+	3.97417	9.05315	0.146286	5.23567	0.55635	5.29931	0.344636	3.41478	0.879342	6.24272	0.271168	3.67545
LOC_Os01g36240	Chr1	20061961	20066530	+	14.847	86.2594	37.9181	111.457	17.7977	181.237	14.0019	63.3591	14.4585	80.1022	19.234	64.7783
LOC_Os01g37110	Chr1	20714138	20716708	+	3.32975	17.2841	4.88798	11.8535	3.35107	14.5135	4.02948	17.9119	5.16329	11.6067	3.06435	10.5453
LOC_Os01g39960	Chr1	22534999	22538743	+	0.415454	0.865862	0.160915	1.10525	0.547506	1.60038	0.680672	1.87524	0.885359	3.2159	0.251021	2.0686
LOC_Os01g40860	Chr1	23097256	23106303	+	27.763	86.9395	39.6226	113.968	27.6444	74.7063	15.8279	63.7431	21.777	82.4601	40.0437	147.599
LOC_Os01g42370	Chr1	24065207	24073621	-	0.217757	4.73368	0.425369	2.40113	0.498517	2.05917	0.83274	8.35535	1.28521	4.42244	0.815033	2.6819
LOC_Os01g45470	Chr1	25800668	25801243	-	94.3727	324.17	119.499	415.049	109.505	448.628	153.723	357.368	98.4959	406.58	74.1041	403.815
LOC_Os01g45990	Chr1	26119708	26126165	-	13.3068	50.0712	16.7954	56.3851	12.6482	67.1608	16.3064	40.7603	10.5211	33.7288	15.6592	41.7228
LOC_Os01g46250	Chr1	26300194	26303065	+	0.31415	1.20421	0.315459	1.52364	0.32111	2.50574	0.30427	1.14005	0.282778	1.64596	0.213983	1.97466
LOC_Os01g52170	Chr1	30008281	30012094	+	0.928097	2.04411	0.483592	1.75788	0.674842	2.83876	1.02582	2.46345	0.78905	3.11514	1.31125	4.52886
LOC_Os01g52270	Chr1	30048291	30049986	+	1.08801	3.36299	1.81078	4.8211	1.85315	5.75839	2.07733	6.17943	1.97315	4.89146	2.09744	4.8754
LOC_Os01g53470	Chr1	30718930	30719957	+	1.24932	7.87857	1.05931	5.52418	1.47858	8.27653	0.362579	2.42598	0.295178	2.47576	0.66218	3.2241
LOC_Os01g53900	Chr1	30992411	30997182	+	0.252666	1.11753	0.321736	1.25023	0.259049	0.952454	0.417908	1.26017	0.56383	1.22175	0.369615	1.10282
LOC_Os01g53980	Chr1	31047510	31049388	+	2.40752	21.9648	3.5897	18.3205	4.13151	28.8268	2.76567	32.1636	2.9007	17.097	2.3839	15.9918
LOC_Os01g55320	Chr1	31840530	31841097	-	1.64725	11.1182	4.21426	11.6989	6.12754	25.2134	0.412056	5.48279	0.548007	4.33634	2.994	19.2781
LOC_Os01g56030	Chr1	32258914	32260026	-	12.9717	193.144	15.0813	190.109	11.3141	230.932	9.96467	237.311	8.79358	168.674	7.35839	203.678
LOC_Os01g56510	Chr1	32580710	32586143	-	0.853437	2.46255	0.71079	1.96659	0.516363	1.96485	1.09836	4.35337	1.27105	4.71185	0.359377	1.76776
LOC_Os01g56660	Chr1	32693760	32696486	+	0.12418	1.37703	0.444274	2.17696	0.255383	2.74862	1.42261	3.00872	1.08254	3.20988	0.423372	1.97934
LOC_Os01g56980	Chr1	32910262	32925565	-	1.11483	4.03454	1.10827	3.21255	0.924522	3.51512	0.266564	1.20192	0.315292	1.62133	0.252014	0.942659
LOC_Os01g57968	Chr1	33531939	33533704	+	10.0805	31.2576	13.5467	27.8729	5.74663	27.5378	5.52833	27.4238	8.33846	39.2122	4.58498	33.8117
LOC_Os01g58970	Chr1	34089461	34091401	+	16.6036	123.358	12.9478	67.7207	23.5191	151.012	23.3512	261.762	16.8704	142.46	16.1441	110.057
LOC_Os01g59530	Chr1	34420990	34423678	+	0.748257	6.94941	1.79656	7.99529	2.14785	8.15998	4.12294	10.2624	3.15731	11.043	5.98792	16.934
LOC_Os01g59840	Chr1	34605755	34610973	-	2.06511	7.03009	1.38824	5.99238	0.393773	4.4407	2.10103	4.7628	1.0556	5.91172	0.441496	2.69283
LOC_Os01g60340	Chr1	34902303	34906955	-	1.37526	11.5705	0.588414	6.19074	0.718944	6.67527	0.318887	10.0208	0.347556	6.90515	0.172058	5.79919
LOC_Os01g61330	Chr1	35480043	35482190	-	0.967868	5.58778	1.39415	7.07368	0.64684	5.4061	4.57801	12.4569	3.42459	11.5803	3.24889	15.7142
LOC_Os01g62490	Chr1	36177289	36180127	-	3.00715	13.967	6.66529	15.1093	5.17718	28.4358	10.991	25.4478	7.84301	36.5799	10.5413	23.8909
LOC_Os01g63190	Chr1	36622827	36627675	+	5.14954	20.5769	5.48825	24.68	8.4786	28.6057	11.312	23.5023	7.95626	33.3465	7.12295	39.1021
LOC_Os01g63200	Chr1	36634331	36636980	+	5.86775	17.9106	8.53076	28.976	10.6733	31.2856	6.52671	21.4058	7.47716	21.4614	8.18831	18.109
LOC_Os01g64970	Chr1	37710241	37715296	+	34.622	74.8984	30.0844	64.2276	36.0328	78.4309	38.5461	90.6224	34.2091	78.0905	34.0727	73.461
LOC_Os01g66850	Chr1	38812350	38815179	-	0.652373	7.97623	0.36178	7.96243	0.711203	8.84271	2.21051	5.70404	1.72666	5.82064	0.75825	4.87375
LOC_Os01g67030	Chr1	38924789	38926508	+	3.88833	22.1182	7.49997	20.4405	8.25859	29.8533	5.27071	32.7789	10.2759	28.4642	8.67434	26.4664
LOC_Os01g67520	Chr1	39244417	39247231	+	1.20951	6.44316	1.73668	6.46625	2.0071	6.76532	0.742962	3.94001	1.10449	4.18705	1.53955	6.10103
LOC_Os01g69950	Chr1	40453829	40456679	+	4.18393	8.65898	2.87919	10.5095	2.96475	10.9375	4.60013	9.60661	4.66178	12.6166	3.74831	10.5145
LOC_Os01g70970	Chr1	41079469	41082009	-	0.707397	8.47479	1.78094	15.3275	1.05158	16.1401	3.79503	17.9384	3.07015	22.635	7.5771	29.4178
LOC_Os01g71380	Chr1	41365160	41366570	+	2.13402	21.4988	16.1905	75.6404	7.84837	45.7859	8.50069	91.5173	5.37893	109.94	0.810609	17.8567
LOC_Os01g73170	Chr1	42429502	42432618	+	16.0637	51.8486	18.259	88.9413	37.4882	81.4888	23.4952	52.235	27.508	93.4944	35.6985	239.131
LOC_Os01g73840	Chr1	42774834	42778625	-	0.284536	1.45925	0.38572	1.58345	0.375618	1.87349	0.788843	2.4222	1.40215	3.35462	0.187757	1.60749
LOC_Os02g01700	Chr2	385738	386864	-	1.11519	9.62552	1.46239	7.00812	0.766666	4.08599	2.92271	7.06054	0.991845	8.12755	2.33085	13.0019
LOC_Os02g02190	Chr2	667194	669053	-	0.233525	14.9834	1.06774	16.2238	0.0456814	1.3174	1.45575	12.6765	4.41555	12.686	2.77345	8.07444
LOC_Os02g02560	Chr2	926031	929945	-	1.45789	4.43078	0.304058	1.18726	0.536361	2.02964	0.423838	1.07235	0.496207	2.10554	0.623917	2.28629
LOC_Os02g03210	Chr2	1273223	1275549	-	0.246001	3.166	0.289282	4.29147	0.0255978	4.76228	1.58929	3.65726	0.938251	4.84028	2.39507	8.96067
LOC_Os02g08400	Chr2	4481872	4483470	+	0.114464	1.25078	0.285363	0.872267	0.347095	2.13517	0.331308	1.08798	0.300877	1.24184	0.260174	1.15087
LOC_Os02g10470	Chr2	5501165	5504381	+	0.685076	3.13101	0.440187	2.113	0.656883	3.43367	0.794174	2.10172	0.744885	2.81175	1.24029	2.55156
LOC_Os02g16940	Chr2	9650581	9656895	-	0.576475	2.84302	0.139223	6.74918	0.14586	3.90333	0.38342	0.803368	1.15307	5.90287	0.110159	0.787342
LOC_Os02g18410	Chr2	10714983	10716780	-	7.9904	82.8105	22.9898	131.618	14.6917	133.945	49.0056	140.49	27.6472	130.811	57.5967	179.659
LOC_Os02g21640	Chr2	12852011	12852964	+	1.93921	12.259	2.94107	13.5417	3.04374	9.5559	4.18386	10.9337	5.03241	11.7807	4.40017	23.9574
LOC_Os02g25900	Chr2	15192254	15196729	+	23.8882	55.1948	12.7275	42.0029	10.9694	42.7376	13.6773	38.037	9.75876	38.6884	13.5877	40.6098
LOC_Os02g26400	Chr2	15502499	15507276	-	0.355395	1.13508	0.134388	0.839333	0.135153	1.01717	0.355525	0.862294	0.400159	1.22559	0.232562	0.945015
LOC_Os02g27200	Chr2	16002036	16005033	+	0.310781	1.43442	0.353827	0.93296	0.458316	1.51387	0.329104	2.31241	0.615944	1.72566	0.113233	0.539
LOC_Os02g30190	Chr2	17948296	17950941	+	0.469964	1.91456	0.76956	2.90257	0.456864	3.7142	1.43737	5.53001	0.431957	2.47838	0.769368	2.82699
LOC_Os02g33780	Chr2	20152453	20154121	+	2.36645	8.42825	5.60995	27.961	4.1837	14.3969	10.6506	38.1298	7.94634	43.2928	6.37576	46.6331
LOC_Os02g34580	Chr2	20734076	20737331	+	0.09418	1.11624	0.137277	0.960978	0.0944994	0.73983	0.748609	2.77885	0.640093	2.9587	0.694063	2.6451
LOC_Os02g37190	Chr2	22477782	22478946	-	232.678	2258.32	163.152	3761.49	225.136	3988.53	174.553	933.302	229.434	1133.25	310.126	2021.69
LOC_Os02g40100	Chr2	24276308	24281041	+	0.840536	4.84387	0.789317	2.98376	0.869667	5.23057	1.8111	3.7674	1.51264	4.59238	0.88212	2.56529
LOC_Os02g40110	Chr2	24283189	24284804	-	8.61695	31.582	6.80743	15.0629	14.1647	41.3077	4.02253	29.6197	11.0305	36.9174	8.11991	22.808
LOC_Os02g42370	Chr2	25488084	25491732	+	0.198363	1.2162	0.290537	1.20226	0.245108	1.70575	0.398293	2.34741	0.516238	2.89796	0.38696	2.30909
LOC_Os02g42880	Chr2	25789239	25791213	-	0.353335	3.75553	1.42754	7.24857	0.720775	6.63346	0.768711	1.93068	0.459667	2.04513	0.754331	2.41984
LOC_Os02g44880	Chr2	27182922	27186705	+	5.86579	19.703	5.20071	15.5854	3.9873	15.7033	4.42295	14.4697	3.99316	11.3829	5.37715	12.8183
LOC_Os02g45890	Chr2	27967467	27968844	-	3.13716	22.339	3.87054	11.167	6.21327	37.0763	16.2079	35.0552	21.1006	47.7327	7.81604	29.3793
LOC_Os02g46850	Chr2	28581546	28584456	-	15.5774	50.835	20.0022	45.889	14.0363	40.019	25.265	52.968	17.5252	50.1182	19.1107	49.9951
LOC_Os02g47390	Chr2	28928706	28932010	-	0.128591	0.445076	0.0604543	0.469136	0.0252338	0.7693	0.200341	0.503958	0.0903168	0.731523	0.229152	1.75043
LOC_Os02g51280	Chr2	31396707	31399105	+	1.16281	4.18533	1.06811	4.86507	1.02595	3.5958	1.54447	4.74406	0.914578	5.76456	1.3319	7.40437
LOC_Os02g56570	Chr2	34654198	34658863	+	1.48145	5.42251	3.38391	7.3765	1.90345	5.42464	2.21927	4.99742	2.31403	6.25597	2.06991	6.17996
LOC_Os03g01700	Chr3	430478	432878	-	110.995	932.724	183.991	858.566	78.1519	1239.09	97.5546	1581.42	84.3788	924.939	87.2337	751.043
LOC_Os03g02040	Chr3	646947	649469	-	14.059	85.2815	17.0594	127.619	11.7245	106.656	63.3067	140.061	37.7804	146.059	48.4058	151.501
LOC_Os03g03670	Chr3	1630161	1631864	-	0.983261	3.47178	0.348831	1.45403	0.617915	3.589	0.21097	1.52422	0.421222	3.27343	0.167295	1.48279
LOC_Os03g08720	Chr3	4492084	4494120	-	5.1309	17.1722	8.56677	24.0013	6.07049	26.948	5.81645	27.9452	6.41738	28.5345	5.8927	28.2855
LOC_Os03g10900	Chr3	5596830	5599784	-	0.708786	2.32186	0.587483	2.28481	0.746453	2.8587	0.67861	2.39596	0.689102	2.60678	0.658915	2.11815
LOC_Os03g12990	Chr3	7018343	7019303	+	0.238553	0.999602	0.6655	2.74974	0.584723	2.54379	0.42497	2.72579	0.504817	3.17513	0.399097	2.28962
LOC_Os03g14040	Chr3	7615918	7618928	+	1.06685	2.73317	0.322861	1.77179	0.83527	2.68983	0.616004	2.10756	0.659597	3.59654	0.387414	1.80951
LOC_Os03g15190	Chr3	8307296	8311557	-	2.75258	6.41377	0.232885	1.35509	1.8469	6.01809	0.366333	2.7415	0.590566	2.59477	0.46091	3.14276
LOC_Os03g15340	Chr3	8396569	8397445	+	101.247	483.677	106.11	432.083	45.9717	404.684	148.838	583.345	187.195	480.048	288.16	850.292
LOC_Os03g16470	Chr3	9079602	9081544	+	2.00332	4.82965	1.83899	5.06	1.73832	6.00597	2.43737	5.70203	1.81488	7.91326	1.81857	5.46149
LOC_Os03g18770	Chr3	10517108	10518361	-	214.639	606.27	180.452	519.522	235.051	824.951	205.139	621.232	206.311	639.731	199.925	499.618
LOC_Os03g19180	Chr3	10750143	10751086	-	0.237712	5.29823	0.585878	3.3241	0.520495	2.85769	0.748883	3.43948	0.885656	3.78148	0.336297	5.35337
LOC_Os03g20100	Chr3	11351431	11355773	-	3.31112	8.87379	1.97668	7.79238	2.89823	9.08652	2.82758	6.38501	2.3	9.38859	2.28667	7.22547
LOC_Os03g20420	Chr3	11549506	11558340	-	45.9591	152.675	57.703	200.93	62.8568	188.733	44.2298	235.486	35.131	194.919	47.4345	222.803
LOC_Os03g21370	Chr3	12219824	12223237	+	3.03089	10.378	2.11362	7.76916	1.27174	9.09074	3.91793	9.71944	4.83649	13.106	2.59888	7.6447
LOC_Os03g22370	Chr3	12812215	12812977	+	2.29949	7.8061	0.445385	8.03364	0.379575	7.13926	2.20473	9.65554	2.05371	18.806	1.66239	7.92187
LOC_Os03g24510	Chr3	13970111	13971893	+	0.166057	2.09295	0.772546	2.83295	0.119593	2.12087	1.55459	3.34843	0.993616	3.28544	0.830634	3.63304
LOC_Os03g25360	Chr3	14494878	14496363	+	0.805565	3.7407	1.57678	9.89936	1.85304	8.14233	2.83409	8.13431	4.1435	10.9638	1.42534	4.01346
LOC_Os03g28300	Chr3	16282710	16290482	+	54.0853	146.297	38.6542	105.335	43.043	161.984	67.7213	203.824	23.6331	159.986	31.7455	118.779
LOC_Os03g30420	Chr3	17340415	17342284	-	1.86272	7.04422	0.830156	9.02904	0.749419	10.2255	2.15342	31.1892	0.498729	15.0573	1.1117	24.0381
LOC_Os03g36750	Chr3	20379616	20387075	+	4.14535	8.71651	1.86161	6.04868	1.68713	6.97645	1.58541	5.05636	2.01725	5.67227	2.28871	7.41381
LOC_Os03g41510	Chr3	23086227	23090306	+	0.659234	5.29686	1.40772	9.5748	0.258122	5.40054	0.16965	1.33114	0.212726	0.956935	0.0592635	1.33745
LOC_Os03g43010	Chr3	23989140	23997536	+	3.96876	60.6317	10.639	39.0804	5.69934	40.534	13.6462	51.4279	9.37268	55.537	10.2413	41.2271
LOC_Os03g43970	Chr3	24693301	24694629	-	3.38685	13.4707	4.39568	9.24416	4.59258	18.3337	4.14883	20.1638	3.15784	12.5441	3.85854	10.7802
LOC_Os03g44670	Chr3	25147429	25151542	-	16.1684	42.651	18.3279	51.5921	18.1448	43.5987	13.9409	71.4355	12.602	59.647	13.6467	49.5948
LOC_Os03g45740	Chr3	25832041	25833820	+	0.463836	1.00619	0.805467	4.86789	1.75466	8.29985	0.84076	6.86041	0.231195	7.50238	1.14836	9.67511
LOC_Os03g46420	Chr3	26246553	26247660	+	0.515308	1.86269	0.423194	1.81394	0.0998598	1.30548	0.356391	1.32626	0.636344	1.75427	0.399898	1.31495
LOC_Os03g51150	Chr3	29272320	29274639	-	8.12027	24.4319	8.47153	20.6061	5.00847	23.0924	13.8414	29.0511	12.0863	31.5443	16.3719	38.0126
LOC_Os03g52040	Chr3	29858905	29864596	+	21.4677	55.1586	11.4212	28.9289	10.6351	29.4994	2.73111	10.1808	2.91161	15.0667	3.31073	11.3482
LOC_Os03g58190	Chr3	33138564	33141520	-	0.678647	3.3692	0.553992	2.70641	0.744237	2.99658	0.602984	1.5827	0.621376	1.98124	0.7703	2.2753
LOC_Os03g58490	Chr3	33315821	33319743	+	0.382555	3.08162	0.904605	3.25706	0.320505	2.95542	0.850689	2.64599	0.639783	3.30297	0.949761	3.15032
LOC_Os03g59440	Chr3	33834634	33835499	-	0.21623	7.04549	0.471747	5.54209	1.13997	6.83594	2.68846	21.5453	2.29121	30.9665	4.42094	36.6663
LOC_Os03g60509	Chr3	34394493	34395664	-	30.7941	116.467	42.2613	123.939	37.018	117.672	57.7709	150.568	56.2738	183.631	54.9189	147.597
LOC_Os03g64320	Chr3	36347802	36358609	+	4.95676	23.9237	10.6484	23.4686	3.1185	18.9456	7.30224	18.5808	4.3375	24.5919	7.57132	21.6464
LOC_Os04g03870	Chr4	1767007	1768449	-	1.02987	3.12839	2.13988	5.84191	2.80583	11.9863	1.83348	11.9362	1.81627	10.3713	1.00076	7.08485
LOC_Os04g09540	Chr4	5121027	5124372	+	0.101226	1.22092	0.140024	1.66398	0.205924	2.20162	0.54828	1.23732	0.766605	3.68692	0.723106	2.97472
LOC_Os04g11524	Chr4	6306223	6309507	+	0.545816	2.09963	1.01464	3.61899	2.49567	14.1935	6.50814	18.0857	6.41671	23.3742	5.26978	21.1593
LOC_Os04g13140	Chr4	7250358	7251846	+	3.39798	13.4213	1.9252	12.7847	2.09915	16.3315	0.451332	3.51813	0.232786	2.53243	2.98405	19.9891
LOC_Os04g16722	Chr4	9094075	9098277	+	8.20195	25.6094	11.8497	24.2586	6.07746	19.565	3.87375	20.2423	6.21569	26.0854	4.00909	26.5141
LOC_Os04g18030	Chr4	9939540	9956327	-	0.394465	1.2276	0.419983	1.41	0.375242	1.31604	0.220792	0.938224	0.212344	1.29714	0.157228	0.723796
LOC_Os04g27070	Chr4	16007286	16011934	-	0.156051	1.79432	0.426832	5.79974	0.19288	4.1085	0.448172	7.91604	1.03107	8.75593	0.0881254	0.959426
LOC_Os04g31960	Chr4	19142083	19144072	-	0.699685	2.86831	0.811264	4.50353	1.36039	4.94342	1.04902	14.698	0.778403	7.64452	0.4573	6.33284
LOC_Os04g32110	Chr4	19269218	19271345	+	39.826	102.548	38.5152	93.4291	46.4245	114.513	38.9468	111.231	35.2198	81.6838	46.5035	98.0166
LOC_Os04g32510	Chr4	19564239	19566320	+	1.3783	4.90393	0.741911	1.97737	0.655596	2.38607	0.903234	3.51167	1.25331	3.23514	0.827034	4.13209
LOC_Os04g33640	Chr4	20372913	20377959	+	0.881631	4.33673	0.968644	2.41828	1.91324	5.05067	1.82372	3.93453	1.92644	4.86732	1.72361	5.43218
LOC_Os04g33900	Chr4	20534071	20534774	+	1.66372	4.54888	1.399	3.69183	0.984058	4.1199	3.38439	9.48164	1.21943	3.57018	1.6478	8.65792
LOC_Os04g35100	Chr4	21332217	21335533	-	0.484163	3.35045	0.978773	3.29582	1.01036	4.07364	1.59856	4.37725	1.49858	4.86745	1.25738	4.42578
LOC_Os04g35160	Chr4	21368526	21371720	+	1.27848	14.3343	15.0378	31.1273	5.76104	23.2445	17.4745	61.9905	18.6255	49.3184	20.642	44.2197
LOC_Os04g36740	Chr4	22192042	22197439	-	4.57656	26.4797	10.3442	38.3488	9.33773	32.2202	9.98031	33.8825	6.57094	36.205	4.68873	24.8118
LOC_Os04g36750	Chr4	22200999	22201941	+	0.857281	7.84393	2.40226	12.9235	1.54492	14.8561	1.13324	7.0344	0.465014	8.44068	0.998682	14.7593
LOC_Os04g36800	Chr4	22216909	22221345	-	0.173734	0.550235	0.13805	0.651243	0.105297	1.1469	0.109642	0.742469	0.16441	0.916031	0.0866876	0.887846
LOC_Os04g39380	Chr4	23435707	23436503	-	0.139638	7.21046	0.312782	13.3096	0.235205	2.6052	1.22397	9.70844	1.30702	9.817	0.945229	12.96
LOC_Os04g39600	Chr4	23599540	23600705	-	1.25456	9.79229	3.36719	7.4782	1.4814	9.53389	2.1328	9.76685	1.55933	10.1473	4.2946	15.7129
LOC_Os04g40150	Chr4	23892683	23896476	-	10.0521	33.5283	13.0609	41.6647	12.5417	39.2802	11.056	52.534	8.43407	40.1527	11.163	37.4846
LOC_Os04g42740	Chr4	25297188	25299569	+	2.91457	9.09906	2.51517	7.91493	4.04707	10.9795	1.96545	17.3071	1.44029	10.5565	1.92011	8.9122
LOC_Os04g42760	Chr4	25307143	25308653	+	20.8205	71.4915	11.2218	61.8644	18.4491	83.5211	9.0007	61.713	11.1615	58.5767	12.5141	53.1252
LOC_Os04g45520	Chr4	26931453	26932639	-	1.72903	75.5006	4.04273	89.7751	2.22922	58.8967	2.31929	161.387	3.25935	65.2503	2.47631	66.5406
LOC_Os04g46810	Chr4	27740050	27740811	+	3.37707	180.663	15.5751	358.634	8.19621	846.935	193.374	620.59	75.7214	653.549	98.4479	789.524
LOC_Os04g46820	Chr4	27743339	27743734	+	0.683453	259.472	6.51664	148.248	2.20931	552.773	15.9548	99.4684	5.47233	103.49	11.9527	165.884
LOC_Os04g49250	Chr4	29391121	29392759	+	1.49492	8.49554	1.62235	5.80027	1.76236	7.45809	0.897804	6.10928	1.76074	5.78255	1.91805	5.06602
LOC_Os04g49900	Chr4	29754938	29762118	+	0.746498	2.67455	2.10774	4.47263	3.45113	7.30599	1.20495	4.41385	1.96841	7.28756	1.71683	6.17375
LOC_Os04g52164	Chr4	30995338	30999600	+	0.212238	1.41417	0.248095	1.65665	0.224863	0.920412	0.660199	2.08981	0.698343	2.31703	0.529793	1.14899
LOC_Os04g52530	Chr4	31230928	31231968	+	0.361332	2.11986	0.379463	3.13203	0.143348	3.44346	0.860442	3.32217	1.12003	3.23196	1.05461	5.83598
LOC_Os04g56320	Chr4	33575152	33579655	-	0.122529	0.889929	0.264547	1.79186	0.106075	0.896031	0.42776	1.49336	0.312612	2.57492	0.358904	1.77594
LOC_Os04g56430	Chr4	33641292	33642362	+	5.18117	63.5473	8.30442	62.9948	6.71473	115.881	16.2943	46.5389	16.6703	168.951	14.7498	351.683
LOC_Os04g57560	Chr4	34244247	34248323	-	203.74	459.855	223.798	461.272	267.05	629.548	216.435	496.299	155.463	605.149	241.537	523.182
LOC_Os04g57860	Chr4	34450561	34454341	-	0.318288	6.03516	0.438174	1.70995	0.582069	7.1055	0.360236	5.37503	0.420175	8.16125	1.04006	6.62232
LOC_Os05g06300	Chr5	3219999	3228123	-	1.2022	4.83591	3.76933	10.285	1.45312	5.71815	1.3757	5.03333	1.26546	5.48959	0.862328	4.10338
LOC_Os05g07060	Chr5	3715762	3716891	-	0.36178	14.8802	0.737774	13.249	0.383158	4.87893	2.98821	12.1472	1.2763	16.8973	1.57571	12.2442
LOC_Os05g07280	Chr5	3856578	3859257	-	5.54909	17.4837	6.21468	13.7708	6.64146	20.7021	6.29748	32.4845	5.6472	16.5892	5.25784	17.4492
LOC_Os05g07420	Chr5	3956457	3959190	-	0.18542	4.82907	1.48305	8.15668	0.0551104	4.3655	1.58549	6.5551	1.33511	8.49998	0.889238	4.14279
LOC_Os05g12320	Chr5	7082883	7085033	+	3.20017	10.305	4.09429	9.10602	0.901467	15.1549	2.98248	7.63627	1.91809	13.7656	1.45958	7.99012
LOC_Os05g12580	Chr5	7219557	7219895	-	281.247	946.049	106.241	294.188	765.314	1858.77	66.2831	334.218	142.09	340.32	111.646	455.045
LOC_Os05g13320	Chr5	7378648	7381005	-	0.0454151	0.654378	0.0823981	0.694684	0.092305	2.054	0.41274	3.21737	0.304379	3.75379	0.177023	3.7874
LOC_Os05g15170	Chr5	8613257	8614170	-	0.981902	3.06796	0.865751	3.72568	0.30936	5.49942	1.22426	7.13627	0.687002	4.80385	0.487744	3.33371
LOC_Os05g16670	Chr5	9461640	9474106	+	1.30998	3.98763	1.42191	3.89302	1.17802	5.61012	1.06584	3.37197	1.14735	4.43914	0.717946	3.17742
LOC_Os05g27100	Chr5	15770497	15773664	-	0.699902	4.1585	0.409659	2.48597	0.489045	2.13649	1.48631	3.64739	0.919574	4.53268	0.804721	4.47585
LOC_Os05g30430	Chr5	17637782	17641319	-	0.308384	1.1016	0.19886	1.87823	0.643327	2.66545	1.02821	3.36142	1.24676	3.4692	1.01426	2.9502
LOC_Os05g31160	Chr5	18126333	18129661	+	1.13614	3.12371	0.622574	2.38257	0.745127	2.37337	0.828423	2.8345	0.846527	4.08995	0.81819	2.29403
LOC_Os05g31760	Chr5	18500678	18503121	+	8.72365	29.9503	8.26724	25.4398	7.43024	21.3549	9.2621	20.6694	6.7357	23.5883	7.79748	22.3727
LOC_Os05g34030	Chr5	20099150	20101168	+	13.0159	33.9453	7.91317	26.6931	11.7236	41.7512	5.56698	24.4696	4.04522	25.2247	9.42385	29.7177
LOC_Os05g39320	Chr5	23065607	23067936	+	0.720362	8.23579	0.634259	8.90483	1.10702	8.79332	0.175825	4.76245	0.2084	3.53596	0.244149	2.31903
LOC_Os05g39500	Chr5	23178205	23178921	+	11.0629	22.8174	6.06243	26.2496	2.21408	18.5921	9.94509	20.9736	7.72801	17.9302	6.65941	36.0121
LOC_Os05g39870	Chr5	23429486	23434020	-	0.370457	1.12298	0.0653512	0.726382	0.0799591	0.566569	0.407093	0.959863	0.186282	1.24241	0.715192	1.7037
LOC_Os05g40000	Chr5	23502667	23504193	-	0.163273	1.00724	0.317263	1.09654	0.245584	1.12288	0.447678	1.08665	0.401343	1.05236	0.249291	0.940692
LOC_Os05g42060	Chr5	24611755	24613221	+	1.012	13.2629	1.00297	5.85386	0.684785	7.41167	2.00819	9.89135	1.89078	11.0123	1.68654	11.3606
LOC_Os05g42180	Chr5	24663914	24666109	+	2.58667	5.4266	1.38199	4.79775	2.21288	7.37687	0.773526	3.74051	1.1217	3.53586	1.26981	3.10533
LOC_Os05g44630	Chr5	25962249	25964484	-	0.244102	2.0832	0.330003	2.79819	0.31667	3.4277	0.379726	1.71857	0.378985	1.37332	0.388894	2.03705
LOC_Os05g46360	Chr5	26868332	26871153	+	16.2543	75.4742	29.4088	72.3342	24.3934	70.3505	23.4156	80.5884	25.6784	82.0717	16.9387	49.9694
LOC_Os05g47840	Chr5	27422988	27424795	-	0.460784	2.10843	0.437955	3.13887	0.467485	2.8575	0.25734	3.06361	0.505981	1.87729	0.438975	2.28499
LOC_Os05g50120	Chr5	28721012	28726522	+	0.539538	2.45801	0.662038	2.43218	0.549567	4.15071	0.788196	2.69254	0.786731	3.16015	0.984729	3.79786
LOC_Os05g51620	Chr5	29595447	29601413	-	0.341344	1.91749	0.41909	1.60209	0.71818	2.08318	1.29093	3.41106	1.03781	4.46581	1.00051	3.31986
LOC_Os06g01850	Chr6	479178	481669	-	1.35151	4.60819	0.526289	5.88424	1.00188	10.4038	1.10097	9.81252	1.39608	15.6574	0.977535	10.7926
LOC_Os06g02000	Chr6	564534	567685	+	11.1604	29.412	11.1947	30.4789	19.1171	47.7879	5.8765	36.4663	6.92631	25.1967	5.66226	22.8344
LOC_Os06g03740	Chr6	1476239	1477236	+	0.488459	1.50977	0.297127	2.04085	0.200791	1.04174	0.3677	1.19976	0.377331	0.953583	0.264739	1.09914
LOC_Os06g05310	Chr6	2387398	2390052	+	0.24592	2.32995	0.379191	1.76717	0.499487	4.46765	0.384245	3.35072	0.306945	1.59453	0.199071	1.72271
LOC_Os06g05930	Chr6	2714450	2715133	-	216.677	920.528	423.142	1024.07	238.229	981.869	397.071	1032.48	429.945	993.741	403.711	917.159
LOC_Os06g05990	Chr6	2749783	2754799	-	2.25637	17.0039	2.77144	21.0457	4.07555	21.6973	3.60936	26.4389	2.11577	11.1794	2.39116	15.2424
LOC_Os06g06000	Chr6	2759258	2762127	-	2.09578	12.1809	2.57334	13.1192	2.75116	18.0591	2.5545	16.3426	1.2996	8.60061	1.27468	8.44094
LOC_Os06g07250	Chr6	3470973	3475963	+	23.7353	52.1379	16.5763	364.693	38.0257	167.459	9.5153	562.238	40.3181	502.643	9.14312	306.964
LOC_Os06g07914	Chr6	3846106	3848325	+	0.046484	1.99097	0.310966	1.40343	0.0957483	1.32564	0.452873	1.83091	0.392153	2.56644	1.14219	3.53313
LOC_Os06g09920	Chr6	5057622	5058035	-	3.59427	31.984	7.28793	18.6605	7.74162	28.2636	5.269	50.7429	9.02947	30.1215	6.40168	37.4353
LOC_Os06g10950	Chr6	5718733	5720698	-	0.156369	1.67715	0.237647	1.40212	0.258019	1.97227	0.635114	2.04577	0.930903	2.41387	1.25427	3.35503
LOC_Os06g16160	Chr6	9202757	9206466	-	4.5932	11.0136	0.999449	4.7495	3.94103	10.1948	0.507991	11.9339	1.19434	10.4038	0.835592	4.32946
LOC_Os06g17260	Chr6	9996771	9998385	-	1.67256	8.58907	1.27969	5.42864	0.771127	6.61054	1.63071	19.1273	2.13347	9.79441	0.580867	3.28025
LOC_Os06g22060	Chr6	12794242	12800358	+	1.19213	6.58772	0.925327	6.08427	0.671609	7.09603	3.41788	8.84649	1.2953	11.2195	0.820849	6.30299
LOC_Os06g30370	Chr6	17539922	17542480	-	1.42742	3.37629	1.09605	6.20107	2.79782	7.48413	2.32623	47.0211	2.00693	23.6587	3.37261	24.7101
LOC_Os06g34730	Chr6	20178120	20179043	-	13.0841	38.8531	10.5052	28.6401	3.41935	14.3986	11.2902	44.8276	10.1094	31.3564	8.83687	39.8819
LOC_Os06g36840	Chr6	21700478	21703430	-	0.749788	2.4139	0.270714	1.84564	0.468688	2.15703	0.702706	1.82293	0.849787	2.51954	0.244818	2.70276
LOC_Os06g39230	Chr6	23289524	23292315	+	6.09409	19.1659	2.40299	11.9352	0.726026	10.188	6.65296	14.9309	5.29385	11.8335	1.3297	15.7427
LOC_Os06g40790	Chr6	24332453	24338112	-	0.412409	1.03892	0.592114	1.48541	0.248118	1.25916	0.519091	1.60418	0.466345	1.41273	0.161449	0.937089
LOC_Os06g40818	Chr6	24348623	24354099	+	9.3687	21.03	4.64721	27.3464	9.61514	26.6915	16.3327	38.9202	7.1356	32.1933	4.20494	39.5544
LOC_Os06g46754	Chr6	28390331	28396007	-	6.3235	14.2908	4.1021	16.5279	3.55535	19.473	3.74809	10.1132	3.35768	9.8289	2.26714	7.55946
LOC_Os06g49050	Chr6	29727335	29731975	+	1.44777	3.04455	1.02243	2.86482	0.382452	1.4267	0.387256	1.58214	0.335525	1.27772	0.658752	1.45783
LOC_Os06g50060	Chr6	30336259	30336936	-	3.63569	21.8519	6.00043	18.5295	5.99695	20.8378	10.2379	47.7473	8.95359	29.1779	12.8655	30.7379
LOC_Os06g50070	Chr6	30338357	30339335	-	0.342263	2.46424	0.237517	1.20525	0.15955	1.69713	0.538175	5.23685	0.395287	2.77475	0.277574	1.9412
LOC_Os06g50480	Chr6	30564131	30567036	+	6.16416	18.9954	3.69941	13.4766	5.99555	36.2866	0.994846	10.0655	1.42339	5.6688	2.18491	10.1886
LOC_Os06g50600	Chr6	30620816	30624219	-	10.7917	24.8684	13.6916	30.483	19.5418	57.2823	2.0002	9.95968	2.06221	4.75203	8.18689	26.4399
LOC_Os06g50830	Chr6	30754644	30758412	-	17.0666	54.8067	21.8296	64.8869	11.9161	39.2302	15.7976	72.5065	16.7238	60.4797	13.6992	58.6623
LOC_Os07g01600	Chr7	373732	375712	+	1.82881	50.9565	0.345352	4.80907	0.17955	14.6938	2.83945	21.9484	0.885659	25.2102	0.58808	21.6513
LOC_Os07g03580	Chr7	1432684	1433407	+	1.18393	35.3382	2.48593	34.0491	2.73153	11.3072	4.29741	16.4954	14.6342	55.0795	2.55445	16.2509
LOC_Os07g14910	Chr7	8529427	8532166	+	0.176944	4.74639	0.554785	5.39245	0.613974	8.4371	0.615254	3.29064	0.127791	2.83475	0.515445	4.09271
LOC_Os07g15370	Chr7	8871436	8878905	-	13.6466	83.2984	17.8374	80.013	9.94445	79.244	9.98221	106.504	7.34545	58.8914	6.20124	58.9546
LOC_Os07g26460	Chr7	15221078	15223063	+	0.673807	2.91226	0.987712	2.89074	0.51301	4.75065	1.07889	4.42378	0.270619	3.5575	0.269053	3.28442
LOC_Os07g27850	Chr7	16259328	16262134	+	0.917312	27.5753	0.423963	5.98987	3.93823	26.4489	1.94095	28.2848	1.905	16.58	3.16766	23.2813
LOC_Os07g33320	Chr7	19916969	19917633	+	9.31646	41.3612	16.1799	47.093	14.7963	54.4082	10.8946	55.0895	13.0575	67.7852	16.1797	38.9596
LOC_Os07g38000	Chr7	22798819	22800257	-	1.58536	4.61096	1.19275	3.66763	1.65088	7.04696	2.07992	4.8411	2.14791	8.21569	1.73484	4.14523
LOC_Os07g42910	Chr7	25691834	25694745	-	0.414177	4.9237	1.23058	7.64528	2.85193	7.987	0.456613	5.90961	0.799401	4.40144	0.660261	4.68736
LOC_Os07g43130	Chr7	25844979	25845680	-	0.378652	5.10057	1.79932	10.4496	3.00815	8.36298	1.26674	9.2164	1.0775	11.3457	1.02325	9.24146
LOC_Os07g49000	Chr7	29338447	29341163	+	0.156208	1.44265	0.345093	3.25796	0.104743	2.45764	1.31541	3.72646	0.696117	4.15553	1.42519	5.15465
LOC_Os08g02200	Chr8	746499	747146	+	5.68901	53.7703	2.24511	24.6426	3.65952	41.1472	2.21863	26.3022	2.97649	23.4382	2.30008	28.9565
LOC_Os08g02630	Chr8	1089735	1091023	-	1.21144	3.18956	0.0951812	2.88772	0.328505	2.71989	1.50113	4.13878	1.29906	7.42387	0.636724	3.74639
LOC_Os08g06530	Chr8	3694282	3696648	+	1.31138	2.68683	0.371526	3.67462	0.537889	4.21721	0.751632	4.1965	0.957544	7.5651	0.76155	4.62473
LOC_Os08g07060	Chr8	3949017	3951136	+	0.281812	1.03576	0.114555	0.799901	0.576384	1.87013	0.15617	1.16865	0.22989	1.98877	0.0676947	1.27211
LOC_Os08g08110	Chr8	4599737	4604714	-	15.5778	33.5591	12.3075	32.4302	17.0428	40.7984	17.061	40.8938	14.4887	37.3901	17.0091	35.2144
LOC_Os08g08980	Chr8	5228822	5230034	+	148.222	386.975	69.5716	620.958	265.023	585.012	114.357	523.404	51.3316	446.95	25.8884	293.464
LOC_Os08g10300	Chr8	5998021	6005220	+	2.40944	43.3928	2.87123	14.6078	1.12571	6.98432	6.57138	75.1923	4.00791	61.1503	2.04049	39.3349
LOC_Os08g10310	Chr8	6015745	6023280	+	5.6524	20.9934	1.12697	17.8203	0.273912	9.09754	12.9311	26.9737	8.69535	21.1502	10.2485	29.03
LOC_Os08g10330	Chr8	6040526	6048616	+	3.1173	7.92655	1.81028	6.64507	1.87916	8.34534	4.60642	19.1003	4.16138	15.3956	3.38292	10.4257
LOC_Os08g14990	Chr8	9039735	9043360	+	0.219785	1.41456	0.779204	3.28008	0.120076	1.92102	0.619115	1.28636	0.589451	2.56385	0.676017	2.27893
LOC_Os08g20730	Chr8	12455954	12458105	+	0.339388	14.922	0.488557	14.7158	0.362997	24.2584	0.311106	36.9642	0.488345	10.0079	0.220272	9.04882
LOC_Os08g35440	Chr8	22334606	22336134	+	1.11343	6.11096	0.791826	2.6677	2.71382	6.59535	0.614555	3.87911	0.763635	3.4256	0.683909	5.50881
LOC_Os08g41880	Chr8	26439584	26445474	+	44.6711	254.898	75.4035	191.678	20.5043	160.332	72.2789	192.475	66.4586	236.309	118.283	314.56
LOC_Os08g42198	Chr8	26694538	26695159	-	0.372641	3.22945	0.901292	4.73911	1.35653	4.80674	2.55386	17.8716	2.65827	18.828	3.97242	35.471
LOC_Os09g20240	Chr9	12126818	12128189	+	22.9229	118.26	14.0024	65.7695	20.2353	95.6652	28.7701	82.3164	39.093	97.8056	28.3703	88.0061
LOC_Os09g23300	Chr9	13831868	13833654	+	7.73656	97.9083	9.91982	60.7518	3.14161	47.487	8.08108	76.9811	14.6649	54.2047	5.45589	25.9317
LOC_Os09g24370	Chr9	14479023	14479844	-	122.46	1834.46	64.2394	496.614	123.283	1102.66	1014.57	3164.35	669.766	1603.36	243.835	568.873
LOC_Os09g26170	Chr9	15771483	15772824	-	6.31747	72.7481	11.4606	58.2859	7.8409	71.2044	4.31709	73.7339	6.00053	37.7389	5.55319	42.8749
LOC_Os09g29284	Chr9	17777147	17784627	+	1.03336	4.07397	1.68289	3.65132	2.31738	4.96089	1.12554	2.72782	1.72066	4.6458	0.921237	4.07801
LOC_Os09g31060	Chr9	18675179	18676342	+	0.783433	3.84188	1.07568	3.41851	1.36489	4.42925	0.478556	1.85205	0.269429	1.44334	0.388114	2.31742
LOC_Os09g31390	Chr9	18868402	18877573	-	5.37452	34.3946	6.24734	25.9912	5.57458	42.1249	4.63352	59.8842	4.20979	38.3082	3.73249	29.2866
LOC_Os09g32470	Chr9	19384605	19387021	-	4.05077	11.22	4.29665	9.95549	3.92508	10.8957	3.91035	8.07668	4.69907	10.4345	6.40853	14.5239
LOC_Os09g32910	Chr9	19613306	19617876	+	0.676904	2.20486	0.19092	0.741986	1.18045	4.55213	0.765167	2.62333	0.614702	2.89177	0.292093	2.07481
LOC_Os09g32984	Chr9	19691525	19691941	-	7.06523	53.3972	6.33359	30.402	16.6259	67.0665	4.32342	39.9288	7.49316	28.9271	10.7128	29.4207
LOC_Os09g35940	Chr9	20691306	20693116	+	0.434407	2.19552	0.196258	3.23645	0.365227	4.36767	0.356205	15.025	0.126904	5.05514	0.432792	4.50098
LOC_Os10g02920	Chr10	1189812	1191788	-	3.15814	9.61073	2.47709	5.37922	2.94465	8.36491	1.4883	5.7393	2.16853	6.10916	1.72201	4.56389
LOC_Os10g08850	Chr10	4790746	4792548	-	0.704334	4.9788	0.254894	2.80964	0.0612956	2.25384	0.394281	1.64933	0.770638	2.28838	0.157356	2.37583
LOC_Os10g18099	Chr10	9184625	9192018	+	4.54163	24.2182	4.08812	14.9153	16.216	45.9175	11.686	64.3813	8.39074	50.8414	5.97863	26.6282
LOC_Os10g19190	Chr10	9776976	9781629	-	0.908294	2.30187	4.24784	10.2569	0.533328	9.0879	2.95425	9.1396	2.9222	10.0777	2.76138	7.77193
LOC_Os10g20260	Chr10	10180422	10187639	-	0.200372	1.9516	0.361595	2.42127	2.83235	6.36125	0.346722	4.1064	0.589441	4.54179	0.154777	3.32722
LOC_Os10g21800	Chr10	11186975	11188483	+	0.31642	3.06454	0.343913	1.06728	0.314894	0.896776	0.145892	1.77247	0.43503	2.05018	0.52436	1.47985
LOC_Os10g22980	Chr10	11980934	11986117	+	7.342	27.5588	6.09808	24.0433	11.1158	38.2685	6.50907	34.2779	7.67301	32.9212	8.72995	28.3232
LOC_Os10g25870	Chr10	13402639	13403493	-	3.38744	38.7581	0.543525	13.0661	0.842599	22.3056	14.4392	48.6698	7.87545	33.4049	3.25876	26.0704
LOC_Os10g25900	Chr10	13422377	13423710	-	1.10255	10.509	0.391164	2.54693	0.150447	2.40618	3.43068	11.2661	2.96012	8.85236	0.943004	6.78982
LOC_Os10g26340	Chr10	13658790	13660543	-	1.41082	5.10314	2.95254	8.12395	0.875756	4.3893	1.39455	5.12912	2.1957	7.5752	2.46661	5.51455
LOC_Os10g28700	Chr10	14979873	14980665	+	1.92583	6.38297	3.59933	10.9703	3.93342	14.6435	4.02032	9.88957	4.57075	13.6281	2.57129	13.2994
LOC_Os10g30550	Chr10	15884727	15893608	-	0.335462	0.959916	0.263489	0.936405	0.201354	0.886362	0.338096	0.969279	0.310927	1.05747	0.327173	0.759118
LOC_Os10g32110	Chr10	16861659	16863255	-	2.81125	17.7816	2.48968	7.16007	2.59789	8.6054	5.09561	14.1217	4.09177	12.0902	4.26579	12.7385
LOC_Os10g33640	Chr10	17732596	17735799	+	0.144658	0.492186	0.12192	0.786449	0.201705	1.0717	0.136402	0.566438	0.160825	0.77361	0.0839062	0.452121
LOC_Os10g33650	Chr10	17739202	17744567	+	7.67532	20.76	9.92097	24.9612	4.2604	21.9099	5.9536	13.0971	4.95072	17.4164	6.52541	15.1529
LOC_Os10g34430	Chr10	18360484	18372591	+	0.171922	0.819174	0.165587	0.68863	0.139719	0.654492	0.101442	0.587672	0.0899599	0.65723	0.11305	0.453265
LOC_Os10g35490	Chr10	18989312	18991425	-	0.131347	4.86235	0.190904	2.72038	0.194031	4.87394	0.169273	2.5522	0.235168	1.99449	0.409766	7.06129
LOC_Os10g35500	Chr10	18994568	18996816	+	1.16502	15.8461	1.68524	27.496	2.47061	52.3912	0.461051	14.9253	0.629853	8.51879	1.88782	36.5478
LOC_Os10g35930	Chr10	19198745	19200734	-	0.310036	2.94966	0.406288	2.6619	0.654069	3.78339	0.301657	1.49396	0.543994	2.41315	0.457818	1.98242
LOC_Os10g39320	Chr10	20983046	20984287	+	1.35361	15.8402	2.62883	32.3731	4.02776	35.0372	0.70212	24.6376	0.852818	21.17	1.66045	9.53933
LOC_Os10g40470	Chr10	21670510	21671244	-	0.330313	31.9746	5.61249	70.0215	1.08577	79.5411	7.64605	61.6439	2.48415	75.6441	10.6929	62.1242
LOC_Os10g40510	Chr10	21690274	21691088	-	46.6316	724.499	92.3995	852.688	18.2598	462.337	271.518	574.367	213.988	893.385	401.184	1103.34
LOC_Os10g40600	Chr10	21757768	21762202	-	37.6354	177.211	46.5407	202.197	58.6187	424.36	41.2058	350.099	24.2082	258.421	52.8321	264.261
LOC_Os10g42640	Chr10	22991022	22994146	+	0.55923	1.91166	0.633134	1.44925	0.849169	1.83286	0.175619	0.918224	0.108506	1.00224	0.211677	1.01562
LOC_Os11g05470	Chr11	2452525	2454103	-	11.4963	27.6819	4.0067	22.8529	10.3866	39.5801	8.85389	23.5151	4.71135	30.9067	7.45594	30.1906
LOC_Os11g07770	Chr11	3959111	3959861	+	0.555069	54.5103	8.74011	75.9462	0.437169	51.0092	5.98629	80.0102	9.38377	99.8536	5.75797	86.0119
LOC_Os11g10640	Chr11	5835229	5841560	-	0.266712	0.551483	0.172417	0.506321	0.137592	0.569898	0.181035	0.46861	0.162744	0.787689	0.0408423	0.423442
LOC_Os11g13750	Chr11	7567971	7568806	-	0.266283	11.0544	0.817013	17.7465	0.692443	10.2545	3.97461	10.8415	1.15507	15.2094	0.830946	38.544
LOC_Os11g14050	Chr11	7796547	7802609	+	11.3358	49.0319	10.4702	40.6147	17.1957	54.014	8.46805	46.1083	10.5581	36.5563	9.1665	25.7467
LOC_Os11g14060	Chr11	7804503	7806059	-	0.67203	2.06042	0.318759	1.24312	0.521466	2.20998	0.244642	1.13332	0.191481	0.912816	0.264313	1.36891
LOC_Os11g20040	Chr11	11538278	11540905	-	1.09724	31.1161	4.029	40.3607	3.20646	35.7766	3.03786	64.1296	3.14493	58.983	2.31394	62.0484
LOC_Os11g20090	Chr11	11591503	11596168	-	5.81033	64.4598	8.05672	59.9701	0.985301	5.9969	6.9438	24.4698	6.60961	55.633	19.3804	137.494
LOC_Os11g26880	Chr11	15444891	15445948	-	0.118115	1.87811	0.331608	1.34291	0.22746	2.25322	0.740437	1.92294	0.468473	2.21432	0.270633	2.95004
LOC_Os11g27370	Chr11	15746593	15748178	+	1.0007	9.72395	2.44448	7.55839	0.700366	5.33146	1.0643	2.63039	1.05072	3.74999	0.71177	3.03641
LOC_Os11g27430	Chr11	15786746	15791270	-	0.454832	1.07592	0.151245	0.612654	0.21205	0.749395	0.255306	0.913376	0.242313	0.866953	0.276752	0.735551
LOC_Os11g32650	Chr11	19277557	19281016	-	0.135868	4.93242	0.199325	1.0505	0.200886	1.26178	0.451061	1.03724	0.378152	1.10589	0.557861	2.09798
LOC_Os11g33270	Chr11	19675011	19678096	+	20.4504	91.0488	16.5489	93.5917	37.5919	162.32	55.9383	171.229	59.6099	179.402	42.7335	145.232
LOC_Os12g02380	Chr12	776593	779942	+	0.521067	2.02328	0.446554	1.18517	0.185966	1.08136	0.29773	0.957004	0.265797	0.837562	0.321953	0.922909
LOC_Os12g06660	Chr12	3231450	3234554	-	0.339898	8.361	1.32344	16.3273	0.435468	18.2405	2.22059	23.2728	1.2638	27.3173	3.54145	26.9638
LOC_Os12g08760	Chr12	4499736	4503990	+	1.68867	86.5568	2.64851	23.8037	0.437615	2.09398	10.7608	36.5217	4.39361	32.5663	0.896989	5.40574
LOC_Os12g15920	Chr12	9069018	9077117	+	2.16609	37.0417	3.87848	44.7852	0.769076	37.0948	12.255	46.3946	7.18686	52.3382	9.89564	50.2993
LOC_Os12g16650	Chr12	9531874	9541057	+	0.22717	10.3113	0.769815	23.6715	0.0954618	4.32246	1.2362	15.1627	1.02726	11.9347	0.317279	8.8797
LOC_Os12g34524	Chr12	20889965	20899619	-	0.0840348	0.64097	0.372899	1.12685	0.233506	1.1415	0.118053	0.636451	0.111397	0.810346	0.0965739	0.731402
LOC_Os12g37580	Chr12	23071911	23077729	+	0.317418	0.712654	0.274592	0.615951	0.183846	0.70597	0.109234	0.476904	0.148707	0.453024	0.200646	0.472608
LOC_Os12g43720	Chr12	27154449	27160461	-	0.0991073	0.835927	0.141451	0.962122	0.093739	1.31425	0.528979	1.26448	0.397872	1.55829	0.300139	1.8642
