# Supplementary material for: Loci and natural alleles for cadmium-mediated growth responses revealed by a genome wide association study and transcriptome analysis in rice
Source: BMC Plant Biol. 2021 Aug 13;21:374. doi: 10.1186/s12870-021-03145-9 (PMC8362254; doi:10.1186/s12870-021-03145-9)
Supplement: Supplementary file 20 — Additional file 20: Table S8. The list of 921 well-annotated genes in CGR QTL intervals. [file 12870_2021_3145_MOESM20_ESM.xlsx]

## Sheet: Sheet1
Table S8 The list of 921 well-annotated genes in CGR QTL intervals.
QTL	chr	locus	start	stop	ori	is_TE	is_expressed	is_representative	Annotation
qSRL1.1/qRV1.3/qSL1.3	Chr1	LOC_Os01g63780	37005746	37011356	-	N	Y	Y	nsp1-like C-terminal region family protein, expressed
	Chr1	LOC_Os01g63790	37011897	37013536	+	N	Y	Y	prolipoprotein diacylglyceryl transferase, putative, expressed
	Chr1	LOC_Os01g63800	37017028	37018048	+	N	Y	Y	pleckstrin homology domain-containing protein, putative, expressed
	Chr1	LOC_Os01g63810	37021488	37024131	+	N	Y	Y	starch binding domain containing protein, putative, expressed
	Chr1	LOC_Os01g63820	37023041	37031680	-	N	Y	Y	double-stranded RNA binding motif containing protein, expressed
	Chr1	LOC_Os01g63830	37034026	37036018	-	N	Y	Y	dehydrodolichyl diphosphate synthase, putative, expressed
	Chr1	LOC_Os01g63840	37039556	37043234	-	N	Y	Y	3-deoxy-D-manno-octulosonic-acid transferase, putative, expressed
	Chr1	LOC_Os01g63854	37043480	37049892	-	N	Y	Y	transmembrane amino acid transporter protein, putative, expressed
	Chr1	LOC_Os01g63870	37060600	37064615	+	N	Y	Y	nucleobase-ascorbate transporter, putative, expressed
	Chr1	LOC_Os01g63890	37069394	37071912	-	N	Y	Y	G10 protein, putative, expressed
	Chr1	LOC_Os01g63900	37076467	37079538	+	N	Y	Y	WD domain, G-beta repeat domain containing protein, expressed
	Chr1	LOC_Os01g63910	37080289	37088932	-	N	Y	Y	AT hook motif family protein, expressed
	Chr1	LOC_Os01g63930	37095403	37099183	-	N	Y	Y	cytochrome P450, putative, expressed
	Chr1	LOC_Os01g63940	37118464	37121374	-	N	Y	Y	Transcription initiation factor TFIID subunit A containing protein, expressed
	Chr1	LOC_Os01g63970	37133557	37135392	+	N	Y	Y	sialyltransferase family domain containing protein, expressed
	Chr1	LOC_Os01g63980	37146917	37149200	-	N	Y	Y	ZOS1-17 - C2H2 zinc finger protein, expressed
	Chr1	LOC_Os01g63990	37154448	37157450	+	N	Y	Y	hydrolase, alpha/beta fold family protein, putative, expressed
	Chr1	LOC_Os01g64000	37174547	37176550	+	N	Y	Y	bZIP transcription factor, putative, expressed
	Chr1	LOC_Os01g64010	37177434	37184932	+	N	Y	N	dual specificity protein phosphatase, putative, expressed
	Chr1	LOC_Os01g64020	37181216	37188580	-	N	Y	Y	transcription factor, putative, expressed
	Chr1	LOC_Os01g64030	37190435	37197804	-	N	Y	N	OsFBL5 - F-box domain and LRR containing protein, expressed
qSRL2.1/qRA2.1/qSA2.1/qRV2.1	Chr2	LOC_Os02g40810	24728245	24733171	-	N	Y	Y	Zinc finger, ZZ type domain containing protein, expressed
	Chr2	LOC_Os02g40830	24741749	24747965	+	N	Y	Y	succinyl-CoA ligase beta-chain, mitochondrial precursor, putative, expressed
	Chr2	LOC_Os02g40840	24749442	24754919	-	N	Y	Y	alcohol oxidase, putative, expressed
	Chr2	LOC_Os02g40860	24766807	24772750	+	N	Y	Y	CK1_CaseinKinase_1.5 - CK1 includes the casein kinase 1 kinases, expressed
	Chr2	LOC_Os02g40870	24773421	24775040	-	N	Y	Y	phosphatidylinositol N-acetylglucosaminyltransferase subunit C, putative, expressed
	Chr2	LOC_Os02g40880	24777727	24779637	-	N	Y	Y	ribosomal protein L14, putative, expressed
	Chr2	LOC_Os02g40890	24780566	24782489	+	N	Y	Y	GLTP domain containing protein, putative, expressed
	Chr2	LOC_Os02g40900	24783195	24786565	-	N	Y	Y	RNA recognition motif containing protein, putative, expressed
	Chr2	LOC_Os02g41450	24816732	24819818	+	N	Y	Y	no apical meristem protein, putative, expressed
	Chr2	LOC_Os02g41460	24830541	24832108	-	N	Y	Y	DUF640 domain containing protein, putative, expressed
	Chr2	LOC_Os02g41470	24848174	24860112	-	N	Y	N	tRNA synthetases class II domain containing protein, expressed
	Chr2	LOC_Os02g41480	24862203	24864799	-	N	Y	Y	OsWAK12 - OsWAK receptor-like cytoplasmic kinase OsWAK-RLCK, expressed
	Chr2	LOC_Os02g41500	24871746	24874211	-	N	Y	Y	OsWAK13 - OsWAK receptor-like protein kinase, expressed
	Chr2	LOC_Os02g41510	24878775	24879934	-	N	Y	Y	MYB30
	Chr2	LOC_Os02g41520	24899523	24905062	+	N	Y	Y	glycosyl transferase 8 domain containing protein, putative, expressed
	Chr2	LOC_Os02g41550	24915862	24922099	+	N	Y	N	FAD binding domain of DNA photolyase domain containing protein, expressed
	Chr2	LOC_Os02g41560	24923868	24925349	+	N	Y	Y	pentatricopeptide, putative, expressed
	Chr2	LOC_Os02g41580	24934934	24936468	+	N	Y	Y	CAMK_CAMK_like.14 - CAMK includes calcium/calmodulin depedent protein kinases, expressed
qSRL2.2/qRA2.2/qSA2.2	Chr2	LOC_Os02g44000	26571996	26573036	+	N	Y	Y	amino acid kinase, putative, expressed
	Chr2	LOC_Os02g44080	26608361	26609658	-	N	Y	Y	aquaporin protein, putative, expressed
	Chr2	LOC_Os02g44090	26616436	26617346	-	N	Y	Y	zinc finger protein, putative, expressed
	Chr2	LOC_Os02g44102	26625020	26627870	-	N	Y	Y	remorin C-terminal domain containing protein, putative, expressed
	Chr2	LOC_Os02g44104	26628064	26632110	-	N	Y	Y	F-box family protein, putative, expressed
	Chr2	LOC_Os02g44106	26638624	26639988	+	N	Y	Y	expansin precursor, putative, expressed
	Chr2	LOC_Os02g44108	26648837	26650607	+	N	Y	Y	expansin precursor, putative, expressed
	Chr2	LOC_Os02g44111	26663263	26667682	-	N	Y	Y	sec20 domain containing protein, expressed
	Chr2	LOC_Os02g44120	26668796	26671144	+	N	Y	Y	ZOS2-13 - C2H2 zinc finger protein, expressed
	Chr2	LOC_Os02g44130	26689426	26690912	+	N	Y	Y	ZOS2-14 - C2H2 zinc finger protein, expressed
	Chr2	LOC_Os02g44134	26701872	26706424	-	N	Y	Y	thioesterase family protein, putative, expressed
	Chr2	LOC_Os02g44200	26754927	26757145	-	N	Y	Y	thioesterase family protein, putative, expressed
qSRL3.1/qRA3.2/qSA3.2/qRV3.3/qSW3.2	Chr3	LOC_Os03g28980	16449347	16451968	+	N	Y	Y	WD40-like Beta Propeller Repeat family protein, expressed
	Chr3	LOC_Os03g28990	16457518	16459450	+	N	Y	Y	zinc finger family protein, putative, expressed
	Chr3	LOC_Os03g29150	16551354	16561073	+	N	Y	Y	NAD dependent epimerase/dehydratase family protein, putative, expressed
	Chr3	LOC_Os03g29170	16571944	16577834	+	N	Y	Y	sterol-4-alpha-carboxylate 3-dehydrogenase, decarboxylating, putative, expressed
	Chr3	LOC_Os03g29180	16580151	16586153	+	N	Y	Y	ubiquinone biosynthesis protein COQ9, mitochondrial precursor, putative, expressed
	Chr3	LOC_Os03g29190	16590187	16595991	+	N	Y	Y	PDI, putative, expressed
	Chr3	LOC_Os03g29240	16628546	16632077	+	N	Y	Y	PDI, putative, expressed
qSRL3.2/qRA3.3/qSA3.3/qRV3.4/qSW3.3	Chr3	LOC_Os03g36160	20061677	20062555	+	N	Y	Y	DNAJ heat shock N-terminal domain-containing protein, putative, expressed
	Chr3	LOC_Os03g36439	20188446	20190628	-	N	Y	Y	F-box domain containing protein, expressed
qSRL6.1/qRA6.1/qSA6.1	Chr6	LOC_Os06g49440	29955438	29960777	-	N	Y	Y	serine esterase, putative, expressed
	Chr6	LOC_Os06g49460	29967952	29970514	+	N	Y	Y	Rer1 protein, putative, expressed
	Chr6	LOC_Os06g49470	29970999	29973195	+	N	Y	Y	peptidyl-prolyl cis-trans isomerase, putative, expressed
	Chr6	LOC_Os06g49480	29973886	29976322	+	N	Y	Y	peptidyl-prolyl cis-trans isomerase, putative, expressed
	Chr6	LOC_Os06g49490	29976868	29977668	+	N	Y	Y	ZOS6-10 - C2H2 zinc finger protein, expressed
	Chr6	LOC_Os06g49500	29978859	29981991	-	N	Y	Y	integral membrane protein, putative, expressed
	Chr6	LOC_Os06g49505	29988040	29989101	-	N	Y	Y	arogenate dehydrogenase 1, chloroplast precursor, putative, expressed
	Chr6	LOC_Os06g49510	29989930	29994451	-	N	Y	Y	zinc knuckle family protein, putative, expressed
	Chr6	LOC_Os06g49520	29994592	29996123	+	N	Y	Y	arogenate dehydrogenase 1, chloroplast precursor, putative, expressed
	Chr6	LOC_Os06g49530	29996311	29999223	+	N	Y	Y	OsFBX206 - F-box domain containing protein, expressed
	Chr6	LOC_Os06g49640	30035963	30037742	-	N	Y	Y	uncharacterized UPF0114 domain containing protein, expressed
	Chr6	LOC_Os06g49650	30038569	30039576	-	N	Y	Y	harpin-induced protein 1 domain containing protein, expressed
	Chr6	LOC_Os06g49660	30051702	30053355	-	N	Y	Y	transferase family protein, putative, expressed
	Chr6	LOC_Os06g49670	30059823	30062860	+	N	Y	Y	pentatricopeptide, putative, expressed
	Chr6	LOC_Os06g49740	30087158	30089572	+	N	Y	Y	pre-mRNA-splicing factor syf2, putative, expressed
	Chr6	LOC_Os06g49750	30092166	30093513	-	N	Y	Y	kelch motif family protein, expressed
	Chr6	LOC_Os06g49760	30105871	30106833	-	N	Y	Y	invertase/pectin methylesterase inhibitor family protein, putative, expressed
	Chr6	LOC_Os06g49770	30113940	30115510	+	N	Y	Y	LTPL86 - Protease inhibitor/seed storage/LTP family protein precursor, expressed
	Chr6	LOC_Os06g49790	30122819	30128027	+	N	Y	Y	acyltransferase, putative, expressed
	Chr6	LOC_Os06g49800	30128197	30134097	-	N	Y	Y	ubiquitin interaction motif family protein, expressed
	Chr6	LOC_Os06g49810	30136547	30141160	+	N	Y	Y	glycosyl transferase family 8, putative, expressed
qSRL8.1/qRA8.1/qSA8.1/qRV8.1	Chr8	LOC_Os08g03090	1391784	1393783	-	N	Y	Y	lectin-like receptor kinase 1, putative, expressed
	Chr8	LOC_Os08g03100	1403002	1405740	-	N	Y	Y	receptor like protein kinase, putative, expressed
	Chr8	LOC_Os08g03150	1447253	1450494	-	N	Y	Y	receptor like protein kinase, putative, expressed
	Chr8	LOC_Os08g03160	1454156	1456349	-	N	Y	Y	lectin-like receptor kinase 1, putative, expressed
	Chr8	LOC_Os08g03170	1466347	1468174	-	N	Y	Y	lectin-like receptor kinase 1, putative, expressed
	Chr8	LOC_Os08g03190	1473241	1473720	-	N	Y	Y	legume lectins beta domain containing protein, putative, expressed
	Chr8	LOC_Os08g03240	1503812	1506337	-	N	Y	Y	lectin-like receptor kinase 1, putative, expressed
	Chr8	LOC_Os08g03260	1510817	1512992	+	N	Y	Y	zinc finger family protein, putative, expressed
	Chr8	LOC_Os08g03270	1515445	1517559	-	N	Y	Y	zinc finger family protein, putative, expressed
	Chr8	LOC_Os08g03290	1525295	1529228	+	N	Y	Y	glyceraldehyde-3-phosphate dehydrogenase, putative, expressed
	Chr8	LOC_Os08g03300	1531998	1533434	-	N	Y	Y	OsFBDUF40 - F-box and DUF domain containing protein, expressed
	Chr8	LOC_Os08g03310	1536617	1540292	+	N	Y	Y	zinc finger family protein, putative, expressed
	Chr8	LOC_Os08g03320	1540793	1542332	-	N	Y	Y	OsFBDUF41 - F-box and DUF domain containing protein, expressed
	Chr8	LOC_Os08g03350	1561754	1567028	+	N	Y	Y	amino acid transporter, putative, expressed
	Chr8	LOC_Os08g03360	1567554	1573063	-	N	Y	Y	ATBET9, putative, expressed
	Chr8	LOC_Os08g03370	1578147	1580299	+	N	Y	Y	Divergent PAP2 family domain containing protein, expressed
	Chr8	LOC_Os08g03380	1580877	1584989	-	N	Y	Y	heat shock protein DnaJ, putative, expressed
	Chr8	LOC_Os08g03390	1585126	1589008	+	N	Y	Y	pre-mRNA-splicing factor SLU7, putative, expressed
	Chr8	LOC_Os08g03410	1597234	1599568	+	N	Y	Y	glutelin, putative, expressed
qSRL8.2	Chr8	LOC_Os08g10300	5998021	6005220	+	N	Y	Y	SHR5-receptor-like kinase, putative, expressed
	Chr8	LOC_Os08g10310	6015745	6023280	+	N	Y	Y	SHR5-receptor-like kinase, putative, expressed
	Chr8	LOC_Os08g10320	6032171	6039181	+	N	Y	Y	SHR5-receptor-like kinase, putative, expressed
	Chr8	LOC_Os08g10330	6040526	6048616	+	N	Y	Y	SHR5-receptor-like kinase, putative, expressed
	Chr8	LOC_Os08g10340	6055587	6059017	+	N	Y	Y	OsFBX278 - F-box domain containing protein, expressed
	Chr8	LOC_Os08g10350	6062772	6065393	-	N	Y	Y	integral membrane family protein, putative, expressed
	Chr8	LOC_Os08g10420	6121818	6123641	-	N	Y	Y	transferase family domain containing protein, expressed
	Chr8	LOC_Os08g10430	6127418	6131390	+	N	Y	Y	NBS-LRR disease resistance protein, putative, expressed
	Chr8	LOC_Os08g10440	6137622	6141505	+	N	Y	Y	NBS-LRR disease resistance protein, putative, expressed
	Chr8	LOC_Os08g10450	6142125	6144418	-	N	Y	Y	nucleoside transporter, putative, expressed
	Chr8	LOC_Os08g10470	6155162	6157815	+	N	Y	Y	histone-lysine N-methyltransferase ASHR2, putative, expressed
	Chr8	LOC_Os08g10480	6160016	6161146	+	N	Y	Y	heavy metal-associated domain containing protein, expressed
	Chr8	LOC_Os08g10490	6161997	6163201	-	N	Y	Y	heavy metal-associated domain containing protein, expressed
	Chr8	LOC_Os08g10510	6170078	6175798	-	N	Y	Y	aminotransferase, putative, expressed
qSRL9.1/qRA9.1/qSA9.1	Chr9	LOC_Os09g28280	17171657	17172815	-	N	Y	Y	gibberellin receptor GID1L2, putative, expressed
	Chr9	LOC_Os09g28300	17182867	17188378	+	N	Y	Y	remorin C-terminal domain containing protein, putative, expressed
	Chr9	LOC_Os09g28310	17189976	17194013	+	N	Y	Y	bZIP transcription factor, putative, expressed
	Chr9	LOC_Os09g28354	17221426	17228961	+	N	Y	Y	CPuORF39 - conserved peptide uORF-containing transcript, expressed
	Chr9	LOC_Os09g28390	17252028	17255514	-	N	Y	Y	cytochrome P450, putative, expressed
	Chr9	LOC_Os09g28400	17288993	17291295	+	N	Y	Y	alpha-amylase precursor, putative, expressed
	Chr9	LOC_Os09g28420	17296166	17305076	+	N	Y	Y	alpha-amylase precursor, putative, expressed
	Chr9	LOC_Os09g28440	17306100	17307199	+	N	Y	Y	AP2 domain containing protein, expressed
	Chr9	LOC_Os09g28450	17309966	17312560	+	N	Y	Y	paramyosin, putative, expressed
	Chr9	LOC_Os09g28460	17315508	17317450	-	N	Y	Y	xyloglucan fucosyltransferase, putative, expressed
	Chr9	LOC_Os09g28470	17319982	17323723	+	N	Y	Y	leucine-rich repeat family protein, putative, expressed
	Chr9	LOC_Os09g28500	17332718	17333539	+	N	Y	Y	EF hand family protein, putative, expressed
	Chr9	LOC_Os09g28510	17338479	17339175	+	N	Y	Y	EF hand family protein, putative, expressed
qRA1.1/qSA1.1	Chr1	LOC_Os01g63480	36794890	36797406	+	N	Y	Y	transferase family protein, putative, expressed
	Chr1	LOC_Os01g63510	36813724	36815023	-	N	Y	Y	homeobox domain containing protein, expressed
	Chr1	LOC_Os01g63540	36840077	36842130	+	N	Y	Y	cytochrome P450, putative, expressed
	Chr1	LOC_Os01g63580	36863214	36866375	-	N	Y	Y	glycerol-3-phosphate acyltransferase, putative, expressed
	Chr1	LOC_Os01g63680	36936984	36939364	+	N	Y	Y	MYB family transcription factor, putative, expressed
	Chr1	LOC_Os01g63690	36942596	36944593	-	N	Y	Y	hs1, putative, expressed
	Chr1	LOC_Os01g63710	36952584	36956727	+	N	Y	Y	CDC6 - Putative DNA replication initiation protein, expressed
	Chr1	LOC_Os01g63750	36981089	36981767	+	N	Y	Y	glycine-rich protein, putative, expressed
	Chr1	LOC_Os01g63770	36998338	37004796	+	N	Y	Y	transmembrane amino acid transporter protein, putative, expressed
qRA1.2/qSA1.2	Chr1	LOC_Os01g64000	37174547	37176550	+	N	Y	Y	bZIP transcription factor, putative, expressed
	Chr1	LOC_Os01g64010	37177434	37184932	+	N	Y	N	dual specificity protein phosphatase, putative, expressed
	Chr1	LOC_Os01g64020	37181216	37188580	-	N	Y	Y	transcription factor, putative, expressed
	Chr1	LOC_Os01g64030	37190435	37197804	-	N	Y	N	OsFBL5 - F-box domain and LRR containing protein, expressed
	Chr1	LOC_Os01g64090	37231748	37234375	+	N	Y	Y	L1P family of ribosomal proteins domain containing protein, expressed
	Chr1	LOC_Os01g64100	37235781	37237357	+	N	Y	Y	glycosyl hydrolase, putative, expressed
	Chr1	LOC_Os01g64110	37238901	37240778	+	N	Y	Y	glycosyl hydrolase, putative, expressed
	Chr1	LOC_Os01g64120	37241155	37242103	+	N	Y	Y	2Fe-2S iron-sulfur cluster binding domain containing protein, expressed
	Chr1	LOC_Os01g64130	37245571	37246635	+	N	Y	Y	octapeptide-repeat protein T2, putative, expressed
	Chr1	LOC_Os01g64140	37248844	37249416	-	N	Y	Y	endoglucanase 22 precursor, putative, expressed
	Chr1	LOC_Os01g64170	37269723	37274713	+	N	Y	Y	glycosyl hydrolases family 17, putative, expressed
	Chr1	LOC_Os01g64230	37299713	37301162	+	N	Y	Y	long cell-linked locus protein, putative, expressed
	Chr1	LOC_Os01g64250	37303517	37307958	+	N	Y	Y	hemerythrin family protein, expressed
	Chr1	LOC_Os01g64262	37310829	37314736	-	N	Y	Y	hydrolase, alpha/beta fold family, putative, expressed
	Chr1	LOC_Os01g64280	37315291	37320517	-	N	Y	Y	sorting nexin 1, putative, expressed
	Chr1	LOC_Os01g64300	37323884	37324908	+	N	Y	Y	DUF584 domain containing protein, putative, expressed
	Chr1	LOC_Os01g64310	37334220	37336229	+	N	Y	Y	no apical meristem protein, putative, expressed
	Chr1	LOC_Os01g64360	37358204	37359596	+	N	Y	Y	MYB family transcription factor, putative, expressed
qRA3.1/qSA3.1/qRV3.2/qRW3.2	Chr3	LOC_Os03g15040	8212344	8218148	+	N	Y	Y	FAR1 family protein, expressed
	Chr3	LOC_Os03g15050	8218791	8224127	-	N	Y	Y	phosphoenolpyruvate carboxykinase, putative, expressed
	Chr3	LOC_Os03g15120	8255433	8260811	-	N	Y	Y	imidazole glycerol phosphate synthase hisHF, chloroplast precursor, putative, expressed
	Chr3	LOC_Os03g15180	8294689	8306264	-	N	Y	Y	PH domain containing protein, expressed
	Chr3	LOC_Os03g15210	8322835	8323686	-	N	Y	Y	DUF292 domain containing protein, expressed
	Chr3	LOC_Os03g15220	8327284	8328581	-	N	Y	Y	DUF292 domain containing protein, expressed
	Chr3	LOC_Os03g15230	8329114	8331769	-	N	Y	Y	DUF292 domain containing protein, expressed
	Chr3	LOC_Os03g15250	8339941	8344641	-	N	Y	Y	lectin-like receptor kinase, putative, expressed
	Chr3	LOC_Os03g15270	8352021	8353723	+	N	Y	Y	gibberellin receptor GID1L2, putative, expressed
	Chr3	LOC_Os03g15290	8369347	8370978	+	N	Y	Y	beclin-1, putative, expressed
	Chr3	LOC_Os03g15320	8384206	8386091	+	N	Y	Y	glyoxal oxidase-related, putative, expressed
	Chr3	LOC_Os03g15340	8396569	8397445	+	N	Y	Y	plastocyanin-like domain containing protein, putative, expressed
	Chr3	LOC_Os03g15350	8398817	8405867	+	N	Y	Y	Sel1 repeat domain containing protein, putative, expressed
	Chr3	LOC_Os03g15360	8406853	8408296	-	N	Y	Y	nmrA-like family domain containing protein, expressed
	Chr3	LOC_Os03g15370	8409934	8412377	+	N	Y	Y	ubiquitin fusion protein, putative, expressed
	Chr3	LOC_Os03g15390	8415632	8419201	-	N	Y	Y	GA17271-PA, putative, expressed
qRA3.2/qSA3.2/qRV3.3/	Chr3	LOC_Os03g28420	16372118	16379063	-	N	Y	Y	3-oxoacyl-synthase, putative, expressed
	Chr3	LOC_Os03g28410	16383886	16386431	-	N	Y	Y	ribosomal protein S2, putative, expressed
	Chr3	LOC_Os03g28940	16407670	16410080	-	N	Y	Y	ZIM domain containing protein, putative, expressed
	Chr3	LOC_Os03g28960	16426826	16439116	+	N	Y	Y	DNA-directed RNA polymerase subunit, putative, expressed
	Chr3	LOC_Os03g28980	16449347	16451968	+	N	Y	Y	WD40-like Beta Propeller Repeat family protein, expressed
	Chr3	LOC_Os03g28990	16457518	16459450	+	N	Y	Y	zinc finger family protein, putative, expressed
	Chr3	LOC_Os03g29150	16551354	16561073	+	N	Y	Y	NAD dependent epimerase/dehydratase family protein, putative, expressed
	Chr3	LOC_Os03g29170	16571944	16577834	+	N	Y	Y	sterol-4-alpha-carboxylate 3-dehydrogenase, decarboxylating, putative, expressed
qRA3.4/qSA3.4/qSW3.5	Chr3	LOC_Os03g63850	36073172	36074582	+	N	Y	Y	OsFBDUF19 - F-box and DUF domain containing protein, expressed
	Chr3	LOC_Os03g63860	36074890	36079781	+	N	Y	Y	DANA2, putative, expressed
	Chr3	LOC_Os03g63890	36100452	36100881	+	N	Y	Y	MYB family transcription factor, putative, expressed
	Chr3	LOC_Os03g63900	36103513	36105068	+	N	Y	Y	1-aminocyclopropane-1-carboxylate oxidase 2, putative, expressed
	Chr3	LOC_Os03g63910	36107251	36110942	+	N	Y	Y	PPR repeat domain containing protein, putative, expressed
	Chr3	LOC_Os03g63920	36114020	36119721	+	Y	Y	Y	KAP-2, putative, expressed
	Chr3	LOC_Os03g63930	36119618	36122015	-	N	Y	Y	acyl carrier protein, putative, expressed
	Chr3	LOC_Os03g63940	36124403	36132012	+	N	Y	Y	CBS domain containing membrane protein, putative, expressed
	Chr3	LOC_Os03g63950	36132038	36134636	+	N	Y	Y	plastid-specific 30S ribosomal protein 1, chloroplast precursor, putative, expressed
	Chr3	LOC_Os03g63970	36150664	36152517	+	N	Y	Y	gibberellin 20 oxidase 1, putative, expressed
	Chr3	LOC_Os03g64030	36184657	36186427	-	N	Y	Y	receptor protein kinase, putative, expressed
	Chr3	LOC_Os03g64050	36189259	36190656	+	N	Y	Y	receptor protein kinase, putative, expressed
	Chr3	LOC_Os03g64070	36203955	36205259	+	N	Y	Y	uncharacterized protein PA4923, putative, expressed
	Chr3	LOC_Os03g64110	36228699	36232930	+	N	Y	Y	WD domain, G-beta repeat domain containing protein, expressed
	Chr3	LOC_Os03g64130	36239056	36240813	-	N	Y	Y	avr9/Cf-9 rapidly elicited protein, putative, expressed
	Chr3	LOC_Os03g64150	36246086	36247682	-	N	Y	Y	MATE efflux family protein, putative, expressed
	Chr3	LOC_Os03g64170	36256015	36259499	-	N	Y	Y	GDSL-like lipase/acylhydrolase, putative, expressed
qRA5.1/qSA5.2	Chr5	LOC_Os05g29710	17175702	17177087	+	N	Y	Y	RING-H2 finger protein, putative, expressed
	Chr5	LOC_Os05g29740	17199645	17200631	+	N	Y	Y	invertase/pectin methylesterase inhibitor family protein, putative, expressed
	Chr5	LOC_Os05g29750	17202440	17204248	+	N	Y	Y	cytochrome P450 71E1, putative, expressed
	Chr5	LOC_Os05g29760	17209580	17216483	+	N	Y	Y	ferrochelatase-2, chloroplast precursor, putative, expressed
	Chr5	LOC_Os05g29790	17237008	17240346	+	N	Y	Y	pectinesterase, putative, expressed
	Chr5	LOC_Os05g29810	17246963	17248264	+	N	Y	Y	AP2 domain containing protein, expressed
	Chr5	LOC_Os05g29860	17276735	17280614	-	N	Y	N	mitochondrial carrier protein, putative, expressed
	Chr5	LOC_Os05g29870	17283573	17284425	+	N	Y	Y	basic salivary proline-rich protein 3 precursor, putative, expressed
	Chr5	LOC_Os05g29880	17289245	17295226	+	N	Y	N	3-hydroxyacyl-CoA dehydrogenase, putative, expressed
	Chr5	LOC_Os05g29930	17318656	17319777	-	N	Y	Y	late embryogenesis abundant protein, putative, expressed
	Chr5	LOC_Os05g29974	17336715	17344202	+	N	Y	Y	lipase, putative, expressed
	Chr5	LOC_Os05g29990	17343156	17347622	-	N	Y	Y	NAD dependent epimerase/dehydratase family domain containing protein, expressed
	Chr5	LOC_Os05g30010	17361511	17368926	-	N	Y	Y	WD domain, G-beta repeat domain containing protein, expressed
qRV1.1	Chr1	LOC_Os01g10130	5288135	5293325	-	N	Y	Y	RNA-dependent RNA polymerase, putative, expressed
	Chr1	LOC_Os01g10150	5328818	5335518	-	N	Y	Y	CK1_CaseinKinase_1a.1 - CK1 includes the casein kinase 1 kinases, expressed
	Chr1	LOC_Os01g10160	5336704	5337330	-	N	Y	Y	latency associated nuclear antigen, putative, expressed
	Chr1	LOC_Os01g10180	5352369	5353612	-	N	Y	Y	avr9/Cf-9 rapidly elicited protein 146, putative, expressed
	Chr1	LOC_Os01g10210	5373582	5374794	+	N	Y	Y	lachrymatory factor synthase, putative, expressed
	Chr1	LOC_Os01g10230	5384196	5385088	+	N	Y	Y	lachrymatory factor synthase, putative, expressed
	Chr1	LOC_Os01g10240	5386995	5388128	+	N	Y	Y	urate anion exchanger, putative, expressed
	Chr1	LOC_Os01g10250	5389733	5394414	-	N	Y	Y	hydrolase, alpha/beta fold family domain containing protein, expressed
	Chr1	LOC_Os01g10280	5406007	5412769	+	N	Y	Y	phosphoribosylaminoimidazole carboxylase, chloroplast precursor, putative, expressed
	Chr1	LOC_Os01g10290	5413599	5416935	-	N	Y	Y	autophagy-related protein 3, putative, expressed
	Chr1	LOC_Os01g10320	5426518	5430614	-	N	Y	Y	class III HD-Zip protein 8, putative, expressed
	Chr1	LOC_Os01g10350	5442857	5446266	+	N	Y	Y	MPPN domain containing protein, expressed
	Chr1	LOC_Os01g10370	5454554	5455691	-	N	Y	Y	AP2 domain containing protein, expressed
qRV1.2	Chr1	LOC_Os01g22230	12499923	12504215	+	N	Y	Y	peroxidase precursor, putative, expressed
	Chr1	LOC_Os01g22249	12509592	12519255	+	N	Y	Y	peroxidase precursor, putative, expressed
	Chr1	LOC_Os01g22336	12551333	12557013	+	N	Y	Y	peroxidase precursor, putative, expressed
	Chr1	LOC_Os01g22352	12564283	12570032	+	N	Y	Y	peroxidase precursor, putative, expressed
	Chr1	LOC_Os01g22370	12578189	12582301	+	N	Y	Y	peroxidase precursor, putative, expressed
	Chr1	LOC_Os01g22430	12615648	12617245	-	N	Y	Y	OsFBDUF3 - F-box and DUF domain containing protein, expressed
	Chr1	LOC_Os01g22480	12636443	12640675	-	N	Y	N	OsFBDUF4 - F-box and DUF domain containing protein, expressed
qRV3.1	Chr3	LOC_Os03g05750	2866315	2868242	-	N	Y	Y	heavy-metal-associated domain-containing protein, putative, expressed
	Chr3	LOC_Os03g05760	2870362	2875430	+	N	Y	Y	transcription factor Dp, putative, expressed
	Chr3	LOC_Os03g05770	2878828	2880890	+	N	Y	Y	peroxidase precursor, putative, expressed
	Chr3	LOC_Os03g05780	2883005	2887922	-	N	Y	Y	4-coumarate--CoA ligase-like 7, putative, expressed
	Chr3	LOC_Os03g05806	2901596	2906614	+	N	Y	Y	pseudouridine synthase family protein, putative, expressed
	Chr3	LOC_Os03g05820	2913921	2922883	+	N	Y	Y	kinesin motor domain containing protein, expressed
	Chr3	LOC_Os03g05840	2934839	2937290	+	N	Y	Y	FAD dependent oxidoreductase domain containing protein, expressed
	Chr3	LOC_Os03g05870	2947350	2948285	-	N	Y	Y	Fe-S metabolism associated domain containing protein, expressed
	Chr3	LOC_Os03g05880	2949519	2952612	+	N	Y	Y	monooxygenase, putative, expressed
	Chr3	LOC_Os03g05980	2986017	2989284	+	N	Y	Y	40S ribosomal protein S9-2, putative, expressed
	Chr3	LOC_Os03g06000	2998855	3000007	+	N	Y	Y	expansin precursor, putative, expressed
	Chr3	LOC_Os03g06010	3003413	3004575	-	N	Y	Y	expansin precursor, putative, expressed
	Chr3	LOC_Os03g06020	3006330	3007331	-	N	Y	Y	expansin precursor, putative, expressed
	Chr3	LOC_Os03g06040	3021246	3022567	+	N	Y	Y	expansin precursor, putative, expressed
	Chr3	LOC_Os03g06050	3026461	3027521	+	N	Y	Y	expansin precursor, putative, expressed
	Chr3	LOC_Os03g06060	3036386	3037894	+	N	Y	Y	expansin precursor, putative, expressed
	Chr3	LOC_Os03g06070	3039736	3045376	+	N	Y	Y	la domain containing protein, putative, expressed
	Chr3	LOC_Os03g06080	3046790	3047842	-	N	Y	Y	heavy metal-associated domain containing protein, expressed
	Chr3	LOC_Os03g06090	3048590	3051800	-	N	Y	Y	high-affinity nickel-transport family protein, putative, expressed
	Chr3	LOC_Os03g06120	3068969	3074123	+	N	Y	N	PLAC8 family protein, expressed
qRV4.1	Chr4	LOC_Os04g06950	3666766	3667335	+	N	N	Y	conserved hypothetical protein
	Chr4	LOC_Os04g07150	3792000	3794259	+	N	Y	Y	AGAP002737-PA, putative, expressed
	Chr4	LOC_Os04g07200	3823885	3826293	+	N	Y	Y	S-domain receptor-like protein kinase, putative, expressed
qRV12.1	Chr12	LOC_Os12g12934	7165805	7171026	+	N	Y	Y	peptide transporter PTR3-A, putative, expressed
	Chr12	LOC_Os12g12970	7182492	7188162	-	N	Y	Y	RWP-RK domain-containing protein, putative, expressed
	Chr12	LOC_Os12g13030	7235000	7236919	+	N	Y	Y	osFTL7 FT-Like7 homologous to Flowering Locus T gene; contains Pfam profile PF01161: Phosphatidylethanolamine-binding protein, expressed
	Chr12	LOC_Os12g13100	7285912	7287583	+	N	Y	Y	WW domain containing protein, expressed
	Chr12	LOC_Os12g13110	7289214	7291739	-	N	Y	Y	pentatricopeptide, putative, expressed
	Chr12	LOC_Os12g13120	7293407	7298322	+	N	Y	N	histidine triad family protein, putative, expressed
	Chr12	LOC_Os12g13130	7306653	7311355	+	N	Y	N	ZOS12-03 - C2H2 zinc finger protein, expressed
	Chr12	LOC_Os12g13170	7332071	7338109	-	N	Y	Y	transcription factor, putative, expressed
qRV12.2	Chr12	LOC_Os12g30150	18098675	18101837	+	N	Y	Y	CAMK_CAMK_like.47 - CAMK includes calcium/calmodulin depedent protein kinases, expressed
	Chr12	LOC_Os12g30180	18115908	18120680	+	N	Y	Y	protein kinase domain containing protein, expressed
qRV12.3	Chr12	LOC_Os12g42600	26454955	26461338	+	N	Y	Y	ubiquitin carboxyl-terminal hydrolase domain containing protein, expressed
	Chr12	LOC_Os12g42610	26477633	26487388	+	N	Y	Y	YABBY domain containing protein, putative, expressed
	Chr12	LOC_Os12g42650	26506281	26507187	-	N	Y	Y	pollen preferential protein, putative, expressed
	Chr12	LOC_Os12g42660	26507440	26513551	+	N	Y	Y	AGC_AGC_other_GWLd.1 - ACG kinases include homologs to PKA, PKG and PKC, expressed
	Chr12	LOC_Os12g42730	26551391	26555964	+	N	Y	Y	mov34/MPN/PAD-1 family protein, expressed
	Chr12	LOC_Os12g42760	26577956	26581040	+	N	Y	Y	type IIB DNA topoisomerase, putative, expressed
	Chr12	LOC_Os12g42810	26599731	26604782	+	N	Y	Y	mov34/MPN/PAD-1 family protein, expressed
	Chr12	LOC_Os12g42820	26609492	26611594	+	N	Y	Y	SWITCH1 splice variant S, putative, expressed
	Chr12	LOC_Os12g42850	26621059	26626129	-	N	Y	Y	amino acid permease, putative, expressed
	Chr12	LOC_Os12g42860	26629915	26632625	-	N	Y	Y	2-aminoethanethiol dioxygenase, putative, expressed
	Chr12	LOC_Os12g42870	26635697	26640549	-	N	Y	Y	Mur ligase family protein, putative, expressed
	Chr12	LOC_Os12g42876	26646693	26650778	+	N	Y	Y	5-methyltetrahydropteroyltriglutamate--homocysteine methyltransferase, putative, expressed
qSW1.1/qRW1.2	Chr1	LOC_Os01g72940	42303454	42311177	-	N	Y	Y	phosphatidylserine decarboxylase, putative, expressed
	Chr1	LOC_Os01g72970	42325823	42329066	+	N	Y	Y	DUF630/DUF632 domains containing protein, putative, expressed
	Chr1	LOC_Os01g72980	42329246	42335754	-	N	Y	Y	tRNA uridine 5-carboxymethylaminomethyl modification enzyme gidA, putative, expressed
	Chr1	LOC_Os01g73000	42350927	42355398	-	N	Y	Y	copine, putative, expressed
	Chr1	LOC_Os01g73040	42377194	42381600	+	N	Y	Y	CBS domain-containing protein, putative, expressed
	Chr1	LOC_Os01g73130	42417816	42418739	+	N	Y	Y	vacuolar ATP synthase, putative, expressed
	Chr1	LOC_Os01g73140	42419164	42421379	-	N	Y	Y	ubiquitin-fold modifier 1 precursor, putative, expressed
	Chr1	LOC_Os01g73160	42425424	42427258	-	N	Y	Y	40S ribosomal protein S10, putative, expressed
	Chr1	LOC_Os01g73170	42429502	42432618	+	N	Y	Y	peroxidase precursor, putative, expressed
	Chr1	LOC_Os01g73190	42436589	42437820	+	N	Y	Y	peroxidase precursor, putative, expressed
	Chr1	LOC_Os01g73200	42441660	42442958	+	N	Y	Y	peroxidase precursor, putative, expressed
	Chr1	LOC_Os01g73220	42446001	42447654	+	N	Y	Y	peroxidase precursor, putative, expressed
	Chr1	LOC_Os01g73230	42447904	42450923	-	N	Y	Y	syntaxin 6, putative, expressed
	Chr1	LOC_Os01g73234	42451123	42454309	+	N	Y	Y	thioredoxin, putative, expressed
	Chr1	LOC_Os01g73250	42460555	42462334	+	N	Y	Y	abscisic stress-ripening, putative, expressed
	Chr1	LOC_Os01g73300	42479663	42483372	-	N	Y	Y	VAMP-like protein YKT62, putative, expressed
	Chr1	LOC_Os01g73310	42484073	42487451	-	N	Y	Y	actin, putative, expressed
qSW2.1	Chr2	LOC_Os02g14840	8244347	8248444	-	N	Y	Y	potassium channel KAT1, putative, expressed
	Chr2	LOC_Os02g14860	8262546	8265723	+	N	Y	Y	prefoldin subunit, putative, expressed
	Chr2	LOC_Os02g14900	8299857	8317191	+	N	Y	Y	1,3-beta-glucan synthase component domain containing protein, expressed
	Chr2	LOC_Os02g14910	8323891	8325791	+	N	Y	Y	bZIP transcription factor family protein, putative, expressed
	Chr2	LOC_Os02g14929	8326083	8343178	-	N	Y	Y	T-complex protein, putative, expressed
	Chr2	LOC_Os02g14980	8358769	8362960	+	N	Y	Y	calcium-binding EF hand family protein, putative, expressed
	Chr2	LOC_Os02g14990	8363275	8363904	-	N	Y	Y	zinc finger, C3HC4 type domain containing protein, expressed
	Chr2	LOC_Os02g15000	8367222	8368328	-	N	Y	Y	zinc finger, C3HC4 type domain containing protein, expressed
	Chr2	LOC_Os02g15010	8375343	8375984	-	N	Y	Y	zinc finger, C3HC4 type domain containing protein, expressed
	Chr2	LOC_Os02g15020	8380541	8381110	-	N	Y	Y	zinc finger, C3HC4 type domain containing protein, expressed
	Chr2	LOC_Os02g15060	8396790	8399606	-	N	Y	Y	zinc finger, C3HC4 type domain containing protein, expressed
	Chr2	LOC_Os02g15070	8401195	8403228	-	N	Y	Y	glutelin, putative, expressed
	Chr2	LOC_Os02g15080	8405272	8405967	-	N	Y	Y	zinc finger, C3HC4 type domain containing protein, expressed
	Chr2	LOC_Os02g15090	8406570	8408689	-	N	Y	Y	glutelin, putative, expressed
	Chr2	LOC_Os02g15100	8411434	8411967	-	N	Y	Y	zinc finger, C3HC4 type domain containing protein, expressed
	Chr2	LOC_Os02g15110	8417085	8417585	-	N	Y	Y	zinc finger, C3HC4 type domain containing protein, expressed
	Chr2	LOC_Os02g15120	8422789	8423854	+	N	Y	Y	RING-H2 finger protein, putative, expressed
qSW2.2	Chr2	LOC_Os02g16250	9238439	9239236	+	N	Y	Y	NBS-LRR disease resistance protein, putative, expressed
	Chr2	LOC_Os02g16260	9240040	9243853	+	N	Y	Y	xa1, putative, expressed
	Chr2	LOC_Os02g16270	9257998	9262614	+	N	Y	Y	xa1, putative, expressed
	Chr2	LOC_Os02g16330	9284788	9290817	+	N	Y	Y	xa1, putative, expressed
	Chr2	LOC_Os02g16480	9407261	9407838	+	N	Y	Y	nucleolar transcription factor 1, putative, expressed
qSW2.3	Chr2	LOC_Os02g30450	18137316	18138068	-	N	Y	Y	harpin-induced protein 1 domain containing protein, expressed
	Chr2	LOC_Os02g30460	18139064	18142753	-	N	Y	Y	uncharacterized protein MJ0304, putative, expressed
	Chr2	LOC_Os02g30540	18173358	18178370	+	N	Y	Y	protein kinase, putative, expressed
	Chr2	LOC_Os02g30620	18227411	18231479	+	N	Y	N	dnaJ domain containing protein, expressed
	Chr2	LOC_Os02g30624	18231488	18235800	-	N	Y	N	LSM domain containing protein, expressed
	Chr2	LOC_Os02g30630	18236025	18238376	+	N	Y	N	thiamine pyrophosphate enzyme, C-terminal TPP binding domain containing protein, expressed
	Chr2	LOC_Os02g30640	18239219	18241851	-	N	Y	Y	basic salivary proline-rich protein 2 precursor, putative, expressed
	Chr2	LOC_Os02g30650	18252570	18256034	+	N	Y	Y	heavy metal-associated domain containing protein, expressed
qSW2.4	Chr2	LOC_Os02g41520	24899523	24905062	+	N	Y	Y	glycosyl transferase 8 domain containing protein, putative, expressed
	Chr2	LOC_Os02g41550	24915862	24922099	+	N	Y	N	FAD binding domain of DNA photolyase domain containing protein, expressed
	Chr2	LOC_Os02g41560	24923868	24925349	+	N	Y	Y	pentatricopeptide, putative, expressed
	Chr2	LOC_Os02g41580	24934934	24936468	+	N	Y	Y	CAMK_CAMK_like.14 - CAMK includes calcium/calmodulin depedent protein kinases, expressed
	Chr2	LOC_Os02g41590	24940446	24946648	-	N	Y	Y	kinase, pfkB family, putative, expressed
	Chr2	LOC_Os02g41650	24985255	24989388	-	N	Y	N	phenylalanine ammonia-lyase, putative, expressed
	Chr2	LOC_Os02g41670	24992827	24995414	-	N	Y	Y	phenylalanine ammonia-lyase, putative, expressed
	Chr2	LOC_Os02g41680	25006467	25009121	-	N	Y	Y	phenylalanine ammonia-lyase, putative, expressed
	Chr2	LOC_Os02g41710	25052171	25055256	+	N	Y	Y	cyclic nucleotide-gated ion channel, putative, expressed
	Chr2	LOC_Os02g41760	25103334	25105616	-	N	Y	Y	NB-ARC domain containing protein, expressed
qSW2.5/qRW2.2	Chr2	LOC_Os02g54560	33424949	33426562	+	N	Y	Y	SCP-like extracellular protein, expressed
	Chr2	LOC_Os02g54570	33427245	33427781	-	N	Y	Y	SCP-like extracellular protein, expressed
	Chr2	LOC_Os02g54580	33429949	33433753	+	N	Y	Y	serine esterase family protein, putative, expressed
	Chr2	LOC_Os02g54590	33434089	33439214	+	N	Y	Y	serine threonine kinase, putative, expressed
	Chr2	LOC_Os02g54600	33442069	33443948	-	N	Y	Y	STE_MEK_ste7_MAP2K.5 - STE kinases include homologs to sterile 7, sterile 11 and sterile 20 from yeast, expressed
	Chr2	LOC_Os02g54624	33456910	33461552	+	N	Y	Y	zinc finger family protein, putative, expressed
	Chr2	LOC_Os02g54640	33469138	33476027	+	N	Y	Y	glutamate receptor, putative, expressed
	Chr2	LOC_Os02g54650	33476228	33484018	-	N	Y	Y	diacylglycerol kinase, putative, expressed
	Chr2	LOC_Os02g54690	33491615	33492869	+	N	Y	Y	RNA recognition motif containing protein, putative, expressed
	Chr2	LOC_Os02g54730	33511971	33517881	-	N	Y	Y	transmembrane amino acid transporter protein, putative, expressed
	Chr2	LOC_Os02g54760	33530587	33536126	-	N	Y	Y	cyclic nucleotide-gated ion channel 14, putative, expressed
	Chr2	LOC_Os02g54770	33541861	33546538	-	N	Y	N	RNA recognition motif containing protein, expressed
	Chr2	LOC_Os02g54780	33547294	33550445	+	N	Y	Y	CYPRO4, putative, expressed
	Chr2	LOC_Os02g54820	33569263	33574120	+	N	Y	Y	trehalose-6-phosphate synthase, putative, expressed
	Chr2	LOC_Os02g54830	33579496	33581267	-	N	Y	Y	RING-H2 finger protein, putative, expressed
	Chr2	LOC_Os02g54860	33595728	33599459	+	N	Y	Y	ankyrin repeat-rich protein, putative, expressed
	Chr2	LOC_Os02g54880	33608034	33610418	-	N	Y	Y	cytochrome c oxidase subunit, putative, expressed
	Chr2	LOC_Os02g54890	33618241	33620330	+	N	Y	Y	UDP-glucuronate 4-epimerase, putative, expressed
qSW3.1/qRW3.1	Chr3	LOC_Os03g01200	125320	132789	-	Y	Y	Y	SNF2 family N-terminal domain containing protein, expressed
	Chr3	LOC_Os03g01210	135224	137675	+	N	Y	Y	uncharacterized Cys-rich domain containing protein, putative, expressed
	Chr3	LOC_Os03g01216	139453	144463	+	N	Y	Y	phosphatidylserine decarboxylase, putative, expressed
	Chr3	LOC_Os03g01222	144603	147769	+	N	Y	Y	formyl transferase, putative, expressed
	Chr3	LOC_Os03g01230	148183	149057	+	N	Y	Y	DNA-directed RNA polymerase II subunit RPB9, putative, expressed
	Chr3	LOC_Os03g01240	152358	170125	+	N	Y	Y	CCR4-Not complex component, Not1domain containing protein, expressed
	Chr3	LOC_Os03g01260	179154	180206	-	N	Y	Y	expansin precursor, putative, expressed
	Chr3	LOC_Os03g01270	189333	191297	+	N	Y	Y	expansin precursor, putative, expressed
	Chr3	LOC_Os03g01290	202527	205750	+	N	Y	Y	peptide transporter PTR2, putative, expressed
	Chr3	LOC_Os03g01300	208330	211839	+	N	Y	Y	LTPL114 - Protease inhibitor/seed storage/LTP family protein precursor, expressed
	Chr3	LOC_Os03g01320	219977	221070	+	Y	Y	Y	LTPL116 - Protease inhibitor/seed storage/LTP family protein precursor, expressed
	Chr3	LOC_Os03g01330	235794	236750	-	N	Y	Y	sodium/potassium/calcium exchanger 1, putative, expressed
	Chr3	LOC_Os03g01365	277183	278705	-	N	Y	Y	protein phosphatase-2c, putative, expressed
	Chr3	LOC_Os03g01410	293668	294916	-	N	Y	Y	Leucine Rich Repeat family protein, expressed
	Chr3	LOC_Os03g02380	842386	846445	+	N	Y	Y	major facilitator superfamily domain-containing protein 5, putative, expressed
	Chr3	LOC_Os03g02390	847853	849147	-	N	Y	Y	mitochondrial import inner membrane translocase subunit Tim17, putative, expressed
qSW3.4	Chr3	LOC_Os03g42820	23855187	23861941	+	N	Y	N	LIM domain-containing protein, putative, expressed
	Chr3	LOC_Os03g42830	23870183	23876307	-	N	Y	Y	MATE efflux family protein, putative, expressed
	Chr3	LOC_Os03g42840	23888729	23895481	+	N	Y	Y	calcineurin B, putative, expressed
	Chr3	LOC_Os03g42860	23900148	23900540	-	N	Y	Y	pentatricopeptide, putative, expressed
	Chr3	LOC_Os03g42880	23907648	23913211	+	N	Y	Y	nucleotide-binding protein-like, putative, expressed
	Chr3	LOC_Os03g42900	23925577	23934205	+	N	Y	Y	KH domain containing protein, putative, expressed
	Chr3	LOC_Os03g42954	23954085	23954870	-	N	N	Y	conserved hypothetical protein
	Chr3	LOC_Os03g43020	23999212	24003075	-	N	Y	Y	prefoldin subunit, putative, expressed
	Chr3	LOC_Os03g43050	24014790	24015912	-	N	Y	Y	LTPL90 - Protease inhibitor/seed storage/LTP family protein precursor, putative, expressed
	Chr3	LOC_Os03g43060	24018612	24023409	-	N	Y	Y	OsFBX96 - F-box domain containing protein, expressed
qSW5.1	Chr5	LOC_Os05g37600	22005196	22008976	+	N	Y	Y	glycerol-3-phosphate acyltransferase, putative, expressed
	Chr5	LOC_Os05g37660	22040054	22041963	-	N	Y	Y	transferase family protein, putative, expressed
	Chr5	LOC_Os05g37690	22060723	22063865	+	N	Y	Y	OsFBL23 - F-box domain and LRR containing protein, expressed
	Chr5	LOC_Os05g37700	22068489	22072900	+	N	Y	Y	periplasmic beta-glucosidase precursor, putative, expressed
	Chr5	LOC_Os05g37730	22081343	22083544	-	N	Y	Y	MYB family transcription factor, putative, expressed
	Chr5	LOC_Os05g37800	22140046	22142305	+	N	Y	Y	DUF740 domain containing protein, expressed
	Chr5	LOC_Os05g37820	22155977	22159718	+	N	Y	Y	transporter, major facilitator family, putative, expressed
qSW5.2/qRW5.2	Chr5	LOC_Os05g51550	29554783	29559880	-	N	Y	Y	DNA binding protein, putative, expressed
	Chr5	LOC_Os05g51560	29571141	29576012	-	N	Y	Y	CK1_CaseinKinase_1.8 - CK1 includes the casein kinase 1 kinases, expressed
	Chr5	LOC_Os05g51570	29579044	29580698	-	N	Y	Y	vacuolar-processing enzyme precursor, putative, expressed
	Chr5	LOC_Os05g51590	29584730	29586168	-	N	Y	Y	N-rich protein, putative, expressed
	Chr5	LOC_Os05g51610	29588646	29593841	-	N	Y	Y	sodium/calcium exchanger protein, putative, expressed
	Chr5	LOC_Os05g51630	29608182	29616433	+	N	Y	Y	early-responsive to dehydration protein-related, putative, expressed
	Chr5	LOC_Os05g51640	29617739	29622797	-	N	Y	Y	adhesion regulating molecule family, putative, expressed
	Chr5	LOC_Os05g51650	29623192	29624800	+	N	Y	Y	LSM domain containing protein, expressed
	Chr5	LOC_Os05g51660	29624706	29625782	-	N	Y	Y	SCP-like extracellular protein, expressed
	Chr5	LOC_Os05g51670	29631973	29635856	+	N	Y	Y	NAD dependent epimerase/dehydratase family protein, putative, expressed
	Chr5	LOC_Os05g51680	29634921	29638282	-	N	Y	Y	SCP-like extracellular protein, expressed
	Chr5	LOC_Os05g51690	29656549	29660320	+	N	Y	Y	CCT motif family protein, expressed
	Chr5	LOC_Os05g51700	29660454	29663531	-	N	Y	Y	nucleoside diphosphate kinase, putative, expressed
	Chr5	LOC_Os05g51710	29664030	29667564	-	N	Y	Y	pleckstrin homology domain-containing protein-related taxo, putative, expressed
	Chr5	LOC_Os05g51740	29677515	29682272	-	N	Y	Y	receptor protein kinase CLAVATA1 precursor, putative, expressed
	Chr5	LOC_Os05g51750	29688450	29690467	+	N	Y	Y	aspartyl protease family protein, putative, expressed
	Chr5	LOC_Os05g51780	29718182	29719699	+	N	Y	Y	zinc finger, C3HC4 type domain containing protein, expressed
	Chr5	LOC_Os05g51790	29728155	29740820	-	N	Y	Y	RecF/RecN/SMC N terminal domain containing protein, expressed
	Chr5	LOC_Os05g51800	29742839	29745605	+	N	Y	Y	peptidyl-tRNA hydrolase, mitochondrial precursor, putative, expressed
	Chr5	LOC_Os05g51820	29749747	29750525	+	N	Y	Y	helix-loop-helix DNA-binding protein, putative, expressed
	Chr5	LOC_Os05g51830	29753361	29756325	-	N	Y	Y	ZOS5-12 - C2H2 zinc finger protein, expressed
	Chr5	LOC_Os05g51850	29759100	29761438	-	N	Y	Y	AT hook-containing DNA-binding protein, putative, expressed
	Chr5	LOC_Os05g51870	29771447	29771896	+	N	Y	Y	ligA, putative, expressed
qSW7.1	Chr7	LOC_Os07g16800	9858212	9860574	+	N	Y	Y	OsFBX233 - F-box domain containing protein, expressed
qSW7.2	Chr7	LOC_Os07g25540	14618203	14620501	-	N	Y	Y	flavin monooxygenase, putative, expressed
	Chr7	LOC_Os07g25550	14641620	14646060	+	N	Y	Y	hAT dimerisation domain-containing protein, putative, expressed
	Chr7	LOC_Os07g25590	14669735	14676409	+	N	Y	Y	decarboxylase, putative, expressed
	Chr7	LOC_Os07g25680	14723109	14731577	+	N	Y	Y	protein kinase domain containing protein, expressed
	Chr7	LOC_Os07g25690	14733235	14734946	+	N	Y	Y	subtilisin N-terminal Region family protein, expressed
	Chr7	LOC_Os07g25710	14753753	14759375	+	N	Y	N	myb-like DNA-binding domain containing protein, expressed
	Chr7	LOC_Os07g25800	14820650	14822248	+	N	Y	Y	OsFBDUF37 - F-box and DUF domain containing protein, expressed
qSW7.3	Chr7	LOC_Os07g30980	18338202	18351636	-	Y	Y	Y	uvrD/REP helicase family protein, putative, expressed
	Chr7	LOC_Os07g30990	18355000	18355639	+	N	Y	Y	ubiquitin family protein, putative, expressed
	Chr7	LOC_Os07g31130	18416297	18420420	+	N	Y	Y	OsWAK72 - OsWAK receptor-like cytoplasmic kinase OsWAK-RLCK, expressed
	Chr7	LOC_Os07g31140	18427885	18431430	+	N	Y	Y	3-oxo-5-alpha-steroid 4-dehydrogenase, putative, expressed
	Chr7	LOC_Os07g31190	18453655	18462456	+	N	Y	Y	OsWAK71 - OsWAK receptor-like cytoplasmic kinase OsWAK-RLCK, expressed
	Chr7	LOC_Os07g31210	18479043	18481052	+	N	Y	Y	OsWAK70 - OsWAK receptor-like cytoplasmic kinase OsWAK-RLCK, expressed
	Chr7	LOC_Os07g31250	18497999	18502813	+	N	Y	Y	OsWAK69 - OsWAK receptor-like cytoplasmic kinase OsWAK-RLCK, expressed
	Chr7	LOC_Os07g31270	18509977	18515210	+	N	Y	Y	cupin 2, conserved barrel domain protein, putative, expressed
	Chr7	LOC_Os07g31280	18519358	18523619	+	N	Y	Y	casein kinase II subunit beta-4, putative, expressed
	Chr7	LOC_Os07g31290	18528508	18531797	+	N	Y	Y	tyrosine protein kinase domain containing protein, putative, expressed
	Chr7	LOC_Os07g31300	18532539	18535080	-	N	Y	Y	ATP synthase delta chain, mitochondrial precursor, putative, expressed
	Chr7	LOC_Os07g31310	18536372	18541354	-	N	Y	Y	PPR repeat domain containing protein, putative, expressed
qSW8.1	Chr8	LOC_Os08g05480	2918636	2921281	+	N	Y	Y	OsFBX261 - F-box domain containing protein, expressed
	Chr8	LOC_Os08g05490	2924193	2928513	+	N	Y	Y	tRNA synthetase, putative, expressed
	Chr8	LOC_Os08g05510	2934786	2940197	+	N	Y	Y	MYB family transcription factor, putative, expressed
	Chr8	LOC_Os08g05520	2948522	2951372	-	N	Y	Y	myb-like DNA-binding domain containing protein, putative, expressed
	Chr8	LOC_Os08g05530	2965358	2968015	+	N	Y	Y	LSM domain containing protein, expressed
	Chr8	LOC_Os08g05560	2972597	2976414	+	N	Y	Y	zinc finger, C3HC4 type domain containing protein, expressed
	Chr8	LOC_Os08g05580	2983741	2986762	+	N	Y	Y	aquaporin protein, putative, expressed
	Chr8	LOC_Os08g05590	2989266	2991016	+	N	Y	Y	aquaporin protein, putative, expressed
	Chr8	LOC_Os08g05600	2997031	2998457	+	N	Y	Y	aquaporin protein, putative, expressed
	Chr8	LOC_Os08g05610	3000430	3001833	-	N	Y	Y	cytochrome P450, putative, expressed
	Chr8	LOC_Os08g05620	3007241	3009195	+	N	Y	Y	cytochrome P450, putative, expressed
	Chr8	LOC_Os08g05650	3017356	3022047	+	N	Y	Y	diacylglycerol kinase, putative, expressed
	Chr8	LOC_Os08g05670	3031282	3038465	-	N	Y	Y	HEAT repeat family protein, putative, expressed
	Chr8	LOC_Os08g05690	3050168	3056073	+	N	Y	Y	ABC transporter, ATP-binding protein, putative, expressed
	Chr8	LOC_Os08g05710	3061866	3067858	+	N	Y	Y	ABC transporter, ATP-binding protein, putative, expressed
	Chr8	LOC_Os08g05720	3069784	3070533	-	N	Y	Y	integral membrane protein, putative, expressed
	Chr8	LOC_Os08g05750	3079277	3084580	-	N	Y	Y	pentatricopeptide, putative, expressed
	Chr8	LOC_Os08g05790	3101979	3105447	+	N	Y	Y	caffeoyl-CoA O-methyltransferase, putative, expressed
	Chr8	LOC_Os08g05810	3113972	3117296	-	Y	Y	Y	DEAD-box ATP-dependent RNA helicase, putative, expressed
	Chr8	LOC_Os08g05820	3120325	3125522	-	N	Y	Y	monocopper oxidase, putative, expressed
	Chr8	LOC_Os08g05830	3128285	3132239	-	N	Y	Y	transaldolase, putative, expressed
qSW8.2	Chr8	LOC_Os08g21180	12649924	12650736	-	N	Y	Y	maSp2a, putative, expressed
	Chr8	LOC_Os08g21330	12710873	12719471	+	N	Y	Y	formamidopyrimidine-DNA glycosylase, putative, expressed
	Chr8	LOC_Os08g21350	12724301	12732602	-	N	Y	Y	cig3, putative, expressed
qSW9.1	Chr9	LOC_Os09g09490	5108210	5112958	+	N	Y	Y	disease resistance protein RPM1, putative, expressed
	Chr9	LOC_Os09g09500	5120567	5122573	-	N	Y	Y	lectin-like receptor kinase, putative, expressed
	Chr9	LOC_Os09g09510	5125150	5127327	+	N	Y	Y	legume lectins beta domain containing protein, expressed
	Chr9	LOC_Os09g09520	5137884	5142453	+	N	Y	Y	transporter family protein, putative, expressed
	Chr9	LOC_Os09g09550	5156336	5158006	-	N	Y	Y	plant protein of unknown function domain containing protein, expressed
	Chr9	LOC_Os09g09630	5187963	5190200	-	N	Y	Y	WRKY112, expressed
	Chr9	LOC_Os09g09750	5276098	5278927	+	N	Y	Y	disease resistance protein RPM1, putative, expressed
	Chr9	LOC_Os09g09790	5306896	5309061	-	N	Y	Y	Fe-S metabolism associated domain containing protein, expressed
qSW9.2	Chr9	LOC_Os09g29130	17703754	17705611	-	N	Y	Y	ZF-HD protein dimerisation region containing protein, expressed
	Chr9	LOC_Os09g29170	17734589	17738343	-	N	Y	Y	CAMK_CAMK_like.38 - CAMK includes calcium/calmodulin depedent protein kinases, expressed
	Chr9	LOC_Os09g29190	17742546	17746505	+	N	Y	Y	phosphoribosylaminoimidazole-succinocarboxamide synthase, chloroplast precursor, putative, expressed
	Chr9	LOC_Os09g29200	17747172	17748913	+	N	Y	Y	glutathione S-transferase, putative, expressed
	Chr9	LOC_Os09g29210	17748110	17751272	-	N	Y	Y	purine permease, putative, expressed
	Chr9	LOC_Os09g29239	17755643	17771403	-	N	Y	Y	purine permease, putative, expressed
	Chr9	LOC_Os09g29284	17777147	17784627	+	N	Y	Y	MATE efflux family protein, putative, expressed
	Chr9	LOC_Os09g29300	17785710	17786711	-	N	Y	Y	clathrin assembly protein, putative, expressed
	Chr9	LOC_Os09g29310	17790438	17792028	-	N	Y	Y	zinc finger, C3HC4 type domain containing protein, expressed
	Chr9	LOC_Os09g29350	17822800	17823255	-	N	Y	Y	phototropic-responsive NPH3 family protein, putative, expressed
	Chr9	LOC_Os09g29360	17826479	17828460	+	N	Y	Y	helix-loop-helix DNA-binding protein, putative, expressed
	Chr9	LOC_Os09g29370	17833429	17834916	-	N	Y	Y	RING-H2 finger protein ATL5F, putative, expressed
	Chr9	LOC_Os09g29390	17843407	17844736	+	N	Y	Y	plastocyanin-like domain containing protein, putative, expressed
	Chr9	LOC_Os09g29404	17857352	17868669	-	N	Y	Y	glycogen operon protein glgX, putative, expressed
	Chr9	LOC_Os09g29420	17874476	17880227	+	N	Y	Y	queuine tRNA-ribosyltransferase, putative, expressed
	Chr9	LOC_Os09g29430	17881819	17885641	+	N	Y	Y	citrate transporter, putative, expressed
	Chr9	LOC_Os09g29460	17903164	17905338	+	N	Y	Y	homeobox associated leucine zipper, putative, expressed
	Chr9	LOC_Os09g29470	17918678	17923876	+	N	Y	Y	AGAP005770-PA, putative, expressed
	Chr9	LOC_Os09g29480	17929689	17932516	+	N	Y	Y	2-aminoethanethiol dioxygenase, putative, expressed
qSW10.1	Chr10	LOC_Os10g37630	20135405	20139758	-	N	Y	Y	UBX domain-containing protein, putative, expressed
	Chr10	LOC_Os10g37640	20140647	20144863	-	N	Y	Y	HIT zinc finger domain containing protein, expressed
	Chr10	LOC_Os10g37650	20148058	20151167	+	N	Y	Y	impaired sucrose induction 1, putative, expressed
	Chr10	LOC_Os10g37660	20154546	20159181	-	N	Y	Y	trehalase precursor, putative, expressed
	Chr10	LOC_Os10g37670	20160992	20162434	-	N	Y	Y	actin-depolymerizing factor, putative, expressed
	Chr10	LOC_Os10g37690	20166148	20171124	+	N	Y	Y	inner membrane protein, putative, expressed
	Chr10	LOC_Os10g37700	20173525	20173934	+	N	Y	Y	hydrolase protein, putative, expressed
	Chr10	LOC_Os10g37710	20175634	20179156	+	N	Y	Y	hydrolase, alpha/beta fold family protein, putative, expressed
	Chr10	LOC_Os10g37720	20181672	20186122	+	N	Y	Y	hydrolase, alpha/beta fold family protein, putative, expressed
	Chr10	LOC_Os10g37730	20184885	20189647	-	N	Y	Y	pollen ankyrin, putative, expressed
	Chr10	LOC_Os10g37740	20196581	20201332	-	N	Y	Y	CGMC_GSK.9 - CGMC includes CDA, MAPK, GSK3, and CLKC kinases, expressed
	Chr10	LOC_Os10g37760	20207340	20209572	+	N	Y	Y	OsRhmbd17 - Putative Rhomboid homologue, expressed
	Chr10	LOC_Os10g37770	20210953	20214287	-	N	Y	Y	dehydration response related protein, putative, expressed
	Chr10	LOC_Os10g37830	20252168	20254607	+	N	Y	Y	OsFBX391 - F-box domain containing protein, expressed
	Chr10	LOC_Os10g37850	20265221	20267622	+	N	Y	Y	armadillo, putative, expressed
	Chr10	LOC_Os10g37880	20281431	20285018	+	N	Y	Y	oxidoreductase, putative, expressed
	Chr10	LOC_Os10g37920	20307371	20308990	+	N	Y	Y	MATE efflux family protein, putative, expressed
	Chr10	LOC_Os10g37950	20327370	20328547	-	Y	N	Y	conserved hypothetical protein
qSW10.2/qRW10.2	Chr10	LOC_Os10g37980	20344995	20347004	-	N	Y	Y	prephenate dehydratase domain containing protein, expressed
	Chr10	LOC_Os10g38000	20355076	20355657	+	N	Y	Y	dehydration-responsive element-binding protein, putative, expressed
	Chr10	LOC_Os10g38030	20365322	20368287	-	N	Y	Y	per1-like family protein, putative, expressed
	Chr10	LOC_Os10g38040	20374252	20375455	+	N	Y	Y	lysM domain containing protein, putative, expressed
	Chr10	LOC_Os10g38060	20377031	20386085	-	N	Y	N	phospholipase D, putative, expressed
	Chr10	LOC_Os10g38050	20377195	20380235	+	N	Y	Y	HOTHEAD precursor, putative, expressed
	Chr10	LOC_Os10g38080	20389639	20392319	-	N	Y	Y	OsSub61 - Putative Subtilisin homologue, expressed
	Chr10	LOC_Os10g38090	20394588	20399339	-	N	Y	Y	cytochrome P450, putative, expressed
	Chr10	LOC_Os10g38100	20407411	20408001	-	N	Y	Y	thaumatin-like protein precursor, putative, expressed
	Chr10	LOC_Os10g38110	20411944	20416491	-	N	Y	Y	cytochrome P450, putative, expressed
	Chr10	LOC_Os10g38120	20426804	20430567	-	N	Y	Y	cytochrome P450, putative, expressed
	Chr10	LOC_Os10g38140	20431775	20433265	-	N	Y	Y	glutathione S-transferase, putative, expressed
	Chr10	LOC_Os10g38150	20434578	20435650	-	N	Y	Y	glutathione S-transferase, N-terminal domain containing protein, expressed
	Chr10	LOC_Os10g38160	20437920	20439182	+	N	Y	Y	glutathione S-transferase, putative, expressed
	Chr10	LOC_Os10g38189	20449092	20450040	-	N	Y	Y	glutathione S-transferase, putative, expressed
	Chr10	LOC_Os10g38196	20455335	20455736	+	N	N	Y	uncharacterized protein ycf68, putative
	Chr10	LOC_Os10g38206	20464121	20464483	+	N	Y	Y	NADPH-dependent oxidoreductase, putative, expressed
	Chr10	LOC_Os10g38212	20465311	20465790	+	N	Y	Y	NADPH-dependent oxidoreductase, putative, expressed
	Chr10	LOC_Os10g38214	20468369	20468974	+	N	Y	Y	chloroplast 30S ribosomal protein S4, putative, expressed
	Chr10	LOC_Os10g38216	20469945	20471922	+	N	Y	Y	photosystem I assembly protein ycf3, putative, expressed
	Chr10	LOC_Os10g38229	20472523	20474775	+	N	Y	Y	photosystem I P700 chlorophyll a apoprotein A1, putative, expressed
	Chr10	LOC_Os10g38234	20474801	20477005	+	N	Y	Y	photosystem I P700 chlorophyll a apoprotein A2, putative, expressed
	Chr10	LOC_Os10g38238	20477153	20477464	+	N	Y	Y	chloroplast 30S ribosomal protein S14, putative, expressed
	Chr10	LOC_Os10g38272	20479654	20481033	-	N	Y	Y	ATP synthase B chain, putative, expressed
	Chr10	LOC_Os10g38274	20481489	20481734	-	N	Y	Y	ATP synthase C chain, putative, expressed
	Chr10	LOC_Os10g38276	20482529	20483272	-	N	Y	Y	chloroplast ATP synthase a chain precursor, putative, expressed
	Chr10	LOC_Os10g38278	20483523	20484233	-	N	Y	Y	chloroplast 30S ribosomal protein S2, putative, expressed
	Chr10	LOC_Os10g38314	20484902	20486082	-	N	Y	Y	glutathione S-transferase, N-terminal domain containing protein, expressed
	Chr10	LOC_Os10g38340	20488627	20489894	+	N	Y	Y	glutathione S-transferase GSTU6, putative, expressed
	Chr10	LOC_Os10g38350	20493332	20494339	+	N	Y	Y	glutathione S-transferase, putative, expressed
	Chr10	LOC_Os10g38360	20498004	20499097	+	N	Y	Y	glutathione S-transferase, putative, expressed
	Chr10	LOC_Os10g38450	20537709	20540484	-	N	Y	Y	receptor-like protein kinase 2 precursor, putative, expressed
qSW12.1	Chr12	LOC_Os12g31160	18757946	18764040	-	N	Y	Y	MLA10, putative, expressed
	Chr12	LOC_Os12g31200	18783467	18787349	+	N	Y	Y	NB-ARC domain containing protein, expressed
	Chr12	LOC_Os12g31320	18844838	18845668	+	N	Y	Y	photoreceptor-interacting protein-like, putative, expressed
	Chr12	LOC_Os12g31340	18851065	18852758	-	N	Y	Y	OsFBD15 - F-box and FBD domain containing protein, expressed
	Chr12	LOC_Os12g31350	18855637	18860647	-	N	Y	Y	SSXT protein, putative, expressed
	Chr12	LOC_Os12g31370	18876115	18879204	+	N	Y	Y	DNA repair protein Rad51, putative, expressed
	Chr12	LOC_Os12g31380	18879399	18882414	-	N	Y	Y	initiation factor 2 subunit family domain containing protein, expressed
	Chr12	LOC_Os12g31430	18903675	18904665	+	N	Y	Y	helix-loop-helix DNA-binding domain containing protein, expressed
qRD4.1	Chr4	LOC_Os04g08550	4637978	4640929	-	N	Y	Y	oxidoreductase, aldo/keto reductase family protein, putative, expressed
	Chr4	LOC_Os04g08570	4651469	4652730	-	N	Y	Y	uncharacterized PE-PGRS family protein PE_PGRS20, putative, expressed
	Chr4	LOC_Os04g08600	4674744	4678833	-	N	Y	Y	ZOS4-05 - C2H2 zinc finger protein, expressed
	Chr4	LOC_Os04g08640	4690898	4692354	+	N	Y	N	cadmium tolerance factor, putative, expressed
	Chr4	LOC_Os04g08740	4738375	4742348	+	N	Y	Y	ethylene receptor, putative, expressed
	Chr4	LOC_Os04g08764	4769894	4772045	-	N	Y	Y	avr9/Cf-9 rapidly elicited protein 137, putative, expressed
qRD5.1	Chr5	LOC_Os05g42424	24862409	24865027	+	N	Y	Y	ubiquitin family protein, putative, expressed
	Chr5	LOC_Os05g43040	24997324	24999598	+	N	Y	Y	tetratricopeptide repeat domain containing protein, expressed
	Chr5	LOC_Os05g43090	25022729	25024013	-	N	Y	Y	GDSL-like lipase/acylhydrolase, putative, expressed
	Chr5	LOC_Os05g43100	25025141	25027236	-	N	Y	Y	GDSL-like lipase/acylhydrolase, putative, expressed
	Chr5	LOC_Os05g43110	25029800	25032842	-	N	Y	Y	GDSL-like lipase/acylhydrolase, putative, expressed
	Chr5	LOC_Os05g43120	25035919	25038954	-	N	Y	Y	GDSL-like lipase/acylhydrolase, putative, expressed
	Chr5	LOC_Os05g43130	25041530	25043493	-	N	Y	Y	brix domain-containing protein 1, putative, expressed
	Chr5	LOC_Os05g43170	25054711	25059191	+	N	Y	Y	calreticulin precursor protein, putative, expressed
qRD6.1	Chr6	LOC_Os06g38294	22655615	22665089	-	N	Y	Y	peptide transporter PTR2, putative, expressed
	Chr6	LOC_Os06g38340	22710845	22714666	-	N	Y	Y	receptor-like protein kinase precursor, putative, expressed
	Chr6	LOC_Os06g38450	22779409	22781109	+	N	Y	Y	vignain precursor, putative, expressed
	Chr6	LOC_Os06g38470	22794323	22800221	-	N	Y	Y	histone deacetylase 19, putative, expressed
	Chr6	LOC_Os06g38510	22821117	22823478	+	N	Y	N	pectate lyase precursor, putative, expressed
	Chr6	LOC_Os06g38520	22824676	22826319	+	N	Y	Y	pectate lyase family protein, expressed
	Chr6	LOC_Os06g38590	22863174	22866872	+	N	Y	Y	receptor-like protein kinase precursor, putative, expressed
qRD10.1	Chr10	LOC_Os10g09990	5412557	5414334	+	N	Y	Y	cytokinin-O-glucosyltransferase 3, putative, expressed
	Chr10	LOC_Os10g10030	5442144	5449074	-	N	Y	Y	OsWAK111 - OsWAK receptor-like protein kinase, expressed
	Chr10	LOC_Os10g10040	5461401	5467239	-	N	Y	Y	cytochrome P450, putative, expressed
	Chr10	LOC_Os10g10080	5487008	5490451	-	N	Y	Y	exostosin family domain containing protein, expressed
	Chr10	LOC_Os10g10130	5538022	5544580	-	N	Y	Y	OsWAK112d - OsWAK receptor-like protein kinase, expressed
	Chr10	LOC_Os10g10170	5577483	5585549	-	N	Y	Y	PPR repeat domain containing protein, putative, expressed
	Chr10	LOC_Os10g10180	5592902	5595707	+	N	Y	Y	methyltransferase domain containing protein, putative, expressed
	Chr10	LOC_Os10g10190	5595018	5610446	-	N	Y	Y	ATP-binding region, ATPase-like domain containing protein, expressed
qRD10.2	Chr10	LOC_Os10g31240	16383354	16386793	+	N	Y	Y	plant protein of unknown function domain containing protein, expressed
	Chr10	LOC_Os10g31360	16449600	16450310	-	N	Y	Y	GRF zinc finger family protein, expressed
	Chr10	LOC_Os10g31380	16456543	16457198	-	N	Y	Y	glycine-rich cell wall structural protein 2 precursor, putative, expressed
	Chr10	LOC_Os10g31510	16507486	16508277	-	N	Y	Y	glycine-rich cell wall structural protein 2 precursor, putative, expressed
	Chr10	LOC_Os10g31520	16509081	16512859	-	N	Y	Y	ribosomal RNA assembly protein mis3, putative, expressed
	Chr10	LOC_Os10g31530	16515841	16516711	-	N	Y	Y	glycine-rich cell wall protein, putative, expressed
	Chr10	LOC_Os10g31540	16518760	16519658	-	N	Y	Y	glycine-rich cell wall structural protein 2 precursor, putative, expressed
	Chr10	LOC_Os10g31560	16530983	16531552	-	N	Y	Y	glycine-rich cell wall structural protein 2 precursor, putative, expressed
	Chr10	LOC_Os10g31690	16537734	16538342	+	N	Y	Y	glycine-rich cell wall structural protein 2 precursor, putative, expressed
qRD11.1	Chr11	LOC_Os11g46850	28116311	28116751	+	N	Y	Y	wall-associated kinase, putative, expressed
	Chr11	LOC_Os11g46860	28119286	28122173	+	N	Y	Y	wall-associated receptor kinase-like 4 precursor, putative, expressed
	Chr11	LOC_Os11g46870	28142192	28148337	+	N	Y	Y	protein kinase, putative, expressed
	Chr11	LOC_Os11g46880	28159899	28165301	+	N	Y	Y	protein kinase domain containing protein, expressed
	Chr11	LOC_Os11g46900	28174981	28179995	+	N	Y	Y	wall-associated receptor kinase 3 precursor, putative, expressed
	Chr11	LOC_Os11g46950	28215210	28223264	+	N	Y	Y	wall-associated receptor kinase-like 18 precursor, putative, expressed
	Chr11	LOC_Os11g46960	28224334	28228388	+	N	Y	Y	receptor-like protein kinase precursor, putative, expressed
	Chr11	LOC_Os11g46970	28228913	28232303	+	N	Y	Y	receptor-like protein kinase 5 precursor, putative, expressed
	Chr11	LOC_Os11g46980	28236014	28241041	+	N	Y	Y	receptor-like protein kinase 2 precursor, putative, expressed
	Chr11	LOC_Os11g47000	28246863	28250613	+	N	Y	Y	receptor-like protein kinase precursor, putative, expressed
	Chr11	LOC_Os11g47030	28255779	28259210	-	N	Y	Y	receptor protein kinase, putative, expressed
	Chr11	LOC_Os11g47110	28321726	28327978	+	N	Y	Y	OsWAK121 - OsWAK receptor-like protein kinase, expressed
	Chr11	LOC_Os11g47120	28335093	28338717	-	N	Y	Y	DEFL48 - Defensin and Defensin-like DEFL family, expressed
	Chr11	LOC_Os11g47130	28340051	28347860	+	N	Y	Y	protein transporter, putative, expressed
qRD12.1	Chr12	LOC_Os12g30490	18301225	18305712	+	N	Y	Y	ribosomal protein L4, putative, expressed
	Chr12	LOC_Os12g30500	18308207	18310486	+	N	Y	Y	DUF593 domain containing protein, expressed
	Chr12	LOC_Os12g30510	18310911	18313099	-	N	Y	Y	DNA-directed RNA polymerase III subunit RPC9, putative, expressed
	Chr12	LOC_Os12g30520	18314936	18319067	-	N	Y	Y	pumilio-family RNA binding repeat containing protein, expressed
	Chr12	LOC_Os12g30540	18334665	18349360	+	N	Y	Y	ubiquitin carboxyl-terminal hydrolase, putative, expressed
	Chr12	LOC_Os12g30550	18351588	18353679	-	N	Y	Y	protein of unknown function domain containing protein, expressed
	Chr12	LOC_Os12g30570	18360998	18362152	+	N	Y	Y	protein kinase domain containing protein, expressed
	Chr12	LOC_Os12g30590	18369705	18373748	+	N	Y	Y	disease resistance protein RGA2, putative, expressed
qRD12.2	Chr12	LOC_Os12g32710	19754146	19757913	-	N	Y	Y	NB-ARC domain containing protein, expressed
	Chr12	LOC_Os12g32750	19779505	19786587	+	N	Y	Y	flavin monooxygenase, putative, expressed
	Chr12	LOC_Os12g32760	19788309	19791483	-	N	Y	Y	transporter family protein, putative, expressed
	Chr12	LOC_Os12g32790	19805936	19809658	+	N	Y	Y	disease resistance RPP13-like protein 1, putative, expressed
	Chr12	LOC_Os12g32814	19828481	19831364	-	N	Y	Y	pleiotropic drug resistance protein 3, putative, expressed
	Chr12	LOC_Os12g32820	19832726	19837081	-	N	Y	Y	pleiotropic drug resistance protein 3, putative, expressed
	Chr12	LOC_Os12g32850	19848807	19851543	-	N	Y	Y	cytochrome P450, putative, expressed
	Chr12	LOC_Os12g32880	19871286	19872566	-	N	Y	Y	plant protein of unknown function domain containing protein, expressed
	Chr12	LOC_Os12g32900	19879631	19880914	-	N	Y	Y	plant protein of unknown function domain containing protein, expressed
	Chr12	LOC_Os12g32920	19889417	19893264	-	N	Y	Y	plant protein of unknown function domain containing protein, expressed
	Chr12	LOC_Os12g32940	19896366	19898638	-	N	Y	Y	transporter family protein, putative, expressed
	Chr12	LOC_Os12g32950	19904676	19906332	-	N	Y	Y	membrane protein, putative, expressed
	Chr12	LOC_Os12g32960	19908065	19908544	+	N	Y	Y	LTPL148 - Protease inhibitor/seed storage/LTP family protein precursor, putative, expressed
	Chr12	LOC_Os12g32970	19910583	19911477	-	N	Y	Y	membrane associated DUF588 domain containing protein, putative, expressed
	Chr12	LOC_Os12g32980	19914307	19917975	-	N	Y	Y	potyvirus VPg interacting protein, putative, expressed
	Chr12	LOC_Os12g32986	19921576	19927766	-	N	Y	Y	heat shock protein, putative, expressed
	Chr12	LOC_Os12g33020	19948088	19953218	+	N	Y	Y	mitochondrial import inner membrane translocase subunit Tim17, putative, expressed
qMRL2.1	Chr2	LOC_Os02g18810	10960622	10968060	+	N	Y	Y	pentatricopeptide, putative, expressed
	Chr2	LOC_Os02g18820	10972703	10986659	-	N	Y	N	WD domain, G-beta repeat domain containing protein, expressed
	Chr2	LOC_Os02g18830	10990465	10993776	+	N	Y	Y	ribosome biogenesis protein NEP1, putative, expressed
	Chr2	LOC_Os02g18840	10994203	10997638	-	N	Y	Y	phosphatidylinositol 3- and 4-kinase family protein, putative, expressed
	Chr2	LOC_Os02g18850	10999889	11004650	-	N	Y	Y	OsPOP5 - Putative Prolyl Oligopeptidase homologue, expressed
	Chr2	LOC_Os02g18870	11009378	11014981	+	N	Y	Y	GDSL-like lipase/acylhydrolase, putative, expressed
	Chr2	LOC_Os02g18880	11015828	11017808	-	N	Y	Y	calcineurin B, putative, expressed
	Chr2	LOC_Os02g18930	11057896	11059975	-	N	Y	Y	calcineurin B, putative, expressed
	Chr2	LOC_Os02g18954	11071696	11077522	+	N	Y	Y	GDSL-like lipase/acylhydrolase, putative, expressed
	Chr2	LOC_Os02g18990	11093810	11097793	+	N	Y	Y	GDSL-like lipase/acylhydrolase, putative, expressed
	Chr2	LOC_Os02g19040	11116177	11120334	+	N	Y	Y	GDSL-like lipase/acylhydrolase, putative, expressed
qMRL5.1	Chr5	LOC_Os05g16420	9318022	9318630	+	N	Y	Y	SHR5-receptor-like kinase, putative, expressed
	Chr5	LOC_Os05g16430	9321701	9328355	+	N	Y	Y	SHR5-receptor-like kinase, putative, expressed
	Chr5	LOC_Os05g16630	9432375	9436136	+	N	Y	Y	thioredoxin domain-containing protein 9, putative, expressed
	Chr5	LOC_Os05g16640	9438726	9443681	+	N	Y	Y	DUF630/DUF632 domains containing protein, putative, expressed
	Chr5	LOC_Os05g16660	9448800	9454499	+	N	Y	N	WD domain, G-beta repeat domain containing protein, expressed
qMRL6.1	Chr6	LOC_Os06g20610	11867806	11870630	+	N	Y	Y	seven in absentia protein family domain containing protein, expressed
	Chr6	LOC_Os06g20620	11877529	11881768	+	N	Y	Y	OsMan07 - Endo-Beta-Mannanase, expressed
	Chr6	LOC_Os06g20630	11887860	11890147	-	N	Y	Y	SAM dependent carboxyl methyltransferase, putative, expressed
	Chr6	LOC_Os06g20770	11973575	11976245	-	N	Y	Y	SAM dependent carboxyl methyltransferase, putative, expressed
	Chr6	LOC_Os06g20790	11984848	11992872	-	N	Y	Y	SAM dependent carboxyl methyltransferase, putative, expressed
	Chr6	LOC_Os06g20860	12050703	12053625	-	N	Y	Y	paramyosin, putative, expressed
	Chr6	LOC_Os06g20870	12054982	12058674	-	N	Y	Y	pentatricopeptide repeat protein PPR1106-17, putative, expressed
qMRL9.1	Chr9	LOC_Os09g14510	8585970	8589949	+	N	Y	Y	peroxin-3 family protein, putative, expressed
	Chr9	LOC_Os09g14520	8590518	8592972	-	N	Y	Y	integral membrane protein, putative, expressed
	Chr9	LOC_Os09g14530	8594721	8597310	-	N	N	Y	hAT dimerisation domain-containing protein, putative
	Chr9	LOC_Os09g14540	8603462	8609274	-	N	Y	Y	protein phosphatase 2C, putative, expressed
	Chr9	LOC_Os09g14550	8613403	8618111	+	N	Y	Y	RNA recognition motif containing protein, putative, expressed
	Chr9	LOC_Os09g14570	8629025	8629738	-	N	Y	Y	tropinone reductase, putative, expressed
	Chr9	LOC_Os09g14580	8630075	8633198	-	N	Y	Y	protein kinase domain containing protein, expressed
	Chr9	LOC_Os09g14590	8636424	8641335	+	N	Y	Y	proteasome maturation factor UMP1 family protein, expressed
	Chr9	LOC_Os09g14600	8644137	8646467	+	N	Y	Y	peroxisomal membrane protein-related, putative, expressed
	Chr9	LOC_Os09g14610	8646683	8653977	-	N	Y	Y	DCL2, putative, expressed
	Chr9	LOC_Os09g14614	8665902	8667873	-	N	Y	Y	serine/arginine repetitive matrix protein 1, putative, expressed
	Chr9	LOC_Os09g14660	8689906	8691855	-	N	Y	Y	legume lectins beta domain containing protein, putative, expressed
	Chr9	LOC_Os09g14670	8692191	8697573	-	N	Y	Y	phosphoenolpyruvate carboxylase, putative, expressed
	Chr9	LOC_Os09g14700	8726763	8729680	-	N	Y	N	2-aminoethanethiol dioxygenase, putative, expressed
qMRL11.1	Chr11	LOC_Os11g41540	24911501	24917050	+	N	Y	N	disease resistance RPP8-like protein 3, putative, expressed
	Chr11	LOC_Os11g41560	24932541	24935221	+	N	Y	Y	OsFBX427 - F-box domain containing protein, expressed
	Chr11	LOC_Os11g41570	24936787	24939914	-	N	Y	Y	OsFBX428 - F-box domain containing protein, expressed
	Chr11	LOC_Os11g41610	24973759	24975050	+	N	Y	Y	40S ribosomal protein S29, putative, expressed
	Chr11	LOC_Os11g41640	24982918	24984249	+	N	Y	Y	helix-loop-helix DNA-binding domain containing protein, expressed
	Chr11	LOC_Os11g41650	24989149	24993465	+	N	Y	N	adenylyl-sulfate kinase, putative, expressed
	Chr11	LOC_Os11g41680	25021621	25023695	+	N	Y	Y	cytochrome P450, putative, expressed
	Chr11	LOC_Os11g41710	25040876	25042999	+	N	Y	Y	cytochrome P450, putative, expressed
	Chr11	LOC_Os11g41720	25051313	25055095	-	Y	Y	Y	TNP1, putative, expressed
qPH1.1	Chr1	LOC_Os01g07940	3835129	3838211	-	N	Y	Y	AGC_PVPK_like_kin82y.3 - ACG kinases include homologs to PKA, PKG and PKC, expressed
	Chr1	LOC_Os01g07950	3842753	3845541	+	N	Y	Y	OsGrx_S15.2 - glutaredoxin subgroup II, expressed
	Chr1	LOC_Os01g07960	3846181	3850245	-	N	Y	N	acyl-protein thioesterase, putative, expressed
	Chr1	LOC_Os01g07980	3858824	3861839	-	N	Y	Y	ankyrin, putative, expressed
	Chr1	LOC_Os01g08020	3878069	3900085	-	N	Y	Y	boron transporter protein, putative, expressed
	Chr1	LOC_Os01g08090	3917918	3920458	+	N	Y	Y	flavonol-3-O-glycoside-7-O-glucosyltransferase 1, putative, expressed
	Chr1	LOC_Os01g08100	3921356	3923134	+	N	Y	Y	flavonol-3-O-glycoside-7-O-glucosyltransferase 1, putative, expressed
	Chr1	LOC_Os01g08110	3924363	3926556	+	N	Y	Y	flavonol-3-O-glycoside-7-O-glucosyltransferase 1, putative, expressed
	Chr1	LOC_Os01g08120	3927450	3929447	-	N	Y	Y	pentatricopeptide, putative, expressed
	Chr1	LOC_Os01g08130	3932329	3933352	+	N	Y	Y	phototropic-responsive NPH3 family protein, putative, expressed
	Chr1	LOC_Os01g08140	3937749	3938912	+	N	Y	Y	phototropic-responsive NPH3 family protein, putative, expressed
	Chr1	LOC_Os01g08160	3953039	3955491	+	N	Y	Y	MYB family transcription factor, putative, expressed
	Chr1	LOC_Os01g08180	3962465	3963568	-	N	Y	Y	BRASSINAZOLE-RESISTANT 2, putative, expressed
	Chr1	LOC_Os01g08190	3976431	3984922	+	N	Y	Y	transcriptional corepressor LEUNIG, putative, expressed
	Chr1	LOC_Os01g08200	3986612	3995398	+	N	Y	Y	ubiquitin carboxyl-terminal hydrolase 14, putative, expressed
	Chr1	LOC_Os01g08220	4003659	4004946	-	N	Y	Y	gibberellin 3-beta-dioxygenase 2-2, putative, expressed
	Chr1	LOC_Os01g08260	4033751	4037473	-	N	Y	Y	pleiotropic drug resistance protein 4, putative, expressed
	Chr1	LOC_Os01g08270	4051856	4057690	-	N	Y	Y	aminotransferase, classes I and II, domain containing protein, expressed
qPH1.2	Chr1	LOC_Os01g12650	6967620	6970164	+	N	Y	Y	reticulon domain containing protein, putative, expressed
	Chr1	LOC_Os01g12660	6970861	6976710	-	N	Y	Y	AAA-type ATPase family protein, putative, expressed
	Chr1	LOC_Os01g12680	6990871	6993608	+	N	Y	Y	C4-dicarboxylate transporter/malic acid transport protein, expressed
	Chr1	LOC_Os01g12690	7009033	7010505	+	N	Y	Y	plant-specific domain TIGR01568 family protein, expressed
	Chr1	LOC_Os01g12700	7015131	7018379	+	N	N	Y	MYB family transcription factor, putative
	Chr1	LOC_Os01g12710	7024297	7030610	+	N	Y	Y	oxidoreductase, short chain dehydrogenase/reductase family domain containing protein, expressed
	Chr1	LOC_Os01g12720	7038103	7042925	+	N	Y	Y	protein kinase domain containing protein, expressed
	Chr1	LOC_Os01g12730	7043932	7047559	+	N	Y	Y	ras-related protein, putative, expressed
	Chr1	LOC_Os01g12740	7048273	7050877	+	N	Y	Y	cytochrome P450, putative, expressed
	Chr1	LOC_Os01g12750	7053100	7056375	+	N	Y	Y	cytochrome P450, putative, expressed
	Chr1	LOC_Os01g12760	7061344	7065249	+	N	Y	Y	cytochrome P450, putative, expressed
	Chr1	LOC_Os01g12770	7071481	7073789	+	N	Y	Y	cytochrome P450, putative, expressed
	Chr1	LOC_Os01g12790	7079900	7085596	+	N	Y	Y	receptor protein kinase, putative, expressed
	Chr1	LOC_Os01g12800	7085842	7089194	-	N	Y	Y	peroxisomal membrane protein, putative, expressed
	Chr1	LOC_Os01g12820	7095374	7097654	-	N	Y	Y	harpin-induced protein, putative, expressed
	Chr1	LOC_Os01g12830	7100013	7103266	-	N	Y	N	erythronate-4-phosphate dehydrogenase domain containing protein, expressed
	Chr1	LOC_Os01g12860	7115771	7124102	+	N	Y	Y	MYB family transcription factor, putative, expressed
	Chr1	LOC_Os01g12870	7125360	7128912	-	N	Y	Y	eukaryotic translation initiation factor 3 subunit E-interacting protein, putative, expressed
	Chr1	LOC_Os01g12880	7129149	7137330	+	N	Y	Y	VHS and GAT domain containing protein, expressed
	Chr1	LOC_Os01g12900	7164594	7167419	-	N	Y	Y	ras-related protein, putative, expressed
	Chr1	LOC_Os01g12910	7173618	7175813	+	N	Y	Y	thioesterase family protein, putative, expressed
qPH1.3	Chr1	LOC_Os01g63680	36936984	36939364	+	N	Y	Y	MYB family transcription factor, putative, expressed
	Chr1	LOC_Os01g63690	36942596	36944593	-	N	Y	Y	hs1, putative, expressed
	Chr1	LOC_Os01g63710	36952584	36956727	+	N	Y	Y	CDC6 - Putative DNA replication initiation protein, expressed
	Chr1	LOC_Os01g63750	36981089	36981767	+	N	Y	Y	glycine-rich protein, putative, expressed
	Chr1	LOC_Os01g63770	36998338	37004796	+	N	Y	Y	transmembrane amino acid transporter protein, putative, expressed
	Chr1	LOC_Os01g63780	37005746	37011356	-	N	Y	Y	nsp1-like C-terminal region family protein, expressed
	Chr1	LOC_Os01g63790	37011897	37013536	+	N	Y	Y	prolipoprotein diacylglyceryl transferase, putative, expressed
	Chr1	LOC_Os01g63800	37017028	37018048	+	N	Y	Y	pleckstrin homology domain-containing protein, putative, expressed
	Chr1	LOC_Os01g63810	37021488	37024131	+	N	Y	Y	starch binding domain containing protein, putative, expressed
	Chr1	LOC_Os01g63820	37023041	37031680	-	N	Y	Y	double-stranded RNA binding motif containing protein, expressed
	Chr1	LOC_Os01g63830	37034026	37036018	-	N	Y	Y	dehydrodolichyl diphosphate synthase, putative, expressed
	Chr1	LOC_Os01g63840	37039556	37043234	-	N	Y	Y	3-deoxy-D-manno-octulosonic-acid transferase, putative, expressed
	Chr1	LOC_Os01g63854	37043480	37049892	-	N	Y	Y	transmembrane amino acid transporter protein, putative, expressed
	Chr1	LOC_Os01g63870	37060600	37064615	+	N	Y	Y	nucleobase-ascorbate transporter, putative, expressed
	Chr1	LOC_Os01g63890	37069394	37071912	-	N	Y	Y	G10 protein, putative, expressed
	Chr1	LOC_Os01g63900	37076467	37079538	+	N	Y	Y	WD domain, G-beta repeat domain containing protein, expressed
	Chr1	LOC_Os01g63910	37080289	37088932	-	N	Y	Y	AT hook motif family protein, expressed
	Chr1	LOC_Os01g63930	37095403	37099183	-	N	Y	Y	cytochrome P450, putative, expressed
	Chr1	LOC_Os01g63940	37118464	37121374	-	N	Y	Y	Transcription initiation factor TFIID subunit A containing protein, expressed
qPH5.1	Chr5	LOC_Os05g28630	16781886	16786652	-	N	Y	Y	leaf senescence related protein, putative, expressed
	Chr5	LOC_Os05g28720	16845905	16848027	+	N	Y	Y	PPR repeat containing protein, expressed
	Chr5	LOC_Os05g28730	16850590	16853524	-	N	Y	Y	zinc finger, C3HC4 type domain containing protein, expressed
	Chr5	LOC_Os05g28740	16859683	16860977	+	N	Y	Y	universal stress protein domain containing protein, putative, expressed
	Chr5	LOC_Os05g28750	16861703	16862700	-	N	Y	Y	60S ribosomal protein L29-2, putative, expressed
	Chr5	LOC_Os05g28760	16863402	16863737	+	N	Y	Y	GCRP1 - Glycine and cysteine rich family protein precursor, putative, expressed
	Chr5	LOC_Os05g28770	16868431	16872373	+	N	Y	Y	GCRP9 - Glycine and cysteine rich family protein precursor, expressed
	Chr5	LOC_Os05g28780	16874881	16876840	+	N	Y	Y	GCRP10 - Glycine and cysteine rich family protein precursor, expressed
	Chr5	LOC_Os05g28800	16885866	16886754	-	N	Y	Y	LIPLESS1, putative, expressed
	Chr5	LOC_Os05g28830	16896980	16899135	-	N	Y	Y	PMR5, putative, expressed
	Chr5	LOC_Os05g28860	16918923	16925020	+	N	Y	Y	3'-5' exonuclease, putative, expressed
	Chr5	LOC_Os05g28870	16928160	16932199	+	N	Y	Y	mitochondrial carrier protein, putative, expressed
	Chr5	LOC_Os05g28930	16954655	16960738	+	N	Y	Y	integral membrane protein DUF6 containing protein, expressed
	Chr5	LOC_Os05g28940	16966065	16972189	+	N	Y	Y	GTP-binding protein, putative, expressed
	Chr5	LOC_Os05g28950	16972939	16975972	+	N	Y	Y	CAAX amino terminal protease family protein, putative, expressed
	Chr5	LOC_Os05g28960	16977760	16982192	-	N	Y	Y	acyltransferase, putative, expressed
	Chr5	LOC_Os05g28980	16988831	16994040	-	N	Y	Y	drought induced 19 protein, putative, expressed
qPH6.1	Chr6	LOC_Os06g14810	8408317	8410308	-	N	Y	Y	3-ketoacyl-CoA synthase, putative, expressed
	Chr6	LOC_Os06g15010	8506270	8508464	-	Y	N	Y	conserved hypothetical protein
	Chr6	LOC_Os06g15020	8511314	8513067	+	N	Y	Y	3-ketoacyl-CoA synthase, putative, expressed
qPH6.2	Chr6	LOC_Os06g17830	10341177	10343172	+	N	Y	Y	oxidoreductase, 2OG-Fe oxygenase family protein, putative, expressed
	Chr6	LOC_Os06g17870	10372663	10374624	+	N	Y	Y	nitrate-induced NOI protein, putative, expressed
	Chr6	LOC_Os06g17880	10375846	10380263	+	N	Y	Y	NBS-LRR disease resistance protein, putative, expressed
	Chr6	LOC_Os06g17900	10387509	10390465	+	N	Y	Y	disease resistance protein RPM1, putative, expressed
	Chr6	LOC_Os06g17910	10397097	10399253	+	N	Y	Y	NBS-LRR disease resistance protein, putative, expressed
	Chr6	LOC_Os06g17920	10405659	10415295	+	N	Y	Y	NBS-LRR disease resistance protein, putative, expressed
	Chr6	LOC_Os06g17930	10420703	10427557	+	N	Y	Y	NBS-LRR disease resistance protein, putative, expressed
	Chr6	LOC_Os06g17950	10435816	10441907	+	N	Y	Y	NBS-LRR disease resistance protein, putative, expressed
	Chr6	LOC_Os06g17970	10445052	10451152	+	N	Y	Y	NBS-LRR disease resistance protein, putative, expressed
	Chr6	LOC_Os06g18000	10469299	10471228	-	N	Y	Y	protein kinase domain containing protein, expressed
	Chr6	LOC_Os06g18010	10479281	10480902	+	N	Y	Y	UDP-glucoronosyl and UDP-glucosyl transferase domain containing protein, expressed
	Chr6	LOC_Os06g18080	10528664	10529954	+	Y	Y	Y	collagen adhesion protein, putative, expressed
	Chr6	LOC_Os06g18140	10553309	10555191	+	N	Y	Y	UDP-glucoronosyl and UDP-glucosyl transferase domain containing protein, expressed
qPH6.3	Chr6	LOC_Os06g20190	11581191	11584432	+	N	Y	Y	aspartic proteinase nepenthesin-2 precursor, putative, expressed
	Chr6	LOC_Os06g20200	11586343	11588079	+	N	Y	Y	gibberellin receptor GID1L2, putative, expressed
	Chr6	LOC_Os06g20240	11618543	11619252	-	N	Y	Y	latency associated nuclear antigen, putative, expressed
	Chr6	LOC_Os06g20320	11676953	11682092	+	N	Y	Y	peptidyl-prolyl cis-trans isomerase, FKBP-type, putative, expressed
	Chr6	LOC_Os06g20340	11684180	11687915	-	N	Y	Y	dual specificity protein phosphatase, putative, expressed
	Chr6	LOC_Os06g20354	11693031	11695278	+	N	Y	Y	PPR repeat domain containing protein, putative, expressed
	Chr6	LOC_Os06g20370	11696837	11701293	-	N	Y	Y	microtubule associated protein, putative, expressed
	Chr6	LOC_Os06g20400	11718878	11722869	-	N	Y	N	DHHC zinc finger domain containing protein, expressed
	Chr6	LOC_Os06g20410	11725804	11734594	-	N	Y	Y	BAH domain containing protein, expressed
	Chr6	LOC_Os06g20430	11737126	11741015	-	N	Y	Y	BPI/LBP family protein At3g20270 precursor, putative, expressed
qPH6.4	Chr6	LOC_Os06g24990	14641576	14642575	-	N	Y	Y	xylanase inhibitor protein 1 precursor, putative, expressed
	Chr6	LOC_Os06g25010	14646977	14648091	-	N	Y	Y	glycosyl hydrolase, putative, expressed
	Chr6	LOC_Os06g25250	14770312	14773944	+	N	Y	Y	endoribonuclease Dicer, putative, expressed
	Chr6	LOC_Os06g25294	14809929	14815856	-	N	Y	Y	60S ribosomal protein L18a-1, putative, expressed
qPH6.5	Chr6	LOC_Os06g35200	20522130	20524985	+	N	Y	Y	receptor-like kinase, putative, expressed
	Chr6	LOC_Os06g35300	20581980	20583058	-	N	Y	Y	polygalacturonase, putative, expressed
	Chr6	LOC_Os06g35320	20591830	20593494	-	N	Y	Y	polygalacturonase, putative, expressed
	Chr6	LOC_Os06g35370	20621175	20622856	-	N	Y	Y	polygalacturonase, putative, expressed
	Chr6	LOC_Os06g35410	20635347	20639704	-	N	Y	Y	growth regulator related protein, putative, expressed
	Chr6	LOC_Os06g35470	20666494	20673768	+	N	Y	Y	L1P family of ribosomal proteins domain containing protein, expressed
	Chr6	LOC_Os06g35480	20676130	20677667	-	N	Y	Y	peroxidase precursor, putative, expressed
	Chr6	LOC_Os06g35490	20688528	20691745	-	N	Y	Y	peroxidase precursor, putative, expressed
	Chr6	LOC_Os06g35520	20705349	20706997	-	N	Y	Y	peroxidase precursor, putative, expressed
qPH6.6	Chr6	LOC_Os06g37410	22119339	22123157	+	N	Y	Y	helix-loop-helix DNA-binding domain containing protein, expressed
	Chr6	LOC_Os06g37420	22123267	22127368	-	N	Y	Y	histone deacetylase, putative, expressed
	Chr6	LOC_Os06g37440	22135546	22139442	-	N	Y	Y	elongation factor 1-gamma, putative, expressed
	Chr6	LOC_Os06g37450	22155053	22157061	+	N	Y	Y	GATA zinc finger domain containing protein, expressed
	Chr6	LOC_Os06g37500	22192033	22194963	-	N	Y	Y	cytokinin dehydrogenase precursor, putative, expressed
	Chr6	LOC_Os06g37510	22197396	22200008	-	N	Y	Y	tetraspanin family protein, putative, expressed
	Chr6	LOC_Os06g37520	22209184	22209924	+	Y	Y	Y	zinc knuckle domain containing protein, expressed
	Chr6	LOC_Os06g37560	22245386	22251772	+	N	Y	Y	beta-galactosidase precursor, putative, expressed
	Chr6	LOC_Os06g37590	22258061	22259545	-	N	Y	Y	1-aminocyclopropane-1-carboxylate oxidase protein, putative, expressed
	Chr6	LOC_Os06g37610	22266800	22271149	+	N	Y	Y	Cyclopropane-fatty-acyl-phospholipid synthase, putative, expressed
	Chr6	LOC_Os06g37620	22271187	22275542	-	N	Y	Y	protein kinase family protein, putative, expressed
	Chr6	LOC_Os06g37660	22307122	22313391	+	N	Y	Y	OsPP2Ac-1 - Phosphatase 2A isoform 1 belonging to family 1, expressed
	Chr6	LOC_Os06g37670	22315607	22319017	+	N	Y	Y	S-locus-like receptor protein kinase, putative, expressed
	Chr6	LOC_Os06g37690	22331486	22333906	+	N	Y	Y	S-locus-like receptor protein kinase, putative, expressed
qPH7.1	Chr7	LOC_Os07g34920	20926852	20928383	-	N	Y	Y	aspartic proteinase nepenthesin precursor, putative, expressed
	Chr7	LOC_Os07g34940	20931641	20933430	-	N	Y	Y	aspartic proteinase nepenthesin-1 precursor, putative, expressed
	Chr7	LOC_Os07g34950	20936091	20941652	+	N	Y	Y	uncharacterized membrane protein, putative, expressed
	Chr7	LOC_Os07g34964	20944302	20947879	-	N	Y	Y	TKL_IRAK_DUF26-lh.8 - DUF26 kinases have homology to DUF26 containing loci, expressed
	Chr7	LOC_Os07g34980	20958620	20962387	+	N	Y	Y	TKL_IRAK_DUF26-lh.9 - DUF26 kinases have homology to DUF26 containing loci, expressed
	Chr7	LOC_Os07g35004	20969981	20975950	+	N	Y	Y	TKL_IRAK_DUF26-la.4 - DUF26 kinases have homology to DUF26 containing loci, expressed
	Chr7	LOC_Os07g35050	20999329	21001308	+	N	Y	Y	OsFBX237 - F-box domain containing protein, expressed
	Chr7	LOC_Os07g35060	21002829	21004747	+	N	Y	N	OsFBX238 - F-box domain containing protein, expressed
	Chr7	LOC_Os07g35070	21008406	21009856	+	N	Y	Y	OsFBX239 - F-box domain containing protein, expressed
	Chr7	LOC_Os07g35110	21029434	21032039	+	N	Y	Y	Leucine Rich Repeat family protein, expressed
	Chr7	LOC_Os07g35130	21041406	21043393	+	N	Y	Y	OsFBX240 - F-box domain containing protein, expressed
	Chr7	LOC_Os07g35140	21045118	21050486	+	N	Y	Y	receptor-like serine-threonine protein kinase, putative, expressed
	Chr7	LOC_Os07g35260	21104509	21110008	+	N	Y	Y	TKL_IRAK_DUF26-lc.9 - DUF26 kinases have homology to DUF26 containing loci, expressed
	Chr7	LOC_Os07g35280	21116319	21121002	+	N	Y	Y	TKL_IRAK_DUF26-lc.1 - DUF26 kinases have homology to DUF26 containing loci, expressed
	Chr7	LOC_Os07g35290	21121293	21125295	+	N	Y	Y	TKL_IRAK_DUF26-lc.10 - DUF26 kinases have homology to DUF26 containing loci, expressed
	Chr7	LOC_Os07g35300	21128612	21132530	+	N	Y	Y	TKL_IRAK_DUF26-lc.11 - DUF26 kinases have homology to DUF26 containing loci, expressed
	Chr7	LOC_Os07g35310	21133028	21140733	-	N	Y	Y	TKL_IRAK_DUF26-lc.12 - DUF26 kinases have homology to DUF26 containing loci, expressed
	Chr7	LOC_Os07g35330	21140941	21144309	+	N	Y	Y	TKL_IRAK_DUF26-lc.13 - DUF26 kinases have homology to DUF26 containing loci, expressed
qPH11.1	Chr11	LOC_Os11g42390	25509587	25515718	+	N	Y	Y	OsSCP64 - Putative Serine Carboxypeptidase homologue, expressed
	Chr11	LOC_Os11g42420	25528232	25537466	+	N	Y	Y	nuclear pore protein 84/107 containing protein, expressed
	Chr11	LOC_Os11g42430	25536945	25540452	-	N	Y	Y	transporter family protein, putative, expressed
	Chr11	LOC_Os11g42450	25552112	25553555	+	N	Y	Y	leucine-rich repeat family protein, putative, expressed
	Chr11	LOC_Os11g42480	25583964	25585370	-	N	Y	Y	transferase family domain containing protein, expressed
	Chr11	LOC_Os11g42500	25593755	25594897	+	N	Y	Y	dirigent, putative, expressed
	Chr11	LOC_Os11g42510	25596437	25602418	-	N	Y	Y	tyrosine aminotransferase, putative, expressed
	Chr11	LOC_Os11g42520	25608408	25608796	+	N	Y	Y	DEFL34 - Defensin and Defensin-like DEFL family, expressed
	Chr11	LOC_Os11g42530	25613383	25613771	+	N	N	Y	DEFL25 - Defensin and Defensin-like DEFL family
	Chr11	LOC_Os11g42540	25614506	25617384	+	N	Y	Y	oxidoreductase, aldo/keto reductase family protein, putative, expressed
	Chr11	LOC_Os11g42550	25617707	25618704	+	N	Y	Y	dirigent, putative, expressed
	Chr11	LOC_Os11g42570	25620767	25621721	+	N	Y	Y	NBS-LRR type disease resistance protein, putative, expressed
	Chr11	LOC_Os11g42580	25626858	25631192	+	Y	Y	Y	Leucine Rich Repeat family protein, expressed
	Chr11	LOC_Os11g42660	25695249	25700023	+	N	Y	Y	Leucine Rich Repeat family protein, expressed
	Chr11	LOC_Os11g42680	25708880	25709593	+	Y	N	Y	NBS-LRR type disease resistance protein, putative
qPH12.1	Chr12	LOC_Os12g28750	16988415	16990867	+	N	Y	Y	TPD1, putative, expressed
	Chr12	LOC_Os12g28770	17009382	17011944	-	N	Y	Y	POEI19 - Pollen Ole e I allergen and extensin family protein precursor, expressed
	Chr12	LOC_Os12g28880	17070764	17071549	+	N	Y	Y	LTPL110 - Protease inhibitor/seed storage/LTP family protein precursor, putative, expressed
	Chr12	LOC_Os12g29040	17195668	17197280	-	N	Y	Y	LTPL111 - Protease inhibitor/seed storage/LTP family protein precursor, expressed
qRW1.1	Chr1	LOC_Os01g06790	3222303	3226257	+	N	Y	Y	disease resistance protein, putative, expressed
	Chr1	LOC_Os01g06820	3235987	3237799	+	N	Y	Y	hcr2-0B, putative, expressed
	Chr1	LOC_Os01g06836	3241127	3243315	+	N	Y	Y	disease resistance protein SlVe2 precursor, putative, expressed
	Chr1	LOC_Os01g06870	3251204	3252724	+	N	Y	Y	resistance protein SlVe1 precursor, putative, expressed
	Chr1	LOC_Os01g06876	3256822	3257901	+	N	Y	Y	Cf-2, putative, expressed
	Chr1	LOC_Os01g06890	3259438	3262454	+	N	Y	Y	leucine-rich repeat family protein, putative, expressed
	Chr1	LOC_Os01g06900	3272839	3276416	+	N	Y	Y	verticillium wilt disease resistance protein Ve2, putative, expressed
	Chr1	LOC_Os01g06920	3282976	3286357	+	N	Y	Y	resistance protein SlVe1 precursor, putative, expressed
	Chr1	LOC_Os01g06940	3288323	3288890	-	N	Y	Y	POEI33 - Pollen Ole e I allergen and extensin family protein precursor, expressed
	Chr1	LOC_Os01g06960	3290761	3291611	-	N	Y	Y	POEI34 - Pollen Ole e I allergen and extensin family protein precursor, putative, expressed
	Chr1	LOC_Os01g06980	3294624	3295212	-	N	Y	Y	POEI35 - Pollen Ole e I allergen and extensin family protein precursor, putative, expressed
	Chr1	LOC_Os01g06990	3297850	3298410	-	N	Y	Y	POEI36 - Pollen Ole e I allergen and extensin family protein precursor, putative, expressed
	Chr1	LOC_Os01g07000	3300442	3301010	-	N	Y	Y	POEI37 - Pollen Ole e I allergen and extensin family protein precursor, putative, expressed
	Chr1	LOC_Os01g07010	3303523	3304092	-	N	Y	Y	POEI38 - Pollen Ole e I allergen and extensin family protein precursor, putative, expressed
	Chr1	LOC_Os01g07020	3306319	3306894	-	N	Y	Y	POEI39 - Pollen Ole e I allergen and extensin family protein precursor, putative, expressed
	Chr1	LOC_Os01g07030	3312462	3313273	-	N	Y	Y	POEI40 - Pollen Ole e I allergen and extensin family protein precursor, expressed
	Chr1	LOC_Os01g07040	3315002	3315609	-	N	Y	Y	POEI41 - Pollen Ole e I allergen and extensin family protein precursor, expressed
	Chr1	LOC_Os01g07050	3317554	3318111	-	N	Y	Y	POEI42 - Pollen Ole e I allergen and extensin family protein precursor, expressed
	Chr1	LOC_Os01g07060	3320451	3321035	-	N	Y	Y	POEI43 - Pollen Ole e I allergen and extensin family protein precursor, putative, expressed
	Chr1	LOC_Os01g07080	3328533	3331963	-	Y	Y	Y	DEAD-box ATP-dependent RNA helicase, putative, expressed
	Chr1	LOC_Os01g07090	3332952	3336075	-	N	Y	Y	5-azacytidine resistance protein azr1, putative, expressed
	Chr1	LOC_Os01g07110	3345203	3355066	-	N	Y	Y	BRCA2 repeat family protein, expressed
	Chr1	LOC_Os01g07120	3357287	3358443	+	N	Y	Y	AP2 domain containing protein, expressed
	Chr1	LOC_Os01g07140	3361963	3366321	-	N	Y	Y	kelch repeat-containing protein, putative, expressed
	Chr1	LOC_Os01g07160	3380727	3382058	-	N	Y	Y	OsFBX3 - F-box domain containing protein, expressed
	Chr1	LOC_Os01g07170	3386907	3390756	-	N	Y	Y	HORMA domain containing protein, putative, expressed
	Chr1	LOC_Os01g07200	3397337	3400518	+	N	Y	Y	staphylococcal nuclease homologue, putative, expressed
qRW2.1	Chr2	LOC_Os02g28040	16602668	16612238	-	N	Y	Y	lipase, putative, expressed
	Chr2	LOC_Os02g28074	16617411	16633950	+	N	Y	Y	XRN 5-3 exonuclease N-terminus family protein, expressed
	Chr2	LOC_Os02g28110	16639666	16641280	-	N	Y	Y	ornithine decarboxylase, putative, expressed
	Chr2	LOC_Os02g28130	16660894	16661495	+	N	Y	Y	fasciclin-like arabinogalactan protein 8 precursor, putative, expressed
qRW4.1	Chr4	LOC_Os04g14760	8280282	8285271	-	N	Y	Y	phosphoglycerate mutase, putative, expressed
	Chr4	LOC_Os04g14790	8307223	8314255	-	N	Y	Y	FAD dependent oxidoreductase domain containing protein, expressed
	Chr4	LOC_Os04g14810	8320563	8321450	-	N	Y	Y	3-5 exonuclease domain-containing protein, putative, expressed
	Chr4	LOC_Os04g14990	8422493	8424629	+	N	Y	Y	BURP domain containing protein, expressed
	Chr4	LOC_Os04g15560	8462927	8464331	+	N	Y	Y	protein kinase, putative, expressed
	Chr4	LOC_Os04g15580	8472824	8476142	-	N	Y	Y	serine/threonine-protein kinase receptor precursor, putative, expressed
qRW4.2	Chr4	LOC_Os04g46920	27820669	27823238	-	N	Y	Y	zinc knuckle domain containing protein, expressed
	Chr4	LOC_Os04g46930	27823815	27826571	-	N	Y	Y	serine racemase, putative, expressed
	Chr4	LOC_Os04g46940	27829775	27835535	+	N	Y	Y	copper-transporting ATPase 3, putative, expressed
	Chr4	LOC_Os04g46960	27838693	27840786	+	N	Y	Y	glutathione peroxidase domain containing protein, expressed
	Chr4	LOC_Os04g46970	27843255	27848331	-	N	Y	Y	glucosyltransferase, putative, expressed
	Chr4	LOC_Os04g46980	27848562	27850314	-	N	Y	Y	cis-zeatin O-glucosyltransferase, putative, expressed
	Chr4	LOC_Os04g46990	27853301	27854963	-	N	Y	Y	cis-zeatin O-glucosyltransferase, putative, expressed
	Chr4	LOC_Os04g47020	27868084	27870370	+	N	Y	N	genetic modifier, putative, expressed
	Chr4	LOC_Os04g47040	27881155	27890773	-	N	Y	Y	anthocyanin regulatory Lc protein, putative, expressed
	Chr4	LOC_Os04g47059	27915598	27939824	-	N	Y	Y	TRANSPARENT TESTA 8, putative, expressed
	Chr4	LOC_Os04g47080	27949384	27955640	-	N	Y	Y	anthocyanin regulatory Lc protein, putative, expressed
	Chr4	LOC_Os04g47120	27984109	27990562	+	N	Y	Y	acyl-CoA thioesterase 2, putative, expressed
	Chr4	LOC_Os04g47150	27997141	28000036	+	N	Y	Y	OsSub43 - Putative Subtilisin homologue, expressed
	Chr4	LOC_Os04g47160	28001629	28003911	-	N	Y	Y	OsSub44 - Putative Subtilisin homologue, expressed
	Chr4	LOC_Os04g47170	28013719	28017003	+	N	Y	Y	ATROPGEF7/ROPGEF7, putative, expressed
	Chr4	LOC_Os04g47190	28026451	28030559	-	N	Y	N	aminotransferase domain containing protein, putative, expressed
qRW6.1	Chr6	LOC_Os06g31800	18466974	18468117	-	N	Y	Y	THION2 - Plant thionin family protein precursor, expressed
qRW7.1	Chr7	LOC_Os07g12890	7394515	7397715	+	N	Y	Y	metal cation transporter, putative, expressed
	Chr7	LOC_Os07g12900	7405745	7409553	-	N	Y	Y	cadmium/zinc-transporting ATPase, putative, expressed
	Chr7	LOC_Os07g12910	7414568	7418059	-	N	Y	Y	PHD finger protein, putative, expressed
	Chr7	LOC_Os07g12990	7452442	7453482	+	N	N	Y	conserved hypothetical protein
	Chr7	LOC_Os07g13010	7460974	7468777	+	N	Y	Y	ulp1 protease family, C-terminal catalytic domain containing protein, expressed
	Chr7	LOC_Os07g13020	7469762	7472946	-	Y	N	Y	SWIM zinc finger family protein, putative
qRW7.3	Chr7	LOC_Os07g31250	18497999	18502813	+	N	Y	Y	OsWAK69 - OsWAK receptor-like cytoplasmic kinase OsWAK-RLCK, expressed
	Chr7	LOC_Os07g31270	18509977	18515210	+	N	Y	Y	cupin 2, conserved barrel domain protein, putative, expressed
	Chr7	LOC_Os07g31280	18519358	18523619	+	N	Y	Y	casein kinase II subunit beta-4, putative, expressed
	Chr7	LOC_Os07g31290	18528508	18531797	+	N	Y	Y	tyrosine protein kinase domain containing protein, putative, expressed
	Chr7	LOC_Os07g31300	18532539	18535080	-	N	Y	Y	ATP synthase delta chain, mitochondrial precursor, putative, expressed
	Chr7	LOC_Os07g31310	18536372	18541354	-	N	Y	Y	PPR repeat domain containing protein, putative, expressed
	Chr7	LOC_Os07g31340	18555542	18565219	+	Y	Y	Y	regulator of nonsense transcripts 1, putative, expressed
	Chr7	LOC_Os07g31370	18578839	18582864	-	N	Y	Y	ras-related protein, putative, expressed
	Chr7	LOC_Os07g31380	18587314	18596123	+	N	Y	Y	NAD-dependent malic enzyme, mitochondrial precursor, putative, expressed
	Chr7	LOC_Os07g31390	18598157	18599606	+	N	Y	Y	beta-expansin precursor, putative, expressed
	Chr7	LOC_Os07g31430	18618291	18619873	+	N	Y	Y	phosphate-induced protein 1 conserved region domain containing protein, expressed
qRW8.1	Chr8	LOC_Os08g03870	1843879	1846218	+	N	Y	Y	2-aminoethanethiol dioxygenase, putative, expressed
	Chr8	LOC_Os08g04010	1920499	1921701	+	N	Y	Y	2-aminoethanethiol dioxygenase, putative, expressed
	Chr8	LOC_Os08g04110	1994483	1998899	-	N	Y	Y	transporter, putative, expressed
qRW8.3	Chr8	LOC_Os08g15880	9665857	9671380	-	N	Y	Y	NBS-LRR disease resistance protein, putative, expressed
	Chr8	LOC_Os08g16010	9757399	9760707	+	N	Y	Y	acetyltransferase, GNAT family, putative, expressed
qRW9.1	Chr9	LOC_Os09g23820	14194357	14196590	-	N	Y	Y	cytochrome P450 72A1, putative, expressed
	Chr9	LOC_Os09g23899	14258395	14259205	-	N	Y	Y	pollen allergen Cyn d 23, putative, expressed
	Chr9	LOC_Os09g23908	14258545	14259189	-	N	Y	Y	pollen allergen Cyn d 23, putative, expressed
	Chr9	LOC_Os09g23957	14278541	14279278	-	N	Y	Y	pollen allergen Cyn d 23, putative, expressed
	Chr9	LOC_Os09g23966	14280454	14281362	-	N	Y	Y	pollen allergen Cyn d 23, putative, expressed
qRW10.1	Chr10	LOC_Os10g06510	3341675	3342934	+	N	Y	Y	cyclin-dependent kinase G-1, putative, expressed
	Chr10	LOC_Os10g06540	3358011	3360554	-	N	Y	Y	vesicle-associated membrane protein, putative, expressed
	Chr10	LOC_Os10g06560	3377532	3378509	-	N	Y	Y	cyclin-dependent kinase G-1, putative, expressed
	Chr10	LOC_Os10g06580	3393713	3395014	-	N	Y	Y	cyclin-dependent kinase G-1, putative, expressed
qRW11.1	Chr11	LOC_Os11g31880	18728970	18733435	+	N	Y	Y	phosphoglycerate mutase, putative, expressed
	Chr11	LOC_Os11g31890	18740614	18747164	-	N	Y	Y	NLI interacting factor-like phosphatase, putative, expressed
	Chr11	LOC_Os11g31900	18751187	18753286	-	N	Y	Y	acyl carrier protein, putative, expressed
	Chr11	LOC_Os11g31940	18770070	18772676	+	N	Y	Y	GDSL-like lipase/acylhydrolase, putative, expressed
	Chr11	LOC_Os11g31980	18831750	18835602	+	N	Y	Y	OsSCP63 - Putative Serine Carboxypeptidase homologue, expressed
qRW12.1	Chr12	LOC_Os12g29220	17302073	17305326	-	N	Y	Y	nodulin MtN3 family protein, putative, expressed
	Chr12	LOC_Os12g29240	17317338	17317952	-	N	N	Y	latency associated nuclear antigen, putative
	Chr12	LOC_Os12g29280	17354834	17357230	+	N	Y	Y	disease resistance protein RGA3, putative, expressed
	Chr12	LOC_Os12g29290	17362964	17365528	+	N	Y	Y	disease resistance protein RGA3, putative, expressed
	Chr12	LOC_Os12g29300	17367334	17368402	-	N	Y	Y	CESA10 - cellulose synthase, expressed
qRW12.2	Chr12	LOC_Os12g43070	26752184	26752558	+	N	Y	Y	protein transport protein Sec61, putative, expressed
	Chr12	LOC_Os12g43100	26759582	26762370	-	N	Y	Y	deoxyhypusine hydroxylase, putative, expressed
	Chr12	LOC_Os12g43110	26768220	26768893	+	N	Y	Y	OsSAUR58 - Auxin-responsive SAUR gene family member, expressed
	Chr12	LOC_Os12g43130	26780487	26783598	-	N	Y	Y	phytoene synthase, chloroplast precursor, putative, expressed
	Chr12	LOC_Os12g43140	26793280	26793954	+	N	Y	Y	late embryogenesis abundant protein D-34, putative, expressed
