# Supplementary material for: Loci and natural alleles for cadmium-mediated growth responses revealed by a genome wide association study and transcriptome analysis in rice
Source: BMC Plant Biol. 2021 Aug 13;21:374. doi: 10.1186/s12870-021-03145-9 (PMC8362254; doi:10.1186/s12870-021-03145-9)
Supplement: Supplementary file 21 — Additional file 21: Table S9. Determination of 88 candidate genes of CGR QTLs by integrated GWAS and transcriptomic analyses. [file 12870_2021_3145_MOESM21_ESM.xlsx]

## Sheet: Table S9
Table S9 Determination of 88 candidate genes of CGR QTLs by integrated GWAS and transcriptomic analyses
QTL	Gene	Up-Down-Regulation	Description	known gene
qSRL1.1/qRV1.3/qSL1.3	LOC_Os01g63980	up	ZOS1-17 - C2H2 zinc finger protein
	LOC_Os01g63830	down	dehydrodolichyl diphosphate synthase
	LOC_Os01g63990	down	hydrolase, alpha/beta fold family protein
qSRL2.1/qRA2.1/qSA2.1/qRV2.1	LOC_Os02g41450	down	no apical meristem protein
	LOC_Os02g41480	down	OsWAK12 - OsWAK receptor-like cytoplasmic kinase OsWAK-RLCK
qSRL2.2/qRA2.2/qSA2.2	LOC_Os02g44080	down	aquaporin protein	OsTIP2
qSRL8.1/qRA8.1/qSA8.1/qRV8.1	LOC_Os08g03240	up	lectin-like receptor kinase 1
	LOC_Os08g03300	up	OsFBDUF40 - F-box and DUF domain containing protein
	LOC_Os08g03310	up	zinc finger family protein
qSRL8.2	LOC_Os08g10300	down	SHR5-receptor-like kinase
	LOC_Os08g10310	down	SHR5-receptor-like kinase
	LOC_Os08g10330	down	SHR5-receptor-like kinase
qRA1.1/qSA1.1	LOC_Os01g63510	up	homeobox domain containing protein	QHB
	LOC_Os01g63580	up	glycerol-3-phosphate acyltransferase
	LOC_Os01g63690	up	hs1
qRA1.2/qSA1.2	LOC_Os01g64000	up	bZIP transcription factor	OsABI5
	LOC_Os01g64360	up	MYB family transcription factor
qRA3.1/qSA3.1/qRV3.2/qRW3.2	LOC_Os03g15270	up	gibberellin receptor GID1L2
	LOC_Os03g15370	up	ubiquitin fusion protein	UbL402
	LOC_Os03g15320	down	glyoxal oxidase-related
	LOC_Os03g15340	down	plastocyanin-like domain containing protein
qRA3.4/qSA3.4/qSV3.5	LOC_Os03g63970	up	gibberellin 20 oxidase 1	OsGA20ox1; qEPD2; GNP1
	LOC_Os03g64050	up	receptor protein kinase
qRV1.1	LOC_Os01g10250	up	hydrolase, alpha/beta fold family domain containing protein
qRV1.2	LOC_Os01g22352	up	peroxidase precursor
	LOC_Os01g22370	down	peroxidase precursor
qRV3.1	LOC_Os03g06010	up	expansin precursor
qRV12.1	LOC_Os12g13120	down	histidine triad family protein
qRV12.3	LOC_Os12g42810	up	mov34/MPN/PAD-1 family protein
qSW1.1/qRW1.2	LOC_Os01g73200	up	peroxidase precursor
qSW2.2	LOC_Os02g16330	down	xa1
qSW2.5/qRW2.2	LOC_Os02g54560	up	SCP-like extracellular protein
qSW3.1/qRW3.1	LOC_Os03g01300	down	LTPL114 - Protease inhibitor/seed storage/LTP family protein precursor
qSW5.2/qRW5.2	LOC_Os05g51670	up	NAD dependent epimerase/dehydratase family protein	OsUGE1
	LOC_Os05g51740	up	receptor protein kinase CLAVATA1 precursor
	LOC_Os05g51570	down	vacuolar-processing enzyme precursor
qSW7.3	LOC_Os07g31250	down	OsWAK69 - OsWAK receptor-like cytoplasmic kinase OsWAK-RLCK
qSW8.1	LOC_Os08g05480	up	OsFBX261 - F-box domain containing protein
	LOC_Os08g05620	down	cytochrome P450
qSW8.2	LOC_Os08g21330	down	formamidopyrimidine-DNA glycosylase
qSW9.2	LOC_Os09g29200	up	glutathione S-transferase
	LOC_Os09g29284	down	MATE efflux family protein
qSW10.1	LOC_Os10g37670	up	actin-depolymerizing factor
	LOC_Os10g37710	up	hydrolase, alpha/beta fold family protein
	LOC_Os10g37770	down	dehydration response related protein
qSW10.2/qRW10.2	LOC_Os10g38150	up	glutathione S-transferase, N-terminal domain containing protein
	LOC_Os10g38189	up	glutathione S-transferase
	LOC_Os10g38314	up	glutathione S-transferase, N-terminal domain containing protein
	LOC_Os10g38340	up	glutathione S-transferase GSTU6
	LOC_Os10g38350	up	glutathione S-transferase
	LOC_Os10g38360	up	glutathione S-transferase
	LOC_Os10g38450	up	receptor-like protein kinase 2 precursor
qSW12.1	LOC_Os12g31370	up	DNA repair protein Rad51
qRD4.1	LOC_Os04g08550	up	oxidoreductase, aldo/keto reductase family protein
qRD5.1	LOC_Os05g43040	up	tetratricopeptide repeat domain containing protein
	LOC_Os05g43100	up	GDSL-like lipase/acylhydrolase
	LOC_Os05g43120	down	GDSL-like lipase/acylhydrolase
qRD6.1	LOC_Os06g38294	up	peptide transporter PTR2
qRD10.1	LOC_Os10g09990	down	cytokinin-O-glucosyltransferase 3
	LOC_Os10g10170	down	PPR repeat domain containing protein
qRD10.2	LOC_Os10g31530	down	glycine-rich cell wall protein
	LOC_Os10g31540	down	glycine-rich cell wall structural protein 2 precursor
	LOC_Os10g31690	down	glycine-rich cell wall structural protein 2 precursor
qRD12.1	LOC_Os12g30520	up	pumilio-family RNA binding repeat containing protein
qMRL2.1	LOC_Os02g18954	down	GDSL-like lipase/acylhydrolase
qMRL5.1	LOC_Os05g16430	down	SHR5-receptor-like kinase
qMRL6.1	LOC_Os06g20790	up	SAM dependent carboxyl methyltransferase
qMRL11.1	LOC_Os11g41680	down	cytochrome P450
qSL1.2	LOC_Os01g12690	up	plant-specific domain TIGR01568 family protein
	LOC_Os01g12750	up	cytochrome P450
	LOC_Os01g12770	up	cytochrome P450
	LOC_Os01g12820	up	harpin-induced protein
qSL5.1	LOC_Os05g28740	up	universal stress protein domain containing protein
qSL6.1	LOC_Os06g14810	up	3-ketoacyl-CoA synthase
qSL6.2	LOC_Os06g18140	up	UDP-glucoronosyl and UDP-glucosyl transferase domain containing protein
qSL6.4	LOC_Os06g25010	up	glycosyl hydrolase
qSL7.1	LOC_Os07g35300	up	TKL_IRAK_DUF26-lc.11 - DUF26 kinases have homology to DUF26 containing loci
qSL11.1	LOC_Os11g42550	down	dirigent
qRW4.1	LOC_Os04g14810	up	3-5 exonuclease domain-containing protein
qRW4.2	LOC_Os04g46970	up	glucosyltransferase
	LOC_Os04g46980	up	cis-zeatin O-glucosyltransferase
	LOC_Os04g47190	down	aminotransferase domain containing protein
qRW6.1	LOC_Os06g31800	up	THION2 - Plant thionin family protein precursor
qRW7.1	LOC_Os07g12890	up	metal cation transporter	OsZIP8
qRW7.3	LOC_Os07g31250	down	OsWAK69 - OsWAK receptor-like cytoplasmic kinase OsWAK-RLCK
qRW10.1	LOC_Os10g06510	up	cyclin-dependent kinase G-1
qRW11.1	LOC_Os11g31940	up	GDSL-like lipase/acylhydrolase
	LOC_Os11g31900	down	acyl carrier protein
