# Supplementary material for: Loci and natural alleles for cadmium-mediated growth responses revealed by a genome wide association study and transcriptome analysis in rice
Source: BMC Plant Biol. 2021 Aug 13;21:374. doi: 10.1186/s12870-021-03145-9 (PMC8362254; doi:10.1186/s12870-021-03145-9)
Supplement: Supplementary file 22 — Additional file 22: Table S10. The 53 candidate genes and the Go Slim assignments for annotated genes in QTLs [file 12870_2021_3145_MOESM22_ESM.xlsx]

## Sheet: GO SLIM gene
Table S10 The 53 candidate genes and the Go Slim assignments for annotated genes in QTLs
QTL	Gene	Description	Known gene	GO Slim ID of transport	GO Name	GO Slim ID of menbrane	GO Name
qSL1.1	LOC_Os01g08020	boron transporter protein	OsBOR3	GO:0006810	transport	GO:0016020	membrane
				GO:0034220	ion transmembrane transport	GO:0016021	integral to membrane
				GO:0005215	transporter activity	GO:0031224	intrinsic to membrane
						GO:0044425	membrane part
qSL1.2	LOC_Os01g12680	C4-dicarboxylate transporter/malic acid transport protein		GO:0006810	transport	GO:0016020	membrane
				GO:0055085	transmembrane transport	GO:0016021	integral to membrane
						GO:0031224	intrinsic to membrane
						GO:0044425	membrane part
qSL11.1	LOC_Os11g42420	nuclear pore protein 84/107 containing protein		GO:0006810	transport	GO:0016020	membrane
						GO:0016021	integral to membrane
						GO:0031224	intrinsic to membrane
						GO:0044425	membrane part
	LOC_Os11g42430	transporter family protein		GO:0006810	transport	GO:0016020	membrane
				GO:0055085	transmembrane transport	GO:0016021	integral to membrane
				GO:0005215	transporter activity	GO:0031224	intrinsic to membrane
						GO:0044425	membrane part
qSL5.1	LOC_Os05g28870	mitochondrial carrier protein		GO:0006810	transport	GO:0016020	membrane
				GO:0055085	transmembrane transport
				GO:0005215	transporter activity
qSRL2.2/qRA2.2/qSA2.2	LOC_Os02g44080	tonoplast intrinsic protein	OsTIP2	GO:0006810	transport	GO:0016020	membrane
				GO:0055085	transmembrane transport	GO:0016021	integral to membrane
				GO:0005215	transporter activity	GO:0031224	intrinsic to membrane
						GO:0044425	membrane part
qRA1.2/qSA1.2	LOC_Os01g64262	hydrolase, alpha/beta fold family		GO:0006810	transport	GO:0016020	membrane
						GO:0031224	intrinsic to membrane
						GO:0044425	membrane part
qRA3.4/qSA3.4/qSV3.5	LOC_Os03g64150	MATE efflux family protein		GO:0006810	transport	GO:0016020	membrane
						GO:0031224	intrinsic to membrane
						GO:0044425	membrane part
qRA5.1	LOC_Os05g29860	mitochondrial carrier protein		GO:0006810	transport	GO:0016020	membrane
				GO:0055085	transmembrane transport
qMRL6.1/qSL6.1	LOC_Os06g38294	peptide transporter PTR2, putative, expressed		GO:0006810	transport	GO:0016020	membrane
				GO:0055085	transmembrane transport
qRD12.2	LOC_Os12g33020	mitochondrial import inner membrane translocase subunit Tim17		GO:0006810	transport	GO:0016020	membrane
				GO:0055085	transmembrane transport
	LOC_Os12g32940	transporter family protein		GO:0006810	transport	GO:0016020	membrane
				GO:0055085	transmembrane transport	GO:0016021	integral to membrane
				GO:0005215	transporter activity	GO:0031224	intrinsic to membrane
						GO:0044425	membrane part
	LOC_Os12g32760	transporter family protein		GO:0006810	transport	GO:0016020	membrane
				GO:0055085	transmembrane transport	GO:0016021	integral to membrane
				GO:0005215	transporter activity	GO:0031224	intrinsic to membrane
						GO:0044425	membrane part
qRV1.1	LOC_Os01g10240	urate anion exchanger		GO:0006810	transport	GO:0016020	membrane
				GO:0055085	transmembrane transport	GO:0016021	integral to membrane
				GO:0005215	transporter activity	GO:0031224	intrinsic to membrane
						GO:0044425	membrane part
qRV3.1	LOC_Os03g06090	high-affinity nickel-transport family protein		GO:0006810	transport	GO:0016020	membrane
				GO:0006812	cation transport	GO:0016021	integral to membrane
				GO:0055085	transmembrane transport	GO:0031224	intrinsic to membrane
				GO:0006811	ion transport	GO:0044425	membrane part
qRV12.1	LOC_Os12g12934	peptide transporter PTR3-A		GO:0006810	transport	GO:0016020	membrane
				GO:0005215	transporter activity
qRV12.3	LOC_Os12g42850	amino acid permease		GO:0006810	transport	GO:0016020	membrane
				GO:0055085	transmembrane transport
				GO:0005215	transporter activity
qRW7.1	LOC_Os07g12890	metal cation transporter, putative, expressed	OsZIP8	GO:0006810	transport	GO:0016020	membrane
				GO:0006812	cation transport	GO:0016021	integral to membrane
				GO:0055085	transmembrane transport	GO:0031224	intrinsic to membrane
				GO:0006811	ion transport	GO:0044425	membrane part
				GO:0005215	transporter activity
	LOC_Os07g12900	cadmium/zinc-transporting ATPase	OsHMA3	GO:0006810	transport	GO:0016020	membrane
				GO:0006812	cation transport	GO:0016021	integral to membrane
				GO:0055085	transmembrane transport	GO:0031224	intrinsic to membrane
				GO:0006811	ion transport	GO:0044425	membrane part
				GO:0005215	transporter activity
qRW10.1	LOC_Os10g06540	vesicle-associated membrane protein	OsVAMP714	GO:0006810	transport	GO:0016020	membrane
						GO:0016021	integral to membrane
						GO:0031224	intrinsic to membrane
						GO:0044425	membrane part
qRW12.2	LOC_Os12g43070	protein transport protein Sec61		GO:0006810	transport	GO:0016020	membrane
				GO:0005215	transporter activity
	LOC_Os12g43080	expressed protein		GO:0006810	transport	GO:0016020	membrane
				GO:0005215	transporter activity
qRW4.2	LOC_Os04g46940	copper-transporting ATPase 3	OsHMA5	GO:0006810	transport	GO:0016020	membrane
				GO:0006812	cation transport	GO:0016021	integral to membrane
				GO:0006811	ion transport	GO:0031224	intrinsic to membrane
				GO:0005215	transporter activity	GO:0044425	membrane part
qSRL1.1/qRV1.3/qSL1.3	LOC_Os01g63870	nucleobase-ascorbate transporter		GO:0006810	transport	GO:0016020	membrane
				GO:0055085	transmembrane transport
				GO:0005215	transporter activity
	LOC_Os01g63770	Auxin transporter, Primary root and root hair elongation, Cd stress response	OsAUX1	GO:0006810	transport	GO:0016020	membrane
				GO:0005215	transporter activity
qSRL6.1/qRA6.1/qSA6.1	LOC_Os06g48720	Similar to P1B-type heavy metal transporting ATPase	OsHMA2	GO:0006810	transport	GO:0016020	membrane
				GO:0005215	transporter activity
qSRL8.2	LOC_Os08g10450	nucleoside transporter		GO:0006810	transport	GO:0016020	membrane
				GO:0005215	transporter activity
qSW1.1/qRW1.2	LOC_Os01g73230	syntaxin 6		GO:0006810	transport	GO:0016020	membrane
	LOC_Os01g73130	vacuolar ATP synthase		GO:0006810	transport	GO:0016020	membrane
				GO:0006812	cation transport	GO:0044425	membrane part
				GO:0055085	transmembrane transport
				GO:0006811	ion transport
				GO:0005215	transporter activity
	LOC_Os01g73300	VAMP-like protein YKT62		GO:0006810	transport	GO:0016020	membrane
						GO:0016021	integral to membrane
						GO:0031224	intrinsic to membrane
						GO:0044425	membrane part
qSW10.1	LOC_Os10g37920	MATE efflux family protein		GO:0006810	transport	GO:0016020	membrane
				GO:0055085	transmembrane transport
				GO:0005215	transporter activity
qSW10.2/qRW10.2	LOC_Os10g38272	ATP synthase B chain		GO:0006810	transport	GO:0016020	membrane
				GO:0006812	cation transport	GO:0044425	membrane part
				GO:0055085	transmembrane transport
				GO:0006811	ion transport
				GO:0005215	transporter activity
	LOC_Os10g38276	chloroplast ATP synthase a chain precursor		GO:0006810	transport	GO:0016020	membrane
				GO:0006812	cation transport	GO:0044425	membrane part
				GO:0055085	transmembrane transport
				GO:0006811	ion transport
				GO:0005215	transporter activity
	LOC_Os10g38274	ATP synthase C chain		GO:0006810	transport	GO:0016020	membrane
				GO:0006812	cation transport	GO:0044425	membrane part
				GO:0055085	transmembrane transport
				GO:0006811	ion transport
				GO:0005215	transporter activity
qSW2.1	LOC_Os02g14840	potassium channel KAT1		GO:0006810	transport	GO:0016020	membrane
				GO:0006812	cation transport
				GO:0055085	transmembrane transport
				GO:0006811	ion transport
				GO:0005215	transporter activity
	LOC_Os02g14980	calcium-binding EF hand family protein		GO:0006810	transport	GO:0016020	membrane
				GO:0055085	transmembrane transport	GO:0016021	integral to membrane
						GO:0031224	intrinsic to membrane
						GO:0044425	membrane part
qSW2.5/qRW2.2	LOC_Os02g54760	cyclic nucleotide-gated ion channel 14		GO:0006810	transport	GO:0016020	membrane
				GO:0006812	cation transport
				GO:0055085	transmembrane transport
				GO:0006811	ion transport
				GO:0005215	transporter activity
	LOC_Os02g54640	glutamate receptor		GO:0006810	transport	GO:0016020	membrane
				GO:0005215	transporter activity
qSW3.1/qRW3.1	LOC_Os03g01290	peptide transporter PTR2		GO:0006810	transport	GO:0016020	membrane
				GO:0005215	transporter activity
	LOC_Os03g02380	major facilitator superfamily domain-containing protein 5	OsCd1	GO:0006810	transport	GO:0016020	membrane
	LOC_Os03g02390	mitochondrial import inner membrane translocase subunit Tim17		GO:0006810	transport	GO:0016020	membrane
				GO:0005215	transporter activity
qSW3.2	LOC_Os03g42830	MATE efflux family protein		GO:0006810	transport	GO:0016020	membrane
				GO:0055085	transmembrane transport
				GO:0005215	transporter activity
qSW5.2/qRW5.2	LOC_Os05g51610	sodium/calcium exchanger protein	OsCAX1b	GO:0006810	transport	GO:0016020	membrane
				GO:0006812	cation transport	GO:0016021	integral to membrane
				GO:0055085	transmembrane transport	GO:0031224	intrinsic to membrane
				GO:0006811	ion transport	GO:0044425	membrane part
				GO:0005215	transporter activity
qSW7.3	LOC_Os07g31300	ATP synthase delta chain, mitochondrial precursor		GO:0006810	transport	GO:0016020	membrane
				GO:0006812	cation transport	GO:0044425	membrane part
				GO:0055085	transmembrane transport
				GO:0006811	ion transport
				GO:0005215	transporter activity
	LOC_Os07g31260	expressed protein		GO:0006810	transport	GO:0016020	membrane
				GO:0005215	transporter activity
qSW8.1	LOC_Os08g05580	aquaporin protein		GO:0006810	transport	GO:0016020	membrane
				GO:0005215	transporter activity
	LOC_Os08g05600	aquaporin protein		GO:0006810	transport	GO:0016020	membrane
				GO:0005215	transporter activity
	LOC_Os08g05590	aquaporin protein		GO:0006810	transport	GO:0016020	membrane
				GO:0005215	transporter activity
	LOC_Os08g05690	ABC transporter, ATP-binding protein		GO:0006810	transport	GO:0016020	membrane
				GO:0055085	transmembrane transport	GO:0016021	integral to membrane
				GO:0005215	transporter activity	GO:0031224	intrinsic to membrane
						GO:0044425	membrane part
	LOC_Os08g05710	ABC transporter, ATP-binding protein		GO:0006810	transport	GO:0016020	membrane
				GO:0055085	transmembrane transport	GO:0016021	integral to membrane
				GO:0005215	transporter activity	GO:0031224	intrinsic to membrane
						GO:0044425	membrane part
qSW9.1	LOC_Os09g09520	transporter family protein		GO:0006810	transport	GO:0016020	membrane
				GO:0055085	transmembrane transport	GO:0016021	integral to membrane
				GO:0005215	transporter activity	GO:0031224	intrinsic to membrane
						GO:0044425	membrane part
qSW9.2	LOC_Os09g29284	MATE efflux family protein		GO:0006810	transport	GO:0016020	membrane
				GO:0055085	transmembrane transport
				GO:0005215	transporter activity
	LOC_Os09g29430	citrate transporter		GO:0006810	transport	GO:0016020	membrane
				GO:0006812	cation transport
				GO:0055085	transmembrane transport
				GO:0006811	ion transport
				GO:0005215	transporter activity
