# Supplementary material for: Loci and natural alleles for cadmium-mediated growth responses revealed by a genome wide association study and transcriptome analysis in rice
Source: BMC Plant Biol. 2021 Aug 13;21:374. doi: 10.1186/s12870-021-03145-9 (PMC8362254; doi:10.1186/s12870-021-03145-9)
Supplement: Supplementary file 23 — Additional file 23: Table S11. Determination of candidate genes for CGR QTLs by integrated genomic, transcriptomic analyses, GO Slim analysis and gene annotations. [file 12870_2021_3145_MOESM23_ESM.xlsx]

## Sheet: Table S11
Table S11 Determination of candidate genes of CGR QTLs by integrated GWAS, transcriptomic analyses, GO Slim analysis and gene annotations
QTL	Gene	Up-Down-Regulation	Description	known gene
qSRL1.1/qRV1.3/qPH1.3	LOC_Os01g63980	up	ZOS1-17 - C2H2 zinc finger protein
	LOC_Os01g63830	down	dehydrodolichyl diphosphate synthase
	LOC_Os01g63990	down	hydrolase, alpha/beta fold family protein
	LOC_Os01g63870	-	nucleobase-ascorbate transporter
	LOC_Os01g63770	-	auxin influx carrier	OsAUX1
qSRL2.1/qRA2.1/qSA2.1/qRV2.1	LOC_Os02g41450	down	no apical meristem protein
	LOC_Os02g41480	down	OsWAK12 - OsWAK receptor-like cytoplasmic kinase OsWAK-RLCK
	LOC_Os02g41904	-	a defensin-like protein	CAL1
	LOC_Os02g40860	-	CK1_CaseinKinase_1.5 - CK1 includes the casein kinase 1 kinases	OsCKI1
qSRL2.2/qRA2.2/qSA2.2	LOC_Os02g44080	down	aquaporin protein	OsTIP2
qSRL6.1/qRA6.1/qSA6.1	LOC_Os06g48720	-	heavy metal ATPase 2	OsHMA2
qSRL8.1/qRA8.1/qSA8.1/qRV8.1	LOC_Os08g03240	up	lectin-like receptor kinase 1
	LOC_Os08g03300	up	OsFBDUF40 - F-box and DUF domain containing protein
	LOC_Os08g03310	up	zinc finger family protein
qSRL8.2	LOC_Os08g10480	-	heavy metal-associated domain containing protein	OsATX1
	LOC_Os08g10490	-	heavy metal-associated domain containing protein
	LOC_Os08g10300	down	SHR5-receptor-like kinase
	LOC_Os08g10310	down	SHR5-receptor-like kinase
	LOC_Os08g10330	down	SHR5-receptor-like kinase
	LOC_Os08g10450	-	nucleoside transporter
qRA1.1/qSA1.1	LOC_Os01g63510	up	homeobox domain containing protein	QHB
	LOC_Os01g63580	up	glycerol-3-phosphate acyltransferase
	LOC_Os01g63690	up	hs1
qRA1.2/qSA1.2	LOC_Os01g64000	up	bZIP transcription factor	OsABI5
	LOC_Os01g64360	up	MYB family transcription factor
	LOC_Os01g64262	-	hydrolase, alpha/beta fold family
qRA3.1/qSA3.1/qRV3.2/qRW3.2	LOC_Os03g15270	up	gibberellin receptor GID1L2
	LOC_Os03g15370	up	ubiquitin fusion protein	UbL402
	LOC_Os03g15320	down	glyoxal oxidase-related
	LOC_Os03g15340	down	plastocyanin-like domain containing protein
qRA3.4/qSA3.4/qSV3.5	LOC_Os03g63970	up	gibberellin 20 oxidase 1	OsGA20ox1
	LOC_Os03g64050	up	receptor protein kinase
	LOC_Os03g64150	-	MATE efflux family protein
qRA5.1	LOC_Os05g29860	-	mitochondrial carrier protein
qRV1.1	LOC_Os01g10250	up	hydrolase, alpha/beta fold family domain containing protein
	LOC_Os01g10240	-	urate anion exchanger
qRV1.2	LOC_Os01g22352	up	peroxidase precursor
	LOC_Os01g22370	down	peroxidase precursor
qRV3.1	LOC_Os03g05750	-	heavy-metal-associated domain-containing protein
	LOC_Os03g06010	up	expansin precursor
	LOC_Os03g06080	-	heavy metal-associated domain containing protein
	LOC_Os03g06090	-	high-affinity nickel-transport family protein
qRV12.1	LOC_Os12g13120	down	histidine triad family protein
	LOC_Os12g12934	-	peptide transporter PTR3-A
qRV12.3	LOC_Os12g42810	up	mov34/MPN/PAD-1 family protein
	LOC_Os12g42850	-	amino acid permease
qSW1.1/qRW1.2	LOC_Os01g73200	up	peroxidase precursor
	LOC_Os01g73230	-	syntaxin 6
	LOC_Os01g73130	-	vacuolar ATP synthase
	LOC_Os01g73300	-	VAMP-like protein YKT62
	LOC_Os01g72570	-	CRT-like transporter 1	OsCLT1
qSW2.1	LOC_Os02g14980	-	calcium-binding EF hand family protein
	LOC_Os02g14840	-	potassium channel KAT1
qSW2.2	LOC_Os02g16330	down	xa1
qSW2.3	LOC_Os02g30650	-	heavy metal-associated domain containing protein
qSW2.5/qRW2.2	LOC_Os02g54560	up	SCP-like extracellular protein
	LOC_Os02g54760	-	cyclic nucleotide-gated ion channel 14
	LOC_Os02g54640	-	glutamate receptor
qSW3.1/qRW3.1	LOC_Os03g02380	up	major facilitator superfamily domain-containing protein 5	OsCd1
	LOC_Os03g01300	down	LTPL114 - Protease inhibitor/seed storage/LTP family protein precursor
	LOC_Os03g01290	-	peptide transporter PTR2
	LOC_Os03g02390	-	mitochondrial import inner membrane translocase subunit Tim17
qSW3.2	LOC_Os03g42830	-	MATE efflux family protein
qSW5.1	LOC_Os05g37820	up	transporter, major facilitator family
qSW5.2/qRW5.2	LOC_Os05g51670	up	NAD dependent epimerase/dehydratase family protein	OsUGE1
	LOC_Os05g51610	-	sodium/calcium exchanger protein	OsCAX1b
	LOC_Os05g51740	up	receptor protein kinase CLAVATA1 precursor
	LOC_Os05g51570	down	vacuolar-processing enzyme precursor
qSW7.3	LOC_Os07g31250	down	OsWAK69 - OsWAK receptor-like cytoplasmic kinase OsWAK-RLCK
	LOC_Os07g31300	-	ATP synthase delta chain, mitochondrial precursor
	LOC_Os07g31260	-	expressed protein
qSW8.1	LOC_Os08g05480	up	OsFBX261 - F-box domain containing protein
	LOC_Os08g05690	-	ABC transporter, ATP-binding protein
	LOC_Os08g05710	-	ABC transporter, ATP-binding protein
	LOC_Os08g05620	down	cytochrome P450
	LOC_Os08g05580	-	aquaporin protein
	LOC_Os08g05600	-	aquaporin protein
	LOC_Os08g05590	-	aquaporin protein
qSW8.2	LOC_Os08g21330	down	formamidopyrimidine-DNA glycosylase
qSW9.1	LOC_Os09g09520	up	transporter family protein
	LOC_Os09g09790	up	Fe-S metabolism associated domain containing protein
qSW9.2	LOC_Os09g29200	up	glutathione S-transferase
	LOC_Os09g29284	down	MATE efflux family protein
	LOC_Os09g29430	-	citrate transporter
qSW10.1	LOC_Os10g37670	up	actin-depolymerizing factor
	LOC_Os10g37710	up	hydrolase, alpha/beta fold family protein
	LOC_Os10g37770	down	dehydration response related protein
	LOC_Os10g37920	-	MATE efflux family protein
qSW10.2/qRW10.2	LOC_Os10g38150	up	glutathione S-transferase, N-terminal domain containing protein
	LOC_Os10g38189	up	glutathione S-transferase
	LOC_Os10g38314	up	glutathione S-transferase, N-terminal domain containing protein
	LOC_Os10g38340	up	glutathione S-transferase GSTU6
	LOC_Os10g38360	up	glutathione S-transferase
	LOC_Os10g38450	up	receptor-like protein kinase 2 precursor
	LOC_Os10g38272	-	ATP synthase B chain
	LOC_Os10g38276	-	chloroplast ATP synthase a chain precursor
	LOC_Os10g38274	-	ATP synthase C chain
qSW12.1	LOC_Os12g31370	up	DNA repair protein Rad51
qRD4.1	LOC_Os04g08550	up	oxidoreductase, aldo/keto reductase family protein
	LOC_Os04g08640	up	cadmium tolerance factor
qRD5.1	LOC_Os05g43040	up	tetratricopeptide repeat domain containing protein
	LOC_Os05g43100	up	GDSL-like lipase/acylhydrolase
	LOC_Os05g43120	down	GDSL-like lipase/acylhydrolase
qRD6.1	LOC_Os06g38294	up	peptide transporter PTR2
	LOC_Os06g38120	-	low-affinity cation transporter	OsLCT1
qRD10.1	LOC_Os10g09990	down	cytokinin-O-glucosyltransferase 3
	LOC_Os10g10170	down	PPR repeat domain containing protein
qRD10.2	LOC_Os10g31530	down	glycine-rich cell wall protein
	LOC_Os10g31540	down	glycine-rich cell wall structural protein 2 precursor
	LOC_Os10g31690	down	glycine-rich cell wall structural protein 2 precursor
qRD12.1	LOC_Os12g30520	up	pumilio-family RNA binding repeat containing protein
qRD12.2	LOC_Os12g32760	up	transporter family protein
	LOC_Os12g33020	-	mitochondrial import inner membrane translocase subunit Tim17
	LOC_Os12g32940	-	transporter family protein
qMRL2.1	LOC_Os02g18954	down	GDSL-like lipase/acylhydrolase
qMRL5.1	LOC_Os05g16430	down	SHR5-receptor-like kinase
qMRL6.1	LOC_Os06g20790	up	SAM dependent carboxyl methyltransferase
qMRL11.1	LOC_Os11g41680	down	cytochrome P450
qPH1.1	LOC_Os01g08020	-	boron transporter protein	OsBOR3
qPH1.2	LOC_Os01g12680	-	C4-dicarboxylate transporter/malic acid transport protein
	LOC_Os01g12690	up	plant-specific domain TIGR01568 family protein
	LOC_Os01g12750	up	cytochrome P450
	LOC_Os01g12770	up	cytochrome P450
	LOC_Os01g12820	up	harpin-induced protein
qPH5.1	LOC_Os05g28740	up	universal stress protein domain containing protein
	LOC_Os05g28870	-	mitochondrial carrier protein
qPH6.1	LOC_Os06g14810	up	3-ketoacyl-CoA synthase
qPH6.2	LOC_Os06g18140	up	UDP-glucoronosyl and UDP-glucosyl transferase domain containing protein
qPH6.4	LOC_Os06g25010	up	glycosyl hydrolase
qPH7.1	LOC_Os07g35300	up	TKL_IRAK_DUF26-lc.11 - DUF26 kinases have homology to DUF26 containing loci
qPH11.1	LOC_Os11g42420	-	nuclear pore protein 84/107 containing protein
	LOC_Os11g42430	-	transporter family protein
	LOC_Os11g42550	down	dirigent
qRW4.1	LOC_Os04g14810	up	3-5 exonuclease domain-containing protein
qRW4.2	LOC_Os04g46940	-	copper-transporting ATPase 3	OsHMA5
	LOC_Os04g46970	up	glucosyltransferase
	LOC_Os04g46980	up	cis-zeatin O-glucosyltransferase
	LOC_Os04g47190	down	aminotransferase domain containing protein
qRW6.1	LOC_Os06g31800	up	THION2 - Plant thionin family protein precursor
qRW7.1	LOC_Os07g12890	up	metal cation transporter	OsZIP8
	LOC_Os07g12900	-	cadmium/zinc-transporting ATPase	OsHMA3
qRW7.3	LOC_Os07g31250	down	OsWAK69 - OsWAK receptor-like cytoplasmic kinase
qRW10.1	LOC_Os10g06510	up	cyclin-dependent kinase G-1
	LOC_Os10g06540	-	vesicle-associated membrane protein	OsVAMP714
qRW11.1	LOC_Os11g31940	up	GDSL-like lipase/acylhydrolase
	LOC_Os11g31900	down	acyl carrier protein
qRW12.2	LOC_Os12g43070	-	protein transport protein Sec61
	LOC_Os12g43080	-	expressed protein
