# Supplementary material for: Loci and natural alleles for cadmium-mediated growth responses revealed by a genome wide association study and transcriptome analysis in rice
Source: BMC Plant Biol. 2021 Aug 13;21:374. doi: 10.1186/s12870-021-03145-9 (PMC8362254; doi:10.1186/s12870-021-03145-9)
Supplement: Supplementary file 24 — Additional file 24: Table S12. Documented variety type information of 16 varieties in Hap.3 of OsHMA2. [file 12870_2021_3145_MOESM24_ESM.xlsx]

## Sheet: Table S12
Table S12 Documented variety type information of 16 varieties in Hap.3 of OsHMA2.
Accession	Subgroup	Variety name	Documented variety type
B181	Indica	71011	Primary improved varieties of indica in China
B063	Indica	GUICHAO2	Primary improved varieties of indica in China
B196	japonica	TAITUNG_UPLAND328	Landrace and primary improved varieties of temperate japonica mixtured with tropical japonica
B201	Indica	CHENGNONGSHUIJINGMI	Recently improved varieties of indica
B070	Temperate japonica	LAOGUANGTOU83	Landrace and primary improved varieties of temperate japonica mixtured with tropical japonica
B083	Indica	DONGTINGWANXIAN/3702	Primary improved varieties of indica in China
B084	Intermediate type	BAWANGBIAN1	Landrace and primary improved varieties of temperate japonica mixtured with recently improved indica or tropical japonica
B112	Indica	LIUSHA1	Primary improved varieties of indica in China
B114	Indica	CHENGDUAI3	Primary improved varieties of indica in China
B234	Indica	AITUOGU151	Primary improved varieties of indica in China
B126	Indica	ZAOXIAN240	Primary improved varieties of indica in China
B155	Indica	BAOXIE7B	Primary improved varieties of indica in China
B036	Temperate japonica	JIJUCAS_CLARO	Landrace and primary improved varieties of temperate japonica mixtured with tropical japonica
B011	Indica	CO22	Primary improved varieties of indica
IRIS_313-10423	Indica	IRIS_313-10423	Landrace and primary improved varieties of temperate japonica mixtured with tropical japonica
CX113	Tropical japonica	CX113
