# Supplementary material for: Loci and natural alleles for cadmium-mediated growth responses revealed by a genome wide association study and transcriptome analysis in rice
Source: BMC Plant Biol. 2021 Aug 13;21:374. doi: 10.1186/s12870-021-03145-9 (PMC8362254; doi:10.1186/s12870-021-03145-9)
Supplement: Supplementary file 25 — Additional file 25. [file 12870_2021_3145_MOESM25_ESM.txt]

R script for the correlation coefficient:

library(PerformanceAnalytics)
chart.Correlation(mydata, histogram=TRUE, pch=19)

setwd("E:\\GWAS\\traits")

library(PerformanceAnalytics)
x<-read.table("mydata.txt",head=TRUE)
chart.Correlation(x, histogram=TRUE, pch=19)
